# Supplementary material for: PHD-finger family genes in wheat (Triticum aestivum L.): Evolutionary conservatism, functional diversification, and active expression in abiotic stress
Source: Front Plant Sci. 2022 Dec 12;13:1016831. doi: 10.3389/fpls.2022.1016831 (PMC9791960; doi:10.3389/fpls.2022.1016831)
Supplement: Supplementary file 2 [file Table_2.xlsx]

## Sheet: Sheet1
Table S2 Primers used in this study
Purpose	Primer name	Primer sequence(5'-3')
Used as qPCR	TaActin-Forward	ATGTTGTTCTCAGTGGAGGTTC
	TaActin-Reverse	CTGTATTTCCTTTCAGGTGGTGC
	TaPHD11-qRT-Forward	CAGGTGGTATTGACAACAGCGGTAG
	TaPHD11-qRT-Reverse	GCCGTCATCTTCATCGTAGCCTTC
	TaPHD19-qRT-Forward	TGCTGTTCACAGTGATTCCTGGTTG
	TaPHD19-qRT-Reverse	GTCGCCTCCTTGCCTCTTTGTC
	TaPHD23-qRT-Forward	CGCCAGAGTCAGTCAAGTATCAGTC
	TaPHD23-qRT-Reverse	CTCGGTCTCCAACTCCTCATCCTC
	TaPHD69-qRT-Forward	AGAGGAGGACAGTTGACCAGGTTC
	TaPHD69-qRT-Reverse	ACAGCGACAAACACGAGCAAGAG
	TaPHD72-qRT-Forward	GCAGCGAGTCCCAAGAATGAGTG
	TaPHD72-qRT-Reverse	ACCTTTCCAACCTTCACCAGCATAG
	TaPHD73-qRT-Forward	TGCTCATACCTCGGATACCTACCAG
	TaPHD73-qRT-Reverse	GGCTGCGATGTGAGGAGTATAACG
	TaPHD75-qRT-Forward	ATTCTACTTTGGAGCCCGCTTTGG
	TaPHD75-qRT-Reverse	CTTCTTGGCGATTCCTGTCACTACC
	TaPHD93-qRT-Forward	GTCTTGGAGGAGGAGGAGGATGAG
	TaPHD93-qRT-Reverse	CCTCGTCGTCCACCTCGTACTC
	TaPHD95-qRT-Forward	GCAATCCGTGATGAGCAGATAGGG
	TaPHD95-qRT-Reverse	AGCCAGGAGCACATTGTTGGAATAC
	TaPHD99-qRT-Forward	TGTCAGCATCCAAGGCAAGTGTG
	TaPHD99-qRT-Reverse	CACCATCATCATCCTTCGCTCCAC
	TaPHD117-qRT-Forward	AATATGGCGTTACCGACTGCTCTG
	TaPHD117-qRT-Reverse	TTGAAGGATTTGGGTGGACTGATGG
	TaPHD120-qRT-Forward	CCTGCGTCTTGTGCTGATGTCTC
	TaPHD120-qRT-Reverse	GCCATGTTATCCCTTGTGACCAGAG
	TaPHD133-qRT-Forward	GACGCCGACGACGATTACTTCC
	TaPHD133-qRT-Reverse	TTGTTGACATCGCTGCTCATTTTCC
	TaPHD135-qRT-Forward	CAGCCAAGTGCCCAGGTTTCTC
	TaPHD135-qRT-Reverse	TACTGCCCTCTGAGCCATCCATC
	TaPHD141-qRT-Forward	GAGATGCCGTACAACCCAGATGAC
	TaPHD141-qRT-Reverse	TCTTTAGCACAATCCGCACACAGG
	TaPHD153-qRT-Forward	GAGATCCTCGTGGCAATCAAGACTG
	TaPHD153-qRT-Reverse	AGCACTCTGGCAAGCAATGTTCC
	TaPHD167-qRT-Forward	TCCTCTCCGTCGCCTTCTTCTTC
	TaPHD167-qRT-Reverse	CCTGTGCTTCCTGCCAACCATAC
	TaPHD183-qRT-Forward	TGCCGCTTCGAGTACAAGTCAATC
	TaPHD183-qRT-Reverse	AGGGTGAAACCAATCAGAGCATTCC
	TaPHD215-qRT-Forward	ATGCTGTCGTGTCGGATAGTCAATC
	TaPHD215-qRT-Reverse	ACCCATTGCCCGTTTGTAGTCTTC
	TaPHD219-qRT-Forward	TCGGTCTGTCGCACTTGATTGTTG
	TaPHD219-qRT-Reverse	CGGCACTGATTGAACCACCCATC
Used as Subcellular Localization	TaPHD11-cDNA-Forward	CTCTTCACTTCCCTGCCTCTG
	TaPHD11-cDNA-Reverse	TGTCATCTTCCCTCACAAGCAT
	TaPHD19-cDNA-Forward	GCGAACGCAAATCTCCTTCC
	TaPHD19-cDNA-Reverse	TGGTTCCATTCCGAGTCCTG
	TaPHD133-cDNA-Forward	TCTCCGGACTGGAACTCTGT
	TaPHD133-cDNA-Reverse	CACGGATGACCGAGTGCATA
	TaPHD11-GFP-Forward	TATCTCTAGAGGATCCATGGACGCCTCCTACCGCC
	TaPHD11-GFP-Reverse	TGCTCACCATGGATCCCTGCCTAGGTCTCTTGGAG
	TaPHD19-GFP-Forward	TATCTCTAGAGGATCCATGGACGCCGCCGGCGCCG
	TaPHD19-GFP-Reverse	TGCTCACCATGGATCCCGCCCTCGCCCTCTTGTTG
	TaPHD133-GFP-Forward	TATCTCTAGAGGATCCATGTCGGCCGGTGAGATCC
	TaPHD133-GFP-Reverse	TGCTCACCATGGATCCCCTGCCCTTGCGCTTCTTT
