# Supplementary material for: PHD-finger family genes in wheat (Triticum aestivum L.): Evolutionary conservatism, functional diversification, and active expression in abiotic stress
Source: Front Plant Sci. 2022 Dec 12;13:1016831. doi: 10.3389/fpls.2022.1016831 (PMC9791960; doi:10.3389/fpls.2022.1016831)
Supplement: Supplementary file 3 [file Table_3.xlsx]

## Sheet: Sheet1
Table S3 Detailed properties of identified TaPHD genes
Name	ID	Chr	pl	MW	CDS	Length	I. I.	A. I.	GRAVY	BUSCA	Plant-mPLoc
TaPHD1	TraesCS1A02G025700.1	1A	6.26	70252.4	1881	626	56.33	65.26	-0.744	Nucleus.	Nucleus.
TaPHD2	TraesCS1A02G065700.1	1A	4.9	93880.6	2538	845	45.93	70.91	-0.559	Nucleus.	Nucleus.
TaPHD3	TraesCS1A02G108900.1	1A	7.62	67166.5	1815	604	62.76	77.22	-0.39	Nucleus.	Nucleus.
TaPHD4	TraesCS1A02G110200.1	1A	5.62	28811.1	774	257	60.81	58.91	-0.759	Nucleus.	Nucleus.
TaPHD5	TraesCS1A02G190700.1	1A	6.68	172913	4764	1587	54.95	69.13	-0.735	Nucleus.	Nucleus.
TaPHD6	TraesCS1A02G262200.1	1A	5.53	24973.1	660	219	54.04	56.67	-0.811	Nucleus.	Nucleus.
TaPHD7	TraesCS1A02G338900.1	1A	4.81	134620	3666	1221	56.5	54.26	-1.103	Nucleus.	Nucleus.
TaPHD8	TraesCS1B02G032600.1	1B	6.49	70347.6	1887	628	57.3	62.26	-0.768	Nucleus.	Nucleus.
TaPHD9	TraesCS1B02G083900.1	1B	4.87	94158	2544	847	46.07	71.89	-0.54	Nucleus.	Nucleus.
TaPHD10	TraesCS1B02G108200.1	1B	7.61	68261.9	1848	615	62.48	79.8	-0.345	Nucleus.	Nucleus.
TaPHD11	TraesCS1B02G129400.1	1B	5.62	28781	774	257	60.06	59.3	-0.749	Nucleus.	Nucleus.
TaPHD12	TraesCS1B02G205900.1	1B	6.62	173087	4773	1590	55.86	68.77	-0.733	Nucleus.	Nucleus.
TaPHD13	TraesCS1B02G272800.2	1B	5.34	29223.8	783	260	52.46	56.42	-0.755	Nucleus.	Nucleus.
TaPHD14	TraesCS1B02G351300.1	1B	4.79	134640	3663	1220	57.23	54.61	-1.1	Nucleus.	Nucleus.
TaPHD15	TraesCS1D02G026100.1	1D	6.53	70120.4	1884	627	59.69	64.99	-0.732	Nucleus.	Nucleus.
TaPHD16	TraesCS1D02G066700.1	1D	4.94	96944.8	2622	873	45.74	70.64	-0.601	Nucleus.	Nucleus.
TaPHD17	TraesCS1D02G090400.1	1D	7.8	68161.9	1848	615	62.65	78.7	-0.35	Nucleus.	Nucleus.
TaPHD18	TraesCS1D02G111700.1	1D	5.62	28781	774	257	60.06	59.3	-0.749	Nucleus.	Nucleus.
TaPHD19	TraesCS1D02G262200.1	1D	5.45	29545.2	789	262	52.17	55.99	-0.771	Nucleus.	Nucleus.
TaPHD20	TraesCS1D02G341000.1	1D	4.81	132168	3591	1196	56.76	56.43	-1.074	Nucleus.	Nucleus.
TaPHD21	TraesCS2A02G064600.1	2A	8.88	107383	2958	985	56.09	54.83	-0.944	Nucleus.	Nucleus.
TaPHD22	TraesCS2A02G085100.1	2A	8.99	69723	1935	644	53.66	68.84	-0.308	Nucleus.	Nucleus.
TaPHD23	TraesCS2A02G094000.1	2A	4.44	140379	3708	1235	84.75	50.47	-1.285	Nucleus.	Nucleus.
TaPHD24	TraesCS2A02G094800.1	2A	7.38	160128	4485	1494	43.46	68.92	-0.605	Nucleus.	Nucleus.
TaPHD25	TraesCS2A02G126900.1	2A	6.28	205750	5544	1847	53.67	73.48	-0.715	Nucleus.	Nucleus.
TaPHD26	TraesCS2A02G172100.1	2A	5.49	30062.4	819	272	49.36	48.13	-0.854	Nucleus.	Nucleus.
TaPHD27	TraesCS2A02G227100.1	2A	8.27	25029.3	657	218	58.36	53.21	-0.706	Nucleus.	Nucleus.
TaPHD28	TraesCS2A02G235700.1	2A	8.58	163828	4500	1499	43.63	71.31	-0.632	Nucleus.	Nucleus.
TaPHD29	TraesCS2A02G260400.1	2A	6.25	197891	5340	1779	43.68	95.17	-0.224	Nucleus.	Cytoplasm. Nucleus.
TaPHD30	TraesCS2A02G305000.1	2A	5.89	167596	4512	1503	44.88	77.11	-0.47	Nucleus.	Nucleus.
TaPHD31	TraesCS2A02G312700.1	2A	5.31	31388.3	852	283	52.05	63.07	-0.5	Nucleus.	Nucleus.
TaPHD32	TraesCS2A02G428300.1	2A	6.11	117542	3171	1056	41.33	82.93	-0.386	Nucleus.	Chloroplast. Nucleus.
TaPHD33	TraesCS2A02G563500.1	2A	6.19	177718	4866	1621	41.21	72.91	-0.52	Nucleus.	Nucleus.
TaPHD34	TraesCS2B02G076800.1	2B	8.85	98078.8	2703	900	54.15	55.57	-0.928	Nucleus.	Nucleus.
TaPHD35	TraesCS2B02G099800.1	2B	8.91	70752.9	1968	655	54.98	66.08	-0.334	Nucleus.	Nucleus.
TaPHD36	TraesCS2B02G108800.1	2B	4.42	140659	3717	1238	83.76	50.75	-1.284	Nucleus.	Nucleus.
TaPHD37	TraesCS2B02G109900.1	2B	7.53	160191	4479	1492	43.91	69.15	-0.589	Nucleus.	Nucleus.
TaPHD38	TraesCS2B02G148800.1	2B	6.29	205117	5538	1845	53.22	72.92	-0.701	Nucleus.	Nucleus.
TaPHD39	TraesCS2B02G198500.1	2B	5.49	30032.4	819	272	49.11	48.13	-0.853	Nucleus.	Nucleus.
TaPHD40	TraesCS2B02G257000.1	2B	8.28	24951.1	657	218	60.2	50.96	-0.778	Nucleus.	Nucleus.
TaPHD41	TraesCS2B02G257600.1	2B	9.41	105440	2877	958	46.22	65.71	-0.9	Nucleus.	Nucleus.
TaPHD42	TraesCS2B02G281600.1	2B	6.34	198060	5343	1780	43.06	97.51	-0.183	Nucleus.	Cytoplasm.
TaPHD43	TraesCS2B02G321800.1	2B	5.73	167982	4518	1505	46.37	77.85	-0.475	Nucleus.	Nucleus.
TaPHD44	TraesCS2B02G329700.1	2B	5.33	31527.7	852	283	46.71	62.72	-0.488	Nucleus.	Nucleus.
TaPHD45	TraesCS2B02G622700.1	2B	6.29	179414	4917	1638	41.82	74	-0.467	Nucleus.	Nucleus.
TaPHD46	TraesCS2D02G062900.5	2D	9.06	87083.1	2418	805	53.32	57.76	-0.808	Nucleus.	Nucleus.
TaPHD47	TraesCS2D02G083000.1	2D	9.07	70129.4	1941	646	51.3	68.5	-0.346	Nucleus.	Nucleus.
TaPHD48	TraesCS2D02G092600.1	2D	4.6	97627.2	2604	867	75.93	58.13	-1.013	Nucleus.	Nucleus.
TaPHD49	TraesCS2D02G093300.1	2D	6.91	160563	4494	1497	44.57	68.13	-0.62	Nucleus.	Nucleus.
TaPHD50	TraesCS2D02G129400.1	2D	6.03	209729	5649	1882	53.67	71.91	-0.727	Nucleus.	Nucleus.
TaPHD51	TraesCS2D02G179400.1	2D	5.49	30032.4	819	272	49.11	48.13	-0.853	Nucleus.	Nucleus.
TaPHD52	TraesCS2D02G238100.1	2D	8.59	163566	4497	1498	44.21	72.66	-0.626	Nucleus.	Nucleus.
TaPHD53	TraesCS2D02G242500.1	2D	8.47	24938.2	657	218	59.41	50.96	-0.757	Nucleus.	Nucleus.
TaPHD54	TraesCS2D02G263300.1	2D	6.26	197467	5328	1775	44.28	95.16	-0.229	Nucleus.	Cytoplasm.
TaPHD55	TraesCS2D02G303600.1	2D	5.68	167566	4509	1502	46.84	77.54	-0.481	Nucleus.	Nucleus.
TaPHD56	TraesCS2D02G311200.1	2D	5.34	31469.4	852	283	46.77	63.43	-0.5	Nucleus.	Nucleus.
TaPHD57	TraesCS2D02G426400.1	2D	6.46	110492	3018	1005	46.21	80.55	-0.36	mitochondrion	Chloroplast. Nucleus.
TaPHD58	TraesCS2D02G571900.1	2D	6.15	177871	4863	1620	41.21	75.1	-0.47	Nucleus.	Nucleus.
TaPHD59	TraesCS3A02G113700.1	3A	8.99	94728.6	2628	875	65.1	67.27	-0.521	chloroplast	Nucleus.
TaPHD60	TraesCS3A02G143300.1	3A	8.44	111509	2976	991	57.25	69.24	-0.507	Nucleus.	Nucleus.
TaPHD61	TraesCS3A02G273300.1	3A	6.13	90227.1	2466	821	57.54	57.43	-1.062	Nucleus.	Nucleus.
TaPHD62	TraesCS3A02G388800.1	3A	7.12	79296.4	2157	718	41.6	79.48	-0.284	Nucleus.	Nucleus.
TaPHD63	TraesCS3A02G395200.1	3A	5.78	105007	2895	964	56.22	59.34	-0.781	Nucleus.	Nucleus.
TaPHD64	TraesCS3A02G403600.1	3A	5.36	29523.1	792	263	48.25	59.73	-0.749	Nucleus.	Nucleus.
TaPHD65	TraesCS3A02G408500.1	3A	7.65	130014	3453	1150	56.98	81.47	-0.55	Nucleus.	Nucleus.
TaPHD66	TraesCS3A02G416700.1	3A	8.18	75350.4	2106	701	48.56	74.37	-0.369	Nucleus.	Nucleus.
TaPHD67	TraesCS3A02G513600.1	3A	8.65	38073	1017	338	64.24	79.38	-0.417	Nucleus.	Nucleus.
TaPHD68	TraesCS3A02G514100.1	3A	9.56	111100	3216	1071	52.17	68.59	-0.309	Nucleus.	Nucleus.
TaPHD69	TraesCS3A02G538000.1	3A	4.87	102533	2790	929	46.75	81.31	-0.486	Nucleus.	Nucleus.
TaPHD70	TraesCS3B02G133100.1	3B	8.3	84029	2352	783	66.94	68.58	-0.502	Nucleus.	Nucleus.
TaPHD71	TraesCS3B02G161800.1	3B	8.49	106054	2838	945	57.48	69.25	-0.475	chloroplast	Nucleus.
TaPHD72	TraesCS3B02G307000.1	3B	5.95	91215.2	2502	833	53.87	57.77	-1.05	Nucleus.	Nucleus.
TaPHD73	TraesCS3B02G419900.1	3B	7.15	79498.7	2160	719	42.24	80.33	-0.268	Nucleus.	Nucleus.
TaPHD74	TraesCS3B02G427000.1	3B	6.1	108059	2979	992	58.51	57.27	-0.84	Nucleus.	Nucleus.
TaPHD75	TraesCS3B02G437100.1	3B	5.36	29523.1	792	263	48.25	59.73	-0.749	Nucleus.	Nucleus.
TaPHD76	TraesCS3B02G451700.1	3B	8.85	75420.5	2109	702	46.5	71.88	-0.412	Nucleus.	Nucleus.
TaPHD77	TraesCS3B02G582000.1	3B	8.82	37866.8	1017	338	63.17	80.86	-0.378	Nucleus.	Nucleus.
TaPHD78	TraesCS3B02G582800.1	3B	9.65	111492	3225	1074	51	65.51	-0.355	Nucleus.	Nucleus.
TaPHD79	TraesCS3B02G603400.1	3B	4.88	98528.1	2673	890	44.76	77.63	-0.552	Nucleus.	Nucleus.
TaPHD80	TraesCS3D02G116200.1	3D	8.77	91442.1	2559	852	63.08	75.26	-0.387	mitochondrion	Nucleus.
TaPHD81	TraesCS3D02G144300.1	3D	8.41	111468	2973	990	56.94	68.84	-0.508	Nucleus.	Nucleus.
TaPHD82	TraesCS3D02G202300.1	3D	7.56	122399	3255	1084	49.88	66.73	-0.719	Nucleus.	Nucleus.
TaPHD83	TraesCS3D02G272700.1	3D	5.92	91235.1	2502	833	58.47	58.46	-1.037	Nucleus.	Nucleus.
TaPHD84	TraesCS3D02G380800.1	3D	7.34	79472.6	2160	719	41.95	79.79	-0.275	Nucleus.	Nucleus.
TaPHD85	TraesCS3D02G388800.1	3D	5.85	105284	2898	965	58.55	57.37	-0.867	Nucleus.	Nucleus.
TaPHD86	TraesCS3D02G398800.1	3D	5.37	29410	789	262	49.65	58.13	-0.777	Nucleus.	Nucleus.
TaPHD87	TraesCS3D02G403600.1	3D	6.95	138414	3687	1228	54.86	80.5	-0.54	Nucleus.	Nucleus.
TaPHD88	TraesCS3D02G412200.1	3D	8.59	83280.4	2328	775	45.02	70.77	-0.43	Nucleus.	Nucleus.
TaPHD89	TraesCS3D02G521900.1	3D	8.82	37922.9	1017	338	64.61	82.01	-0.363	Nucleus.	Nucleus.
TaPHD90	TraesCS3D02G543400.1	3D	4.88	103426	2811	936	44.8	80.79	-0.479	Nucleus.	Nucleus.
TaPHD91	TraesCS4A02G066400.1	4A	5.84	151971	4194	1397	49.6	70.09	-0.63	Nucleus.	Nucleus.
TaPHD92	TraesCS4A02G109600.1	4A	6.32	151534	4077	1358	43.11	77.25	-0.442	Nucleus.	Nucleus.
TaPHD93	TraesCS4A02G117900.1	4A	5.11	98910.1	2616	871	73.22	56.15	-1.124	Nucleus.	Nucleus.
TaPHD94	TraesCS4A02G166600.1	4A	5.42	45586.7	1233	410	54.95	74.15	-0.472	Nucleus.	Nucleus.
TaPHD95	TraesCS4A02G167200.1	4A	6.12	64533.6	1725	574	53.71	78.03	-0.506	Nucleus.	Nucleus.
TaPHD96	TraesCS4A02G182900.1	4A	5.16	85159.5	2334	777	39.17	74	-0.547	Nucleus.	Nucleus.
TaPHD97	TraesCS4A02G184500.1	4A	5.82	217577	5997	1998	48.51	75.11	-0.396	Nucleus.	Nucleus.
TaPHD98	TraesCS4A02G210200.1	4A	6.25	124028	3369	1122	60.76	73.94	-0.694	Nucleus.	Nucleus.
TaPHD99	TraesCS4A02G225500.1	4A	8.8	78213.6	2091	696	42.85	77.89	-0.301	Nucleus.	Nucleus.
TaPHD100	TraesCS4A02G227900.1	4A	5.74	28585.1	765	254	57.15	53.82	-0.826	Nucleus.	Nucleus.
TaPHD101	TraesCS4A02G265200.1	4A	6.28	74997.9	2061	686	49.5	86.63	-0.101	chloroplast	Nucleus.
TaPHD102	TraesCS4A02G324900.1	4A	5.96	183449	4908	1635	43.98	76.76	-0.409	Nucleus.	Nucleus.
TaPHD103	TraesCS4A02G368200.1	4A	9.07	58178.3	1563	520	59.35	60.06	-0.653	Nucleus.	Nucleus.
TaPHD104	TraesCS4A02G397400.1	4A	5.11	24943.8	660	219	49.5	67.21	-0.537	Nucleus.	Nucleus.
TaPHD105	TraesCS4A02G409000.1	4A	5.31	28421.2	777	258	44.38	71.67	-0.516	Nucleus.	Nucleus.
TaPHD106	TraesCS4A02G498600.1	4A	5.21	106083	2964	987	53.08	80.62	-0.249	Nucleus.	Nucleus.
TaPHD107	TraesCS4B02G049600.1	4B	6.18	74396.1	2040	679	50.77	87.51	-0.1	chloroplast	Nucleus.
TaPHD108	TraesCS4B02G088200.1	4B	5.74	28558.1	765	254	56.22	53.82	-0.816	Nucleus.	Nucleus.
TaPHD109	TraesCS4B02G090700.1	4B	8.51	78429	2091	696	44.44	79.97	-0.267	chloroplast	Nucleus.
TaPHD110	TraesCS4B02G113600.1	4B	6.41	125636	3411	1136	56.66	74.67	-0.684	Nucleus.	Nucleus.
TaPHD111	TraesCS4B02G125100.1	4B	6.02	67789.2	1812	603	56.67	77.51	-0.53	Nucleus.	Nucleus.
TaPHD112	TraesCS4B02G134200.1	4B	5.74	217491	6003	2000	50.19	75.08	-0.384	Nucleus.	Nucleus.
TaPHD113	TraesCS4B02G135700.1	4B	5.94	58053.4	1578	525	40.75	82.61	-0.342	Nucleus.	Nucleus.
TaPHD114	TraesCS4B02G145500.1	4B	5.16	39655.8	1077	358	50.04	73.21	-0.443	Nucleus.	Nucleus.
TaPHD115	TraesCS4B02G186500.1	4B	5.11	98601.8	2607	868	73.57	56.58	-1.122	Nucleus.	Nucleus.
TaPHD116	TraesCS4B02G194600.1	4B	6.53	151452	4074	1357	42.71	77.37	-0.434	Nucleus.	Nucleus.
TaPHD117	TraesCS4B02G229300.1	4B	6.44	82399.2	2307	768	47.99	66.46	-0.376	Nucleus.	Nucleus.
TaPHD118	TraesCS4B02G243900.1	4B	5.74	153275	4218	1405	48.79	71.06	-0.624	Nucleus.	Nucleus.
TaPHD119	TraesCS4B02G307800.1	4B	5.31	28316.1	771	256	45.7	69.14	-0.535	Nucleus.	Nucleus.
TaPHD120	TraesCS4B02G395800.1	4B	5.38	215171	5919	1972	58.57	64.7	-0.699	Nucleus.	Nucleus.
TaPHD121	TraesCS4D02G050000.1	4D	6.39	75191.2	2058	685	49.83	87.77	-0.093	chloroplast	Nucleus.
TaPHD122	TraesCS4D02G085300.1	4D	5.74	28585.1	765	254	57.15	53.82	-0.826	Nucleus.	Nucleus.
TaPHD123	TraesCS4D02G087800.1	4D	8.75	78359.9	2091	696	43.77	79.28	-0.286	chloroplast	Nucleus.
TaPHD124	TraesCS4D02G111200.1	4D	8.02	124524	3384	1127	58.94	75.16	-0.671	Nucleus.	Nucleus.
TaPHD125	TraesCS4D02G129100.1	4D	5.76	217179	5997	1998	49.2	75.84	-0.368	Nucleus.	Nucleus.
TaPHD126	TraesCS4D02G130400.1	4D	5.19	85098.5	2328	775	38.65	73.94	-0.561	Nucleus.	Nucleus.
TaPHD127	TraesCS4D02G150100.1	4D	7.17	45639.1	1230	409	47.02	83.2	-0.33	Nucleus.	Nucleus.
TaPHD128	TraesCS4D02G153100.1	4D	5.57	45529.5	1236	411	55.22	74.21	-0.469	Nucleus.	Nucleus.
TaPHD129	TraesCS4D02G187800.1	4D	4.98	99054.3	2628	875	70.73	56.67	-1.086	Nucleus.	Nucleus.
TaPHD130	TraesCS4D02G195300.1	4D	6.64	151153	4074	1357	43.7	77.88	-0.426	Nucleus.	Nucleus.
TaPHD131	TraesCS4D02G230400.1	4D	6.62	85125.3	2385	794	48.74	66.74	-0.369	Nucleus.	Nucleus.
TaPHD132	TraesCS4D02G243300.1	4D	5.96	152372	4197	1398	48.24	69.64	-0.651	Nucleus.	Nucleus.
TaPHD133	TraesCS4D02G306000.1	4D	5.31	28286.1	771	256	45.7	69.53	-0.525	Nucleus.	Nucleus.
TaPHD134	TraesCS5A02G097100.1	5A	6.27	78214.3	2094	697	65.74	71.92	-0.54	Nucleus.	Nucleus.
TaPHD135	TraesCS5A02G099800.1	5A	8.85	89747.1	2460	819	51.9	60.51	-0.744	Nucleus.	Nucleus.
TaPHD136	TraesCS5A02G101700.1	5A	7.22	72820.3	1959	652	56.59	77.82	-0.452	extracellular	Nucleus.
TaPHD137	TraesCS5A02G125100.1	5A	5.44	132369	3585	1194	56.82	73.5	-0.538	Nucleus.	Nucleus.
TaPHD138	TraesCS5A02G130800.1	5A	5.39	126430	3522	1173	51.42	78.88	-0.28	Nucleus.	Nucleus.
TaPHD139	TraesCS5A02G155100.1	5A	5.26	87732.4	2379	792	40.72	80.97	-0.587	Nucleus.	Nucleus.
TaPHD140	TraesCS5A02G165200.1	5A	XXXX		3261	1086	53.98	75.29	-0.529	chloroplast	Nucleus.
TaPHD141	TraesCS5A02G201700.1	5A	8.62	32163.5	858	285	50.3	55.05	-0.644	Nucleus.	Nucleus.
TaPHD142	TraesCS5A02G216100.1	5A	7.33	85918.8	2343	780	49.43	79.24	-0.314	chloroplast	Nucleus.
TaPHD143	TraesCS5A02G233600.1	5A	8.26	73514.6	2019	672	38.01	90.62	-0.012	Nucleus.	Nucleus.
TaPHD144	TraesCS5A02G307300.1	5A	6.84	103397	2805	934	56.23	72.1	-0.528	Nucleus.	Nucleus.
TaPHD145	TraesCS5A02G318200.1	5A	4.69	188609	5226	1741	47.91	56.02	-0.886	Nucleus.	Nucleus.
TaPHD146	TraesCS5A02G362100.1	5A	5.76	117449	3231	1076	49.72	64.54	-0.71	Nucleus.	Nucleus.
TaPHD147	TraesCS5A02G386300.1	5A	6.31	149328	4116	1371	48.06	67.15	-0.74	Nucleus.	Nucleus.
TaPHD148	TraesCS5A02G386800.1	5A	5.02	29310.9	777	258	55.24	67.29	-0.69	Nucleus.	Nucleus.
TaPHD149	TraesCS5A02G445200.1	5A	7.49	25608.9	681	226	49.68	55.18	-0.806	Nucleus.	Nucleus.
TaPHD150	TraesCS5A02G557400.1	5A	5.5	216957	5958	1985	57.86	65.59	-0.679	Nucleus.	Nucleus.
TaPHD151	TraesCS5B02G102800.1	5B	6.67	78045.1	2094	697	66.66	69.97	-0.56	Nucleus.	Nucleus.
TaPHD152	TraesCS5B02G105000.1	5B	8.88	89814.2	2460	819	52.19	62.06	-0.725	Nucleus.	Nucleus.
TaPHD153	TraesCS5B02G106500.1	5B	6.53	68675.2	1833	610	57.07	76.77	-0.504	Nucleus.	Nucleus.
TaPHD154	TraesCS5B02G124600.1	5B	5.17	90116.7	2454	817	60.82	73.73	-0.599	extracellular	Nucleus.
TaPHD155	TraesCS5B02G130700.1	5B	5.34	126395	3522	1173	51.96	77.81	-0.293	Nucleus.	Nucleus.
TaPHD156	TraesCS5B02G153300.1	5B	5.15	87970.5	2385	794	41.88	80.54	-0.596	Nucleus.	Nucleus.
TaPHD157	TraesCS5B02G163000.1	5B	7.59	122007	3261	1086	54.44	76.19	-0.514	chloroplast	Nucleus.
TaPHD158	TraesCS5B02G200300.1	5B	8.84	24567.8	651	216	40.99	49.63	-0.789	Nucleus.	Nucleus.
TaPHD159	TraesCS5B02G214600.1	5B	7.78	85098.8	2322	773	48.9	78.71	-0.331	chloroplast	Nucleus.
TaPHD160	TraesCS5B02G232100.1	5B	7.79	73498.6	2019	672	40.26	91.07	0.016	Nucleus.	Nucleus.
TaPHD161	TraesCS5B02G307700.1	5B	6.17	103272	2805	934	58.6	70.75	-0.528	Nucleus.	Nucleus.
TaPHD162	TraesCS5B02G318700.1	5B	4.67	187486	5193	1730	47.76	57.11	-0.859	Nucleus.	Nucleus.
TaPHD163	TraesCS5B02G364900.1	5B	6.25	101588	2790	929	46.94	63.38	-0.715	Nucleus.	Nucleus.
TaPHD164	TraesCS5B02G391200.1	5B	5.79	152206	4197	1398	47.84	67.05	-0.751	Nucleus.	Nucleus.
TaPHD165	TraesCS5B02G391700.1	5B	5.09	29326.9	777	258	56.21	67.29	-0.708	Nucleus.	Nucleus.
TaPHD166	TraesCS5B02G450300.1	5B	7.49	25908.2	690	229	49.21	54.45	-0.828	Nucleus.	Nucleus.
TaPHD167	TraesCS5B02G486600.1	5B	5.94	28397.7	756	251	58.95	58.73	-0.716	Nucleus.	Nucleus.
TaPHD168	TraesCS5B02G504400.1	5B	9.04	60698.4	1644	547	65.07	61.72	-0.611	Nucleus.	Nucleus.
TaPHD169	TraesCS5D02G109600.1	5D	6.36	78158.3	2094	697	62.96	72.2	-0.541	Nucleus.	Nucleus.
TaPHD170	TraesCS5D02G112100.1	5D	8.82	89773.1	2460	819	52.56	61.47	-0.736	Nucleus.	Nucleus.
TaPHD171	TraesCS5D02G113900.1	5D	6.53	68618.2	1830	609	56.77	77.54	-0.495	Nucleus.	Nucleus.
TaPHD172	TraesCS5D02G132800.1	5D	5.27	96524.1	2634	877	60.78	71.16	-0.607	Nucleus.	Nucleus.
TaPHD173	TraesCS5D02G138300.1	5D	5.29	126378	3522	1173	51.91	78.81	-0.283	Nucleus.	Nucleus.
TaPHD174	TraesCS5D02G170100.1	5D	6.63	116852	3111	1036	54.24	76.64	-0.525	Nucleus.	Nucleus.
TaPHD175	TraesCS5D02G208000.1	5D	8.85	24595.8	651	216	42.49	49.63	-0.792	Nucleus.	Nucleus.
TaPHD176	TraesCS5D02G224100.1	5D	7.78	85114.8	2322	773	49.72	78.33	-0.331	chloroplast	Nucleus.
TaPHD177	TraesCS5D02G240500.1	5D	7.79	73586.6	2019	672	38.44	89.61	-0.004	Nucleus.	Nucleus.
TaPHD178	TraesCS5D02G314200.1	5D	6.34	119858	3267	1088	58.13	70.84	-0.542	Nucleus.	Nucleus.
TaPHD179	TraesCS5D02G324500.1	5D	4.71	187132	5181	1726	47.16	56.17	-0.873	Nucleus.	Nucleus.
TaPHD180	TraesCS5D02G371100.1	5D	5.67	117605	3237	1078	50.67	65.22	-0.708	Nucleus.	Nucleus.
TaPHD181	TraesCS5D02G396100.1	5D	6.09	149477	4116	1371	48.82	67.72	-0.747	Nucleus.	Nucleus.
TaPHD182	TraesCS5D02G396600.1	5D	5.09	29325	777	258	56.5	67.29	-0.692	Nucleus.	Nucleus.
TaPHD183	TraesCS5D02G453200.1	5D	7.49	25737	684	227	50.59	54.93	-0.818	Nucleus.	Nucleus.
TaPHD184	TraesCS5D02G486400.1	5D	5.8	28334.6	753	250	60.7	57	-0.728	Nucleus.	Nucleus.
TaPHD185	TraesCS5D02G505100.1	5D	9.1	58508	1587	528	62.31	59.73	-0.609	Nucleus.	Nucleus.
TaPHD186	TraesCS5D02G556200.1	5D	6.15	28692.2	810	269	77.53	86.06	-0.055	Nucleus.	Nucleus.
TaPHD187	TraesCS6A02G065800.1	6A	8.95	40047.9	1092	363	51.64	74.27	-0.428	Nucleus.	Nucleus.
TaPHD188	TraesCS6A02G096100.1	6A	8.14	158914	4413	1470	43.85	65.55	-0.771	Nucleus.	Nucleus.
TaPHD189	TraesCS6A02G117600.1	6A	7.49	83980.2	2259	752	60.66	63.31	-0.873	chloroplast	Nucleus.
TaPHD190	TraesCS6A02G123400.1	6A	8.03	83152.2	2253	750	50.69	70.69	-0.503	Nucleus.	Nucleus.
TaPHD191	TraesCS6A02G169600.1	6A	5.46	231864	6279	2092	53.87	74.87	-0.506	Nucleus.	Nucleus.
TaPHD192	TraesCS6A02G282700.1	6A	5.89	81617.7	2349	782	38.83	66.96	-0.507	Nucleus.	Nucleus.
TaPHD193	TraesCS6A02G329200.1	6A	7.22	164681	4488	1495	41.23	71.87	-0.56	Nucleus.	Nucleus.
TaPHD194	TraesCS6A02G380300.1	6A	5.83	106476	2907	968	59	60	-0.856	Nucleus.	Nucleus.
TaPHD195	TraesCS6B02G040000.1	6B	5.48	296959	8208	2735	63.95	76.29	-0.455	Nucleus.	Nucleus.
TaPHD196	TraesCS6B02G088800.1	6B	8.95	40129.9	1092	363	51.46	74.79	-0.443	Nucleus.	Nucleus.
TaPHD197	TraesCS6B02G124500.1	6B	7.74	159204	4407	1468	44.24	65.78	-0.775	Nucleus.	Nucleus.
TaPHD198	TraesCS6B02G145900.1	6B	XXXX		2262	753	59.41	63.59	-0.861	chloroplast	Nucleus.
TaPHD199	TraesCS6B02G151600.1	6B	7.89	76926	2082	693	52.53	68.51	-0.573	Nucleus.	Nucleus.
TaPHD200	TraesCS6B02G197500.1	6B	5.44	231630	6267	2088	54.2	74.22	-0.514	Nucleus.	Nucleus.
TaPHD201	TraesCS6B02G311000.1	6B	5.75	81538.4	2337	778	43.39	66.03	-0.552	Nucleus.	Nucleus.
TaPHD202	TraesCS6B02G360000.1	6B	7.9	139718	3780	1259	36.89	72.92	-0.573	Nucleus.	Nucleus.
TaPHD203	TraesCS6B02G419100.1	6B	6.16	107969	2940	979	58.96	58.24	-0.912	Nucleus.	Nucleus.
TaPHD204	TraesCS6D02G031700.1	6D	5.42	310348	8562	2853	63.97	75.46	-0.487	Nucleus.	Nucleus.
TaPHD205	TraesCS6D02G087200.1	6D	8.17	159184	4407	1468	45.87	65.78	-0.777	Nucleus.	Nucleus.
TaPHD206	TraesCS6D02G107700.1	6D	7.99	83019.7	2235	744	61.45	62.3	-0.896	chloroplast	Nucleus.
TaPHD207	TraesCS6D02G113600.1	6D	7.67	83172.1	2253	750	50.65	69.65	-0.51	Nucleus.	Nucleus.
TaPHD208	TraesCS6D02G159400.1	6D	5.44	231618	6276	2091	54.04	73.7	-0.515	Nucleus.	Nucleus.
TaPHD209	TraesCS6D02G263200.1	6D	5.72	81895.1	2352	783	39.95	70.93	-0.452	Nucleus.	Nucleus.
TaPHD210	TraesCS6D02G308100.1	6D	7.89	126302	3420	1139	39.69	70.87	-0.633	Nucleus.	Nucleus.
TaPHD211	TraesCS6D02G365000.1	6D	5.95	106689	2910	969	58.99	57.64	-0.957	Nucleus.	Nucleus.
TaPHD212	TraesCS7A02G002000.1	7A	5.08	106112	2955	984	53.96	79.86	-0.245	Nucleus.	Nucleus.
TaPHD213	TraesCS7A02G147100.2	7A	5.64	155497	4080	1359	42.72	78.06	-0.672	Nucleus.	Nucleus.
TaPHD214	TraesCS7A02G151700.1	7A	8.64	87864.5	2352	783	59.81	73.84	-0.569	Nucleus.	Nucleus.
TaPHD215	TraesCS7A02G168900.1	7A	6.49	147211	4002	1333	47.24	70.99	-0.593	Nucleus.	Nucleus.
TaPHD216	TraesCS7A02G324700.1	7A	7.79	58184.8	1590	529	56.98	60.13	-0.64	Nucleus.	Nucleus.
TaPHD217	TraesCS7A02G410900.1	7A	6.33	147934	4035	1344	53.8	80.42	-0.335	chloroplast	Nucleus.
TaPHD218	TraesCS7A02G490700.1	7A	7.78	50349.7	1338	445	51.24	69.21	-0.698	Nucleus.	Nucleus.
TaPHD219	TraesCS7A02G566000.1	7A	5.85	212383	5682	1893	52.43	84.87	-0.341	Nucleus.	Nucleus.
TaPHD220	TraesCS7A02G569600.1	7A	8.49	101046	2823	940	59.44	71.35	-0.415	mitochondrion	Nucleus.
TaPHD221	TraesCS7B02G050100.2	7B	5.57	152431	4002	1333	41.77	77.83	-0.686	Nucleus.	Nucleus.
TaPHD222	TraesCS7B02G055600.1	7B	8.46	99547.8	2661	886	58.77	74.47	-0.566	chloroplast	Nucleus.
TaPHD223	TraesCS7B02G073800.1	7B	6.48	151017	4104	1367	46.29	72.08	-0.597	Nucleus.	Nucleus.
TaPHD224	TraesCS7B02G225200.1	7B	6.81	61455.5	1686	561	56.4	65.42	-0.54	Nucleus.	Nucleus.
TaPHD225	TraesCS7B02G310100.1	7B	6.18	143175	3897	1298	52.97	81.25	-0.326	chloroplast	Nucleus.
TaPHD226	TraesCS7B02G393900.1	7B	7.78	51604.2	1371	456	48.92	69.67	-0.672	Nucleus.	Nucleus.
TaPHD227	TraesCS7B02G489100.1	7B	8.72	111754	3138	1045	60.16	68.87	-0.447	chloroplast	Nucleus.
TaPHD228	TraesCS7B02G492100.1	7B	5.78	213278	5712	1903	52.45	84.83	-0.342	Nucleus.	Nucleus.
TaPHD229	TraesCS7D02G093600.1	7D	5.52	32979.7	879	292	56.92	61.44	-0.645	Nucleus.	Nucleus.
TaPHD230	TraesCS7D02G093700.1	7D	5.15	34592.4	915	304	62.04	62.53	-0.695	chloroplast	Nucleus.
TaPHD231	TraesCS7D02G148900.1	7D	5.59	149475	3921	1306	41.78	76.97	-0.714	Nucleus.	Nucleus.
TaPHD232	TraesCS7D02G153500.1	7D	XXXX		2490	829	58.6	73.86	-0.566	Nucleus.	Nucleus.
TaPHD233	TraesCS7D02G169800.1	7D	6.36	150859	4101	1366	47.67	70.78	-0.612	Nucleus.	Nucleus.
TaPHD234	TraesCS7D02G225300.1	7D	6.4	85863.9	2397	798	52.62	69.94	-0.482	Nucleus.	Nucleus.
TaPHD235	TraesCS7D02G321100.1	7D	6.96	61737	1692	563	56.06	66.75	-0.52	Nucleus.	Nucleus.
TaPHD236	TraesCS7D02G403900.1	7D	6.12	142776	3879	1292	51.05	82.97	-0.313	chloroplast	Chloroplast. Nucleus.
TaPHD237	TraesCS7D02G477000.1	7D	8.32	51288	1365	454	51.23	71.06	-0.667	Nucleus.	Nucleus.
TaPHD238	TraesCS7D02G543000.1	7D	8.57	117872	3327	1108	62.55	68.13	-0.416	Nucleus.	Nucleus.
TaPHD239	TraesCS7D02G544800.1	7D	5.67	184578	4914	1637	51.81	86.55	-0.34	Nucleus.	Nucleus.
TaPHD240	TraesCSU02G031300.1	U	5.41	216910	5964	1987	57.27	64.84	-0.687	Nucleus.	Nucleus.
TaPHD241	TraesCSU02G079800.1	U	5.53	228255	6210	2069	56.76	78.8	-0.458	Nucleus.	Nucleus.
TaPHD242	TraesCSU02G120100.1	U	8.66	39226.9	1071	356	48.53	75.96	-0.393	Nucleus.	Nucleus.
TaPHD243	TraesCSU02G246200.1	U	5.11	24943.8	660	219	49.5	67.21	-0.537	Nucleus.	Nucleus.
TaPHD244	TraesCSU02G252500.1	U	5.11	24969.9	660	219	49.5	66.76	-0.553	Nucleus.	Nucleus.
Note: Chr (Chromosomal Location); Length (Amino acid length; aa); CDS (length of coding DNA sequence; bp); pI (Isoelectric point); MW (Molecular weight, KD); I. I. (Instability index); A. I. (Aliphatic index); GRAVY (Grand average of hydropathy); Sub. (Subcellular localization); Nuc. (Nucleus); Chl. (Chloroplast).
