# Supplementary material for: PHD-finger family genes in wheat (Triticum aestivum L.): Evolutionary conservatism, functional diversification, and active expression in abiotic stress
Source: Front Plant Sci. 2022 Dec 12;13:1016831. doi: 10.3389/fpls.2022.1016831 (PMC9791960; doi:10.3389/fpls.2022.1016831)
Supplement: Supplementary file 4 [file Table_4.xlsx]

## Sheet: TaPHDs-self.KaKs
Table S4-1 TaPHDs-self KaKs
Seq_1-Name	Seq_2-Name	Ka	Ks	Ka/Ks	Duplication time/(Mya)	Selective pressure	Duplicate Type	Note
TaPHD6	TaPHD13	0.111792	0.221933	0.503717	17.0718	Purifying selection	Segmental
TaPHD7	TaPHD14	0.0227168	0.0579338	0.392117	4.45645	Purifying selection	Segmental
TaPHD2	TaPHD9	0.00972046	0.0778958	0.124788	5.99198	Purifying selection	Segmental
TaPHD5	TaPHD12	0.0119689	0.0302132	0.396147	2.32409	Purifying selection	Segmental
TaPHD1	TaPHD8	0.0202538	0.0816122	0.248171	6.27787	Purifying selection	Segmental
TaPHD3	TaPHD10	0.0100127	0.0485172	0.206373	3.73209	Purifying selection	Segmental
TaPHD4	TaPHD11	0.00169635	0.0397444	0.0426816	3.05726	Purifying selection	Segmental
TaPHD1	TaPHD15	0.0188349	0.0687176	0.274092	5.28597	Purifying selection	Segmental
TaPHD2	TaPHD16	0.0131127	0.0852168	0.153875	6.55514	Purifying selection	Segmental
TaPHD6	TaPHD19	0.0156129	0.0675879	0.231001	5.19907	Purifying selection	Segmental
TaPHD4	TaPHD18	0.00169635	0.00555044	0.305625	0.426957	Purifying selection	Segmental
TaPHD3	TaPHD17	0.00642364	0.0174899	0.367278	1.34537	Purifying selection	Segmental
TaPHD6	TaPHD86	0.104544	1.06089	0.0985441	81.6068	Purifying selection	Segmental
TaPHD13	TaPHD19	0.0664194	0.149615	0.443935	11.5088	Purifying selection	Segmental
TaPHD14	TaPHD20	0.0116428	0.0163546	0.711902	1.25804	Purifying selection	Segmental
TaPHD9	TaPHD16	0.00693446	0.0417681	0.166023	3.21293	Purifying selection	Segmental
TaPHD10	TaPHD17	0.00913574	0.0346596	0.263585	2.66613	Purifying selection	Segmental
TaPHD8	TaPHD15	0.019511	0.0946922	0.206047	7.28401	Purifying selection	Segmental
TaPHD11	TaPHD18	0	0.0455981	0	3.50755	Purifying selection	Segmental
TaPHD13	TaPHD86	0.0850626	0.80059	0.10625	61.5839	Purifying selection	Segmental
TaPHD19	TaPHD86	0.0912899	0.798759	0.11429	61.443	Purifying selection	Segmental
TaPHD21	TaPHD34	0.0242285	0.0820279	0.29537	6.30984	Purifying selection	Segmental
TaPHD22	TaPHD35	0.0414218	0.140549	0.294714	10.8115	Purifying selection	Segmental
TaPHD23	TaPHD36	0.0260795	0.085358	0.305531	6.566	Purifying selection	Segmental
TaPHD24	TaPHD37	0.0349627	0.0771087	0.453421	5.93144	Purifying selection	Segmental
TaPHD25	TaPHD38	0.016279	0.0424671	0.383332	3.2667	Purifying selection	Segmental
TaPHD26	TaPHD39	0.00156863	0.0769146	0.0203944	5.91651	Purifying selection	Segmental
TaPHD30	TaPHD43	0.0188157	0.0396065	0.475065	3.04665	Purifying selection	Segmental
TaPHD31	TaPHD44	0.0216677	0.0321765	0.673402	2.47512	Purifying selection	Segmental
TaPHD33	TaPHD45	0.0354065	0.114943	0.308035	8.84178	Purifying selection	Segmental
TaPHD29	TaPHD42	0.0132269	0.0424907	0.31129	3.26852	Purifying selection	Segmental
TaPHD27	TaPHD40	0.009957	0.0344492	0.289034	2.64994	Purifying selection	Segmental
TaPHD21	TaPHD46	0.0149812	0.0584929	0.25612	4.49945	Purifying selection	Segmental
TaPHD22	TaPHD47	0.0324587	0.0845192	0.38404	6.50147	Purifying selection	Segmental
TaPHD23	TaPHD48	0.0149098	0.0598553	0.249098	4.60425	Purifying selection	Segmental
TaPHD24	TaPHD49	0.0314903	0.0932574	0.337671	7.17364	Purifying selection	Segmental
TaPHD25	TaPHD50	0.0135319	0.0319109	0.424053	2.45468	Purifying selection	Segmental
TaPHD26	TaPHD51	0.00156863	0.064556	0.0242987	4.96584	Purifying selection	Segmental
TaPHD30	TaPHD55	0.0179511	0.034419	0.521545	2.64761	Purifying selection	Segmental
TaPHD31	TaPHD56	0.0278922	0.0429648	0.649187	3.30498	Purifying selection	Segmental
TaPHD29	TaPHD54	0.00517084	0.0261803	0.197509	2.01387	Purifying selection	Segmental
TaPHD33	TaPHD58	0.0329258	0.10771	0.30569	8.28538	Purifying selection	Segmental
TaPHD23	TaPHD93	0.417894	1.42886	0.292466	109.913	Purifying selection	Segmental
TaPHD23	TaPHD115	0.409013	1.53551	0.266369	118.116	Purifying selection	Segmental
TaPHD23	TaPHD129	0.421369	1.66535	0.253022	128.103	Purifying selection	Segmental
TaPHD42	TaPHD54	0.00954266	0.0373368	0.255583	2.87207	Purifying selection	Segmental
TaPHD43	TaPHD55	0.0176628	0.0395797	0.446259	3.04459	Purifying selection	Segmental
TaPHD44	TaPHD56	0.0138625	0.0376254	0.368435	2.89426	Purifying selection	Segmental
TaPHD38	TaPHD50	0.019205	0.0454148	0.42288	3.49344	Purifying selection	Segmental
TaPHD39	TaPHD51	0	0.0463021	0	3.5617	Purifying selection	Segmental
TaPHD34	TaPHD46	0.0145491	0.0554732	0.262272	4.26717	Purifying selection	Segmental
TaPHD35	TaPHD47	0.030759	0.096034	0.320293	7.38723	Purifying selection	Segmental
TaPHD36	TaPHD48	0.0338317	0.0810355	0.417492	6.2335	Purifying selection	Segmental
TaPHD37	TaPHD49	0.0368075	0.069397	0.53039	5.33823	Purifying selection	Segmental
TaPHD45	TaPHD58	0.034663	0.0933747	0.371225	7.18267	Purifying selection	Segmental
TaPHD41	TaPHD52	0.0258948	0.0440671	0.587623	3.38978	Purifying selection	Segmental
TaPHD36	TaPHD93	0.402934	1.42496	0.282769	109.612	Purifying selection	Segmental
TaPHD36	TaPHD115	0.397978	1.48874	0.267325	114.519	Purifying selection	Segmental
TaPHD48	TaPHD93	0.37917	1.33846	0.283288	102.958	Purifying selection	Segmental
TaPHD47	TaPHD116	0.408591	1.40467	0.29088	108.052	Purifying selection	Segmental
TaPHD48	TaPHD115	0.372865	1.36352	0.273458	104.886	Purifying selection	Segmental
TaPHD48	TaPHD129	0.382529	1.37254	0.2787	105.58	Purifying selection	Segmental
TaPHD63	TaPHD74	0.0355082	0.0459428	0.772879	3.53406	Purifying selection	Segmental
TaPHD64	TaPHD75	0.00324456	0.0735658	0.0441042	5.65891	Purifying selection	Segmental
TaPHD66	TaPHD76	0.0529314	0.0890547	0.59437	6.85036	Purifying selection	Segmental
TaPHD59	TaPHD70	0.0480093	0.109059	0.440215	8.38915	Purifying selection	Segmental
TaPHD61	TaPHD72	0.0121852	0.0679603	0.179298	5.22772	Purifying selection	Segmental
TaPHD67	TaPHD77	0.00912757	0.0736256	0.123973	5.66351	Purifying selection	Segmental
TaPHD68	TaPHD78	0.0515625	0.153212	0.336543	11.7856	Purifying selection	Segmental
TaPHD60	TaPHD71	0.0173857	0.125307	0.138744	9.63904	Purifying selection	Segmental
TaPHD62	TaPHD73	0.0117783	0.129909	0.0906659	9.993	Purifying selection	Segmental
TaPHD62	TaPHD84	0.0124066	0.116421	0.106566	8.95549	Purifying selection	Segmental
TaPHD63	TaPHD85	0.0364085	0.0473281	0.769279	3.64062	Purifying selection	Segmental
TaPHD64	TaPHD86	0.00325557	0.0611336	0.0532533	4.70259	Purifying selection	Segmental
TaPHD65	TaPHD87	0.0874875	0.244678	0.357562	18.8214	Purifying selection	Segmental
TaPHD66	TaPHD88	0.054001	0.0685839	0.78737	5.27569	Purifying selection	Segmental
TaPHD59	TaPHD80	0.0853038	0.150268	0.567677	11.5591	Purifying selection	Segmental
TaPHD61	TaPHD83	0.00898808	0.0294381	0.305321	2.26447	Purifying selection	Segmental
TaPHD69	TaPHD90	0.0141943	0.0558397	0.254198	4.29536	Purifying selection	Segmental
TaPHD67	TraesCS3D02G521800.1	0.0409093	0.152302	0.268606	11.7156	Purifying selection	Segmental
TaPHD72	TaPHD83	0.0120055	0.0608255	0.197376	4.67888	Purifying selection	Segmental
TaPHD73	TaPHD84	0.00307898	0.0733136	0.0419974	5.6395	Purifying selection	Segmental
TaPHD74	TaPHD85	0.01943	0.0300196	0.647243	2.3092	Purifying selection	Segmental
TaPHD75	TaPHD86	0.00325513	0.0485263	0.0670796	3.73279	Purifying selection	Segmental
TaPHD76	TaPHD88	0.039616	0.0531911	0.744787	4.09162	Purifying selection	Segmental
TaPHD70	TaPHD80	0.0565887	0.116509	0.485702	8.96224	Purifying selection	Segmental
TaPHD71	TaPHD81	0.00786835	0.0686907	0.114548	5.2839	Purifying selection	Segmental
TaPHD79	TaPHD90	0.016017	0.0737674	0.217129	5.67442	Purifying selection	Segmental
TaPHD77	TraesCS3D02G521800.1	0.0409628	0.172452	0.237532	13.2655	Purifying selection	Segmental
TaPHD91	TaPHD118	0.0163486	0.0556504	0.293773	4.2808	Purifying selection	Segmental
TaPHD98	TaPHD110	0.0286759	0.0586396	0.48902	4.51074	Purifying selection	Segmental
TaPHD95	TaPHD111	0.0266983	0.087471	0.305224	6.72854	Purifying selection	Segmental
TaPHD99	TaPHD109	0.0155257	0.0689165	0.225283	5.30127	Purifying selection	Segmental
TaPHD100	TaPHD108	0.00167224	0.0312545	0.053504	2.40419	Purifying selection	Segmental
TaPHD101	TaPHD107	0.0173746	0.0700743	0.247946	5.39033	Purifying selection	Segmental
TaPHD92	TaPHD116	0.0180659	0.06835	0.264314	5.25769	Purifying selection	Segmental
TaPHD93	TaPHD115	0.0249115	0.0814689	0.305779	6.26684	Purifying selection	Segmental
TaPHD96	TaPHD113	0.00784138	0.0461462	0.169925	3.54971	Purifying selection	Segmental
TaPHD97	TaPHD112	0.0188686	0.0542105	0.348061	4.17004	Purifying selection	Segmental
TaPHD94	TaPHD114	0.0210754	0.0308428	0.683318	2.37252	Purifying selection	Segmental
TaPHD98	TaPHD124	0.0228353	0.0607788	0.375711	4.67529	Purifying selection	Segmental
TaPHD91	TaPHD132	0.0160379	0.0423729	0.378495	3.25946	Purifying selection	Segmental
TaPHD99	TaPHD123	0.0107348	0.0481673	0.222864	3.70518	Purifying selection	Segmental
TaPHD100	TaPHD122	0	0.0248986	0	1.91527	Purifying selection	Segmental
TaPHD101	TaPHD121	0.0105624	0.0691962	0.152644	5.32279	Purifying selection	Segmental
TaPHD92	TaPHD130	0.0177557	0.0473769	0.374774	3.64438	Purifying selection	Segmental
TaPHD93	TaPHD129	0.0261837	0.0746296	0.350849	5.74074	Purifying selection	Segmental
TaPHD96	TaPHD126	0.00447033	0.0422039	0.105922	3.24645	Purifying selection	Segmental
TaPHD97	TaPHD125	0.0120871	0.0158023	0.764891	1.21556	Purifying selection	Segmental
TaPHD96	TaPHD139	0.162672	0.464084	0.350522	35.6988	Purifying selection	Segmental
TaPHD96	TaPHD156	0.159377	0.461718	0.345182	35.5167	Purifying selection	Segmental
TaPHD96	TraesCS5D02G160100.1	0.163198	0.462538	0.352831	35.5799	Purifying selection	Segmental
TaPHD103	TaPHD185	0.0266103	0.0632921	0.420437	4.86862	Purifying selection	Segmental
TaPHD104	TraesCS7A02G097400.1	0.0448122	0.0692133	0.647451	5.3241	Purifying selection	Segmental
TaPHD106	TaPHD212	0.029556	0.0787483	0.375323	6.05756	Purifying selection	Segmental
TaPHD104	TaPHD229	0.0343263	0.0410125	0.836972	3.15481	Purifying selection	Segmental
TraesCS4A02G397500.1	TaPHD230	0.0467948	0.0340968	1.37241	2.62283	Positive selection	Segmental
TaPHD115	TaPHD129	0.0213002	0.0809017	0.263285	6.22321	Purifying selection	Segmental
TaPHD116	TaPHD130	0.0102802	0.027172	0.378338	2.09015	Purifying selection	Segmental
TaPHD117	TaPHD131	0.00516773	0.0507315	0.101864	3.90242	Purifying selection	Segmental
TaPHD118	TaPHD132	0.0212529	0.0549042	0.387091	4.2234	Purifying selection	Segmental
TaPHD119	TaPHD133	0.00504911	0.0733035	0.0688795	5.63873	Purifying selection	Segmental
TaPHD107	TaPHD121	0.015356	0.0533998	0.287567	4.10768	Purifying selection	Segmental
TaPHD108	TaPHD122	0.00167224	0.0312545	0.053504	2.40419	Purifying selection	Segmental
TaPHD109	TaPHD123	0.00977675	0.0450004	0.217259	3.46157	Purifying selection	Segmental
TaPHD110	TaPHD124	0.0241747	0.0470288	0.51404	3.6176	Purifying selection	Segmental
TaPHD112	TaPHD125	0.0181988	0.0481134	0.378247	3.70103	Purifying selection	Segmental
TaPHD113	TaPHD126	0.0041408	0.0308311	0.134306	2.37162	Purifying selection	Segmental
TaPHD120	TaPHD150	0.0331793	0.118888	0.27908	9.14525	Purifying selection	Segmental
TaPHD120	TaPHD240	0.0234897	0.094029	0.249813	7.233	Purifying selection	Segmental
TaPHD126	TaPHD139	0.162666	0.463339	0.351073	35.6415	Purifying selection	Segmental
TaPHD126	TaPHD156	0.160777	0.457421	0.351485	35.1862	Purifying selection	Segmental
TaPHD142	TaPHD159	0.0028459	0.0693269	0.0410504	5.33284	Purifying selection	Segmental
TaPHD143	TaPHD160	0.0113658	0.06353	0.178904	4.88692	Purifying selection	Segmental
TaPHD144	TaPHD161	0.0231255	0.0434073	0.532755	3.33902	Purifying selection	Segmental
TaPHD145	TaPHD162	0.0211971	0.0623837	0.339787	4.79874	Purifying selection	Segmental
TaPHD146	TaPHD163	0.0220941	0.0630641	0.350344	4.85108	Purifying selection	Segmental
TaPHD147	TaPHD164	0.0229866	0.0498956	0.460695	3.83812	Purifying selection	Segmental
TaPHD148	TaPHD165	0.0049587	0.062406	0.0794586	4.80046	Purifying selection	Segmental
TaPHD137	TaPHD154	0.0300763	0.0646966	0.464882	4.97666	Purifying selection	Segmental
TaPHD138	TaPHD155	0.0124465	0.0203788	0.610754	1.5676	Purifying selection	Segmental
TaPHD139	TaPHD156	0.0192521	0.0423257	0.454856	3.25582	Purifying selection	Segmental
TaPHD134	TaPHD151	0.0105668	0.059656	0.177129	4.58892	Purifying selection	Segmental
TaPHD135	TaPHD152	0.00575392	0.0245653	0.23423	1.88964	Purifying selection	Segmental
TaPHD141	TaPHD158	0.00402888	0.0624277	0.0645368	4.80213	Purifying selection	Segmental
TaPHD140	TaPHD157	0.00691109	0.0441994	0.156362	3.39995	Purifying selection	Segmental
TaPHD143	TaPHD177	0.00868317	0.0676457	0.128362	5.20351	Purifying selection	Segmental
TaPHD144	TaPHD178	0.0124693	0.0373697	0.333674	2.8746	Purifying selection	Segmental
TaPHD145	TaPHD179	0.0155909	0.0613821	0.253998	4.7217	Purifying selection	Segmental
TaPHD146	TaPHD180	0.0163797	0.047669	0.343614	3.66684	Purifying selection	Segmental
TaPHD147	TaPHD181	0.0198561	0.0408759	0.485765	3.1443	Purifying selection	Segmental
TaPHD148	TaPHD182	0.00164926	0.062406	0.0264279	4.80046	Purifying selection	Segmental
TaPHD149	TaPHD183	0	0.080076	0	6.15969	Purifying selection	Segmental
TaPHD139	TraesCS5D02G160100.1	0.0196714	0.0395145	0.497828	3.03958	Purifying selection	Segmental
TaPHD134	TaPHD169	0.009314	0.0460166	0.202405	3.53974	Purifying selection	Segmental
TaPHD135	TaPHD170	0.00365425	0.0246195	0.148429	1.89381	Purifying selection	Segmental
TaPHD137	TaPHD172	0.0330839	0.0434841	0.760827	3.34493	Purifying selection	Segmental
TaPHD138	TaPHD173	0.00789605	0.0240381	0.32848	1.84909	Purifying selection	Segmental
TaPHD141	TaPHD175	0.00201241	0.0551656	0.0364795	4.24351	Purifying selection	Segmental
TaPHD142	TaPHD176	0.00398615	0.0557619	0.0714853	4.28937	Purifying selection	Segmental
TaPHD140	TaPHD174	0.00426138	0.0325676	0.130847	2.5052	Purifying selection	Segmental
TaPHD150	TaPHD240	0.0356076	0.104241	0.341589	8.01854	Purifying selection	Segmental
TaPHD160	TaPHD177	0.0120263	0.0552114	0.217823	4.24703	Purifying selection	Segmental
TaPHD163	TaPHD180	0.021154	0.0582388	0.363228	4.4799	Purifying selection	Segmental
TaPHD164	TaPHD181	0.0234594	0.0447302	0.524463	3.44079	Purifying selection	Segmental
TaPHD165	TaPHD182	0.00330397	0.0494006	0.0668812	3.80004	Purifying selection	Segmental
TaPHD166	TaPHD183	0	0.0592413	0	4.55702	Purifying selection	Segmental
TaPHD156	TraesCS5D02G160100.1	0.0143387	0.034533	0.415217	2.65638	Purifying selection	Segmental
TaPHD157	TaPHD174	0.00339235	0.0395712	0.0857279	3.04394	Purifying selection	Segmental
TaPHD158	TaPHD175	0.00201342	0.0339424	0.0593188	2.61096	Purifying selection	Segmental
TaPHD159	TaPHD176	0.00341686	0.0712591	0.0479499	5.48147	Purifying selection	Segmental
TaPHD167	TaPHD184	0.0086581	0.0488474	0.177248	3.75749	Purifying selection	Segmental
TaPHD168	TaPHD185	0.0309085	0.0806546	0.383221	6.2042	Purifying selection	Segmental
TaPHD151	TaPHD169	0.0124381	0.0529242	0.235017	4.07109	Purifying selection	Segmental
TaPHD152	TaPHD170	0.0041801	0.015024	0.278229	1.15569	Purifying selection	Segmental
TaPHD153	TaPHD171	0.000778816	0.0396693	0.0196327	3.05148	Purifying selection	Segmental
TaPHD154	TaPHD172	0.0325143	0.0402465	0.807879	3.09588	Purifying selection	Segmental
TaPHD155	TaPHD173	0.01168	0.0252985	0.461686	1.94604	Purifying selection	Segmental
TaPHD192	TaPHD201	0.0323563	0.0441574	0.732748	3.39673	Purifying selection	Segmental
TaPHD194	TaPHD203	0.0329699	0.0320305	1.02933	2.46388	Positive selection	Segmental
TaPHD188	TaPHD197	0.0284494	0.0878691	0.32377	6.75916	Purifying selection	Segmental
TaPHD189	TaPHD198	0.0200681	0.0635192	0.315937	4.88609	Purifying selection	Segmental
TaPHD190	TaPHD199	0.00639725	0.0514205	0.124411	3.95542	Purifying selection	Segmental
TaPHD187	TaPHD196	0.0160516	0.134827	0.119054	10.3713	Purifying selection	Segmental
TaPHD191	TaPHD200	0.00958546	0.0460024	0.208369	3.53865	Purifying selection	Segmental
TaPHD192	TaPHD209	0.0271756	0.0408264	0.665638	3.14049	Purifying selection	Segmental
TaPHD193	TaPHD210	0.00726451	0.0268441	0.270619	2.06493	Purifying selection	Segmental
TaPHD194	TaPHD211	0.0279028	0.0446319	0.625177	3.43322	Purifying selection	Segmental
TaPHD189	TaPHD206	0.00878187	0.0363035	0.241902	2.79258	Purifying selection	Segmental
TaPHD190	TaPHD207	0.00639787	0.0637834	0.100306	4.90642	Purifying selection	Segmental
TaPHD191	TaPHD208	0.00842019	0.0516294	0.163089	3.97149	Purifying selection	Segmental
TaPHD188	TaPHD205	0.0264793	0.0793738	0.333602	6.10568	Purifying selection	Segmental
TaPHD192	TaPHD234	0.450221	0.961965	0.468023	73.9973	Purifying selection	Segmental
TaPHD187	TaPHD242	0.0274507	0.134972	0.203381	10.3824	Purifying selection	Segmental
TaPHD201	TaPHD209	0.0296769	0.0412129	0.720088	3.17022	Purifying selection	Segmental
TaPHD203	TaPHD211	0.0352514	0.0515847	0.68337	3.96805	Purifying selection	Segmental
TaPHD198	TaPHD206	0.0196469	0.0660333	0.29753	5.07949	Purifying selection	Segmental
TaPHD199	TaPHD207	0.00698288	0.0637622	0.109514	4.90479	Purifying selection	Segmental
TaPHD200	TaPHD208	0.00937952	0.0424294	0.221062	3.2638	Purifying selection	Segmental
TaPHD195	TaPHD204	0.0277803	0.0564069	0.492499	4.33899	Purifying selection	Segmental
TaPHD197	TaPHD205	0.0170922	0.0610082	0.280163	4.69294	Purifying selection	Segmental
TaPHD201	TaPHD234	0.485708	0.99915	0.486121	76.8577	Purifying selection	Segmental
TaPHD196	TaPHD242	0.0276131	0.152126	0.181514	11.702	Purifying selection	Segmental
TaPHD195	TaPHD241	0.0559355	0.115275	0.485233	8.86735	Purifying selection	Segmental
TaPHD209	TaPHD234	0.483764	0.947066	0.510803	72.8512	Purifying selection	Segmental
TaPHD204	TaPHD241	0.0424842	0.0853494	0.497768	6.56534	Purifying selection	Segmental
TaPHD213	TaPHD221	0.00386734	0.0286924	0.134786	2.20711	Purifying selection	Segmental
TaPHD214	TaPHD222	0.0112752	0.0576313	0.195644	4.43318	Purifying selection	Segmental
TaPHD217	TaPHD225	0.00986297	0.0589848	0.167212	4.53729	Purifying selection	Segmental
TaPHD218	TaPHD226	0.0135827	0.0569162	0.238644	4.37817	Purifying selection	Segmental
TaPHD216	TaPHD224	0.00579473	0.0663256	0.0873679	5.10197	Purifying selection	Segmental
TaPHD219	TaPHD228	0.0180624	0.0780603	0.23139	6.00464	Purifying selection	Segmental
TaPHD220	TaPHD227	0.0232419	0.0962452	0.241487	7.40347	Purifying selection	Segmental
TraesCS7A02G097400.1	TaPHD229	0.0384505	0.0410827	0.935929	3.16021	Purifying selection	Segmental
TaPHD213	TaPHD231	0.00328489	0.0354222	0.0927352	2.72479	Purifying selection	Segmental
TaPHD214	TaPHD232	0.00569803	0.06041	0.0943227	4.64692	Purifying selection	Segmental
TaPHD215	TaPHD233	0.0103833	0.0320384	0.324089	2.46449	Purifying selection	Segmental
TaPHD217	TaPHD236	0.0115015	0.0517639	0.222191	3.98184	Purifying selection	Segmental
TaPHD218	TaPHD237	0.0124903	0.0276688	0.45142	2.12837	Purifying selection	Segmental
TaPHD216	TaPHD235	0.00826739	0.0688655	0.120051	5.29735	Purifying selection	Segmental
TaPHD213	TaPHD231	0.00354439	0.0357416	0.099167	2.74936	Purifying selection	Segmental
TaPHD219	TaPHD239	0.00965388	0.0541965	0.178127	4.16896	Purifying selection	Segmental
TaPHD220	TaPHD238	0.0151265	0.0960803	0.157436	7.39079	Purifying selection	Segmental
TaPHD224	TaPHD235	0.00853384	0.0453068	0.188357	3.48514	Purifying selection	Segmental
TaPHD225	TaPHD236	0.013348	0.0712283	0.187397	5.4791	Purifying selection	Segmental
TaPHD221	TaPHD231	0.00295624	0.0305835	0.0966612	2.35258	Purifying selection	Segmental
TaPHD222	TaPHD232	0.00862156	0.0465961	0.185028	3.58431	Purifying selection	Segmental
TaPHD223	TaPHD233	0.0152334	0.0532148	0.286262	4.09345	Purifying selection	Segmental
TaPHD227	TaPHD238	0.0204723	0.076161	0.268802	5.85853	Purifying selection	Segmental
TaPHD228	TaPHD239	0.0157991	0.0688448	0.229489	5.29575	Purifying selection	Segmental

## Sheet: TaPHDs-Os.KaKs
Table S4-2 TaPHDs-O.sativa KaKs
Seq_1	Seq_2	Ka	Ks	Ka/Ks	Duplication time/(Mya)	Selective pressure	Note
Os01t0887700-01	TaPHD6	0.0880929	1.00052	0.0880471	6.77286	Positive selection
Os01t0887700-03	TaPHD13	0.0315599	0.603147	0.0523253	4.02503	Purifying selection
Os01t0887700-01	TaPHD19	0.0893313	0.865178	0.103252	7.94245	Purifying selection
Os01t0218800-02	TaPHD60	0.0968165	0.72333	0.133848	10.296	Purifying selection
Os01t0965500-01	TaPHD67	0.132991	0.758941	0.175233	13.4794	Purifying selection
Os01t0965700-00	TaPHD68	0.31748	1.19954	0.264668	20.3591	Positive selection
Os01t0881000-00	TaPHD65	0.189127	0.794412	0.238071	18.3132	Purifying selection
Os01t0887700-01	TaPHD64	0.0740482	0.600161	0.12338	9.49081	Purifying selection
Os01t0877500-01	TaPHD62	0.0790961	0.481704	0.1642	12.6308	Purifying selection
Os01t0877500-01	TaPHD73	0.0800123	0.515785	0.155127	11.9329	Purifying selection
Os01t0965500-01	TaPHD77	0.138141	0.805279	0.171544	13.1957	Purifying selection
Os01t0965700-00	TaPHD78	0.373297	1.06056	0.351979	27.0753	Positive selection
Os01t0887700-01	TaPHD75	0.0740374	0.574584	0.128854	9.91184	Purifying selection
Os01t0218800-02	TaPHD71	0.109959	0.659656	0.166692	12.8225	Purifying selection
Os01t0877500-01	TaPHD84	0.0783216	0.509545	0.153709	11.8238	Purifying selection
Os01t0547200-01	TaPHD82	0.235575	0.531666	0.443088	34.0837	Purifying selection
Os01t0881000-00	TaPHD87	0.17502	0.75954	0.230429	17.7253	Purifying selection
Os01t0887700-01	TaPHD86	0.069767	0.597184	0.116827	8.98667	Purifying selection
Os01t0218800-02	TaPHD81	0.0959272	0.664915	0.14427	11.0977	Purifying selection
Os10t0572400-01	TaPHD5	0.237161	0.718685	0.329993	25.3841	Purifying selection
Os10t0572400-01	TaPHD12	0.232279	0.729436	0.318437	24.4951	Purifying selection
Os11t0244800-01	TaPHD100	0.0247498	0.534927	0.0462676	3.55905	Purifying selection
Os11t0160100-01	TaPHD98	0.432243	0.808712	0.534483	41.1141	Purifying selection
Os11t0148700-01	TaPHD97	0.164589	0.418981	0.392832	30.2178	Purifying selection
Os11t0148700-01	TaPHD112	0.164681	0.43408	0.379379	29.183	Purifying selection
Os11t0160100-01	TaPHD110	0.448838	0.828686	0.541627	41.6636	Purifying selection
Os11t0244800-01	TaPHD108	0.0264872	0.510359	0.051899	3.99223	Purifying selection
Os11t0148700-01	TaPHD125	0.165776	0.420543	0.394196	30.3228	Purifying selection
Os11t0160100-01	TaPHD124	0.432592	0.797972	0.542115	41.7011	Purifying selection
Os11t0244800-01	TaPHD122	0.0247498	0.510359	0.0484948	3.73037	Purifying selection
Os11t0160100-01	TaPHD137	0.574208	1.21648	0.472024	36.3095	Positive selection
Os11t0160100-01	TaPHD154	0.578458	1.09701	0.527306	40.562	Positive selection
Os11t0160100-01	TaPHD172	0.574334	1.16948	0.491101	37.777	Positive selection
Os12t0161500-01	TaPHD98	0.638577	2.80345	0.227783	17.5217	Positive selection
Os12t0161500-01	TaPHD110	0.668762	1.9467	0.343535	26.4258	Positive selection
Os12t0161500-01	TaPHD124	0.664187	2.02982	0.327215	25.1704	Positive selection
Os12t0527800-02	TaPHD135	0.118721	0.499372	0.237741	18.2878	Purifying selection
Os12t0533500-01	TaPHD134	0.11755	0.645014	0.182244	14.0188	Purifying selection
Os12t0161500-01	TaPHD137	0.608937	3.09847	0.196528	15.1176	Positive selection
Os12t0161500-01	TaPHD154	0.679761	1.91957	0.354122	27.2401	Positive selection
Os12t0527800-02	TaPHD152	0.122273	0.510614	0.239463	18.4202	Purifying selection
Os12t0533500-01	TaPHD151	0.114602	0.617064	0.185721	14.2863	Purifying selection
Os12t0514400-01	TaPHD171	0.0660935	0.897883	0.0736104	5.66234	Purifying selection
Os12t0527800-02	TaPHD170	0.118763	0.491594	0.241587	18.5836	Purifying selection
Os12t0533500-01	TaPHD169	0.116402	0.609802	0.190885	14.6835	Purifying selection
Os12t0161500-01	TaPHD172	0.610533	1.89552	0.322093	24.7764	Positive selection
TaPHD6	Os05t0419100-01	0.0688931	0.943751	0.0729992	5.61533	Purifying selection
TaPHD2	Os05t0125000-01	0.113627	0.435208	0.261086	20.0836	Purifying selection
TaPHD4	Os05t0163100-01	0.296708	0.845295	0.351011	27.0009	Purifying selection
TaPHD3	Os05t0145400-01	0.151028	0.563171	0.268175	20.6289	Purifying selection
TaPHD9	Os05t0125000-01	0.109442	0.430014	0.254508	19.5775	Purifying selection
TaPHD10	Os05t0145400-01	0.145309	0.578332	0.251255	19.3273	Purifying selection
TaPHD19	Os05t0419100-01	0.0591553	0.716829	0.0825235	6.34796	Purifying selection
TaPHD17	Os05t0145400-01	0.153429	0.523498	0.293084	22.5449	Purifying selection
Os02t0564100-01	TaPHD31	0.316517	0.829751	0.38146	29.3431	Purifying selection
Os02t0564100-01	TaPHD44	0.311699	0.901932	0.34559	26.5839	Purifying selection
Os02t0564100-01	TaPHD56	0.319281	0.863131	0.369911	28.4547	Purifying selection
Os02t0720000-01	TaPHD192	0.467841	0.756898	0.618103	47.5463	Purifying selection
Os02t0147800-01	TaPHD189	0.17034	0.536323	0.317607	24.4313	Purifying selection
Os02t0152500-01	TaPHD190	0.14467	0.550152	0.262964	20.228	Purifying selection
Os02t0192300-01	TaPHD191	0.308908	0.800335	0.385973	29.6902	Purifying selection
Os02t0122700-00	TaPHD187	0.098406	0.634244	0.155155	11.935	Purifying selection
Os02t0720000-01	TaPHD201	0.497508	0.958465	0.519068	39.9283	Purifying selection
Os02t0147800-01	TaPHD198	0.178864	0.568923	0.31439	24.1838	Purifying selection
Os02t0110700-02	TaPHD195	0.427245	1.45789	0.293056	22.5428	Positive selection
Os02t0192300-01	TaPHD200	0.304471	0.807959	0.376839	28.9876	Purifying selection
Os02t0122700-00	TaPHD196	0.113518	0.621313	0.182706	14.0543	Purifying selection
Os02t0720000-01	TaPHD209	0.452103	0.851647	0.530857	40.8351	Purifying selection
Os02t0147800-01	TaPHD206	0.173204	0.557013	0.310951	23.9193	Purifying selection
Os02t0152500-01	TaPHD207	0.142584	0.569955	0.250167	19.2436	Purifying selection
Os02t0110700-02	TaPHD204	0.410179	1.01907	0.402503	30.9618	Positive selection
Os02t0192300-01	TaPHD208	0.31055	0.747986	0.415182	31.9371	Purifying selection
Os02t0768750-00	TaPHD210	0.332169	0.765976	0.433655	33.358	Purifying selection
Os02t0768750-00	TaPHD215	0.447124	1.04607	0.427432	32.8794	Positive selection
Os02t0768750-00	TaPHD223	0.442361	1.05433	0.419565	32.2742	Positive selection
Os02t0768750-00	TaPHD233	0.428539	1.01862	0.420705	32.3619	Positive selection
TaPHD23	Os03t0302200-01	0.441271	1.95751	0.225425	17.3403	Positive selection
TaPHD24	Os03t0304400-01	0.448663	1.09189	0.410904	31.608	Positive selection
TaPHD30	Os04t0433900-00	0.254886	0.743558	0.342792	26.3686	Purifying selection
TaPHD31	Os04t0444900-01	0.328569	0.552501	0.594693	45.7456	Purifying selection
TaPHD32	Os04t0609700-01	0.0731538	0.477208	0.153295	11.7919	Purifying selection
TaPHD33	Os04t0691700-01	0.093445	0.440269	0.212245	16.3265	Purifying selection
TaPHD23	Os07t0690300-02	0.174478	0.493378	0.35364	27.2031	Purifying selection
TaPHD24	Os07t0689950-00	0.354995	0.70515	0.503432	38.7255	Purifying selection
TaPHD25	Os07t0661500-00	0.351359	0.71653	0.490363	37.7202	Purifying selection
TaPHD26	Os07t0608400-01	0.0849139	0.418394	0.202952	15.6117	Purifying selection
TaPHD29	Os07t0110400-01	0.0770744	0.551312	0.139802	10.754	Purifying selection
TaPHD32	Os08t0223700-00	0.210254	1.2742	0.165009	12.693	Positive selection
TaPHD36	Os03t0302200-01	0.429116	1.7323	0.247715	19.055	Positive selection
TaPHD37	Os03t0304400-01	0.458554	0.996272	0.46027	35.4054	Purifying selection
TaPHD43	Os04t0433900-00	0.246009	0.73143	0.336339	25.8723	Purifying selection
TaPHD44	Os04t0444900-01	0.330398	0.5313	0.621868	47.836	Purifying selection
TaPHD45	Os04t0691700-01	0.105962	0.481438	0.220095	16.9304	Purifying selection
TaPHD42	Os07t0110400-01	0.0760016	0.555058	0.136926	10.5327	Purifying selection
TaPHD36	Os07t0690300-02	0.174478	0.518276	0.336651	25.8962	Purifying selection
TaPHD37	Os07t0689950-00	0.369525	0.693482	0.532854	40.9888	Purifying selection
TaPHD38	Os07t0661500-00	0.347767	0.704877	0.493373	37.9518	Purifying selection
TaPHD39	Os07t0608400-01	0.0831992	0.379152	0.219435	16.8796	Purifying selection
TaPHD48	Os03t0302200-01	0.422171	1.66579	0.253436	19.4951	Positive selection
TaPHD49	Os03t0304400-01	0.461985	1.10065	0.419737	32.2875	Positive selection
TaPHD55	Os04t0433900-00	0.242048	0.722084	0.335208	25.7852	Purifying selection
TaPHD56	Os04t0444900-01	0.333825	0.495093	0.674268	51.8667	Purifying selection
TaPHD57	Os04t0609700-01	0.0684185	0.443917	0.154124	11.8557	Purifying selection
TaPHD58	Os04t0691700-01	0.0953294	0.443125	0.21513	16.5484	Purifying selection
TaPHD54	Os07t0110400-01	0.0754802	0.558082	0.135249	10.4038	Purifying selection
TaPHD50	Os07t0661500-00	0.342711	0.796711	0.430157	33.089	Purifying selection
TaPHD51	Os07t0608400-01	0.0831992	0.38852	0.214144	16.4726	Purifying selection
TaPHD48	Os07t0690300-02	0.174541	0.400748	0.435538	33.5029	Purifying selection
TaPHD49	Os07t0689950-00	0.356232	0.716245	0.49736	38.2585	Purifying selection
TaPHD57	Os08t0223700-00	0.172365	0.765711	0.225104	17.3157	Purifying selection
Os03t0302200-01	TaPHD93	0.240084	0.895577	0.268077	20.6213	Purifying selection
Os03t0716200-01	TaPHD101	0.156809	0.565827	0.277132	21.3179	Purifying selection
Os03t0218300-01	TaPHD91	0.373801	0.89651	0.416951	32.0731	Purifying selection
Os03t0716200-01	TaPHD107	0.153067	0.530573	0.288494	22.1919	Purifying selection
Os03t0143600-01	TaPHD119	0.0856517	0.532153	0.160953	12.381	Purifying selection
Os03t0112600-00	TaPHD120	0.216848	0.721616	0.300503	23.1157	Purifying selection
Os03t0239200-01	TaPHD117	0.135424	0.598564	0.226249	17.4038	Purifying selection
Os03t0302200-01	TaPHD115	0.238922	0.907156	0.263374	20.2595	Purifying selection
Os03t0218300-01	TaPHD118	0.375904	0.776766	0.483934	37.2257	Purifying selection
Os03t0716200-01	TaPHD121	0.151083	0.551711	0.273844	21.0649	Purifying selection
Os03t0143600-01	TaPHD133	0.0865072	0.493912	0.175147	13.4728	Purifying selection
Os03t0239200-01	TaPHD131	0.124911	0.584032	0.213877	16.4521	Purifying selection
Os03t0302200-01	TaPHD129	0.245256	0.980941	0.250021	19.2324	Purifying selection
Os03t0218300-01	TaPHD132	0.386352	0.896947	0.430741	33.1339	Purifying selection
Os03t0748200-01	TaPHD148	0.0764233	0.453775	0.168417	12.9551	Purifying selection
Os03t0748200-01	TaPHD165	0.0727549	0.45251	0.160781	12.3678	Purifying selection
Os03t0799600-01	TaPHD166	0.163266	0.741149	0.220287	16.9452	Purifying selection
Os03t0818300-01	TaPHD167	0.131405	0.498968	0.263353	20.2579	Purifying selection
Os03t0748200-01	TaPHD182	0.0727549	0.45251	0.160781	12.3678	Purifying selection
Os03t0799600-01	TaPHD183	0.163266	0.6897	0.23672	18.2092	Purifying selection
Os03t0818300-01	TaPHD184	0.12869	0.503311	0.255686	19.6682	Purifying selection
Os03t0112600-00	TaPHD240	0.216848	0.710863	0.305049	23.4653	Purifying selection
TaPHD64	Os05t0419100-01	0.108239	0.996645	0.108604	8.35413	Purifying selection
TaPHD75	Os05t0419100-01	0.102154	1.12434	0.090857	6.989	Positive selection
TaPHD86	Os05t0419100-01	0.0987122	1.06088	0.0930474	7.15749	Positive selection
TaPHD93	Os07t0690300-01	0.358862	1.60831	0.22313	17.1639	Positive selection
TaPHD115	Os07t0690300-01	0.356229	1.40433	0.253665	19.5127	Positive selection
TaPHD129	Os07t0690300-01	0.357589	1.28469	0.278348	21.4114	Positive selection
TaPHD141	Os08t0421900-01	0.0913433	0.513134	0.178011	13.6931	Purifying selection
TaPHD143	Os09t0449000-01	0.126348	0.347363	0.363735	27.9797	Purifying selection
TaPHD141	Os09t0386500-01	0.0504566	0.381633	0.132213	10.1702	Purifying selection
TaPHD142	Os09t0434000-01	0.0142184	0.953591	0.0149104	1.14695	Purifying selection
TaPHD166	Os07t0186400-01	0.122348	0.875135	0.139805	10.7542	Purifying selection
TaPHD167	Os07t0233300-01	0.131972	0.506501	0.260557	20.0429	Purifying selection
TaPHD158	Os08t0421900-01	0.0913919	0.447956	0.20402	15.6938	Purifying selection
TaPHD160	Os09t0449000-01	0.123002	0.401357	0.306466	23.5743	Purifying selection
TaPHD157	Os09t0134500-02	0.0875304	0.495237	0.176744	13.5957	Purifying selection
TaPHD158	Os09t0386500-01	0.0504828	0.348198	0.144983	11.1526	Purifying selection
TaPHD159	Os09t0434000-01	0.0142184	0.899022	0.0158155	1.21657	Purifying selection
TaPHD183	Os07t0186400-01	0.122348	0.875135	0.139805	10.7542	Purifying selection
TaPHD184	Os07t0233300-01	0.129759	0.520115	0.24948	19.1908	Purifying selection
TaPHD175	Os08t0421900-01	0.0891666	0.459602	0.194008	14.9237	Purifying selection
TaPHD177	Os09t0449000-01	0.111752	0.349356	0.319881	24.6062	Purifying selection
TaPHD174	Os09t0134500-02	0.0902971	0.508608	0.177538	13.6567	Purifying selection
TaPHD175	Os09t0386500-01	0.0483565	0.38025	0.12717	9.78234	Purifying selection
TaPHD176	Os09t0434000-01	0.0190411	0.794886	0.0239545	1.84265	Purifying selection
Os06t0309000-01	TaPHD192	0.504986	0.761269	0.663348	51.0268	Purifying selection
Os06t0309000-01	TaPHD201	0.463918	0.833597	0.556525	42.8096	Purifying selection
Os06t0209300-02	TaPHD210	0.523236	1.3198	0.39645	30.4962	Positive selection
Os06t0309000-01	TaPHD209	0.484773	0.756945	0.640433	49.2641	Purifying selection
Os06t0209300-02	TaPHD215	0.299044	0.62544	0.478134	36.7796	Purifying selection
Os06t0209300-02	TaPHD223	0.307183	0.635166	0.483627	37.202	Purifying selection
Os06t0183800-01	TaPHD231	0.145827	0.601627	0.242388	18.6452	Purifying selection
Os06t0209300-02	TaPHD233	0.313179	0.656463	0.477071	36.6977	Purifying selection
Os06t0309000-01	TaPHD234	0.252405	0.471768	0.535019	41.1553	Purifying selection
TaPHD216	Os08t0105000-01	0.264426	0.995744	0.265556	20.4274	Purifying selection
TaPHD224	Os08t0105000-01	0.264031	1.02072	0.258673	19.8979	Positive selection
TaPHD235	Os08t0105000-01	0.271659	1.03198	0.263241	20.2493	Positive selection
					22.0851

## Sheet: TaPHDs-Zm.KaKs
Table S4-3 TaPHDs-Z. mays KaKs
Seq_1	Seq_2	Ka	Ks	Ka/Ks	Duplication time/(Mya)	Selective pressure	Note
Zm00001d030061_T001	TaPHD5	0.325568	0.773806	0.420735	59.5236	Purifying selection
Zm00001d030061_T001	TaPHD12	0.326758	0.771092	0.423761	59.3148	Purifying selection
Zm00001d028749_T001	TaPHD92	0.275197	0.732957	0.375462	56.3813	Purifying selection
Zm00001d027334_T001	TaPHD120	0.343256	0.929834	0.369158	71.5257	Purifying selection
Zm00001d028370_T001	TaPHD117	0.0889431	0.549417	0.161886	42.2629	Purifying selection
Zm00001d028749_T001	TaPHD130	0.2701	0.729201	0.370405	56.0924	Purifying selection
Zm00001d028370_T001	TaPHD131	0.0917662	0.558102	0.164426	42.9309	Purifying selection
Zm00001d034004_T001	TaPHD147	0.275623	0.651215	0.423245	50.0934	Purifying selection
Zm00001d034006_T001	TaPHD148	0.0744192	0.529886	0.140444	40.7605	Purifying selection
Zm00001d032263_T001	TaPHD141	0.0754451	0.910234	0.0828853	70.018	Purifying selection
Zm00001d034004_T001	TaPHD164	0.268889	0.658284	0.40847	50.6372	Purifying selection
Zm00001d034006_T001	TaPHD165	0.0707446	0.540792	0.130817	41.5994	Purifying selection
Zm00001d032096_T004	TaPHD159	0.225726	1.19441	0.188986	91.8774	Positive selection
Zm00001d032263_T001	TaPHD158	0.0754451	0.826165	0.0913196	63.5512	Purifying selection
Zm00001d034004_T001	TaPHD181	0.2614	0.629456	0.41528	48.4197	Purifying selection
Zm00001d034006_T001	TaPHD182	0.0707446	0.540792	0.130817	41.5994	Purifying selection
Zm00001d032096_T004	TaPHD176	0.225726	1.23308	0.183058	94.8526	Positive selection
Zm00001d032263_T001	TaPHD175	0.0754451	0.940491	0.0802189	72.3454	Purifying selection
Zm00001d024824_T001	TaPHD10	0.234973	0.757762	0.310088	58.2894	Purifying selection
Zm00001d024824_T001	TaPHD17	0.226754	0.726752	0.31201	55.904	Purifying selection
Zm00001d025504_T001	TaPHD31	0.406616	0.827865	0.491162	63.682	Purifying selection
Zm00001d024327_T001	TaPHD32	0.130275	0.844569	0.15425	64.9668	Purifying selection
Zm00001d026270_T006	TaPHD32	0.0690475	0.51302	0.13459	39.4631	Purifying selection
Zm00001d025491_T001	TaPHD44	0.403865	0.908579	0.444502	69.8907	Purifying selection
Zm00001d025504_T001	TaPHD56	0.382623	0.805535	0.474992	61.9642	Purifying selection
Zm00001d024327_T001	TaPHD57	0.143578	0.838701	0.17119	64.5154	Purifying selection
Zm00001d026270_T015	TaPHD57	0.258034	0.813338	0.317252	62.5645	Purifying selection
Zm00001d023897_T001	TaPHD134	0.185065	0.775968	0.238496	59.6899	Purifying selection
Zm00001d023914_T001	TaPHD135	0.146476	0.66647	0.219778	51.267	Purifying selection
Zm00001d023492_T001	TaPHD137	0.700409	2.43312	0.287864	187.163	Positive selection
Zm00001d023897_T001	TaPHD151	0.185001	0.815735	0.22679	62.7489	Purifying selection
Zm00001d023914_T001	TaPHD152	0.145855	0.665624	0.219125	51.2018	Purifying selection
Zm00001d023391_T001	TaPHD155	0.205395	0.604149	0.339975	46.473	Purifying selection
Zm00001d023492_T001	TaPHD154	0.726035	2.85927	0.253923	219.944	Positive selection
Zm00001d023897_T001	TaPHD169	0.181182	0.793825	0.22824	61.0635	Purifying selection
Zm00001d023914_T001	TaPHD170	0.145096	0.663391	0.218719	51.0301	Purifying selection
Zm00001d023391_T001	TaPHD173	0.201221	0.602027	0.334239	46.3098	Purifying selection
Zm00001d023494_T012	TaPHD172	0.685366	2.25717	0.303639	173.628	Positive selection
TaPHD6	Zm00001d042582_T001	0.0957852	1.10098	0.087	84.6907	Positive selection
TaPHD6	Zm00001d038208_T001	0.0694345	1.06068	0.0654624	81.5906	Positive selection
TaPHD7	Zm00001d038811_T002	0.220791	0.805676	0.274045	61.9751	Purifying selection
TaPHD2	Zm00001d035487_T035	0.151896	0.644957	0.235514	49.6121	Purifying selection
TaPHD6	Zm00001d010241_T003	0.184874	1.57531	0.117357	121.178	Positive selection
TaPHD2	Zm00001d010974_T057	0.133175	0.608749	0.218769	46.8268	Purifying selection
TaPHD5	Zm00001d047044_T001	0.336041	0.760992	0.441583	58.5379	Purifying selection
TaPHD13	Zm00001d042582_T001	0.0959516	0.805994	0.119047	61.9996	Purifying selection
TaPHD14	Zm00001d038811_T001	0.250763	0.657087	0.381628	50.5451	Purifying selection
TaPHD9	Zm00001d035487_T009	0.156733	0.653564	0.239813	50.2741	Purifying selection
TaPHD9	Zm00001d035487_T060	0.146731	0.650513	0.225562	50.0394	Purifying selection
TaPHD9	Zm00001d010974_T017	0.13312	0.626025	0.212643	48.1558	Purifying selection
TaPHD9	Zm00001d010974_T004	0.13549	0.626643	0.216216	48.2033	Purifying selection
TaPHD9	Zm00001d010974_T047	0.126118	0.615292	0.204972	47.3302	Purifying selection
TaPHD19	Zm00001d042582_T001	0.102457	0.836748	0.122447	64.3652	Purifying selection
TaPHD19	Zm00001d038208_T001	0.0585557	0.777206	0.0753413	59.7851	Purifying selection
TaPHD19	Zm00001d012196_T001	0.117441	0.845216	0.138948	65.0166	Purifying selection
TaPHD19	Zm00001d010241_T001	0.0401556	0.655421	0.0612668	50.417	Purifying selection
Zm00001d003648_T001	TaPHD30	0.282933	0.747475	0.378518	57.4981	Purifying selection
Zm00001d003648_T001	TaPHD43	0.288207	0.747564	0.385529	57.5049	Purifying selection
Zm00001d004140_T001	TaPHD34	0.289618	0.660906	0.438214	50.8389	Purifying selection
Zm00001d003648_T001	TaPHD55	0.288198	0.750075	0.384225	57.6981	Purifying selection
Zm00001d004861_T002	TaPHD98	0.558928	1.0171	0.549531	78.2384	Positive selection
Zm00001d004925_T001	TaPHD97	0.246033	0.662964	0.37111	50.9973	Purifying selection
Zm00001d004861_T001	TaPHD110	0.204791	1.64792	0.124272	126.763	Positive selection
Zm00001d004925_T001	TaPHD112	0.246591	0.686507	0.359197	52.8082	Purifying selection
Zm00001d004861_T001	TaPHD124	0.21596	1.99414	0.108297	153.396	Positive selection
Zm00001d004925_T001	TaPHD125	0.243785	0.668406	0.364726	51.4158	Purifying selection
Zm00001d005705_T001	TaPHD141	0.214821	0.487133	0.440991	37.4718	Purifying selection
Zm00001d004925_T001	TaPHD138	0.219964	0.628	0.350261	48.3077	Purifying selection
Zm00001d005705_T001	TaPHD158	0.0562557	0.336229	0.167314	25.8638	Purifying selection
Zm00001d005705_T001	TaPHD175	0.0562557	0.321228	0.175127	24.7099	Purifying selection
Zm00001d005794_T002	TaPHD176	0.0750927	0.694796	0.108079	53.4459	Purifying selection
TaPHD31	Zm00001d016861_T002	0.350651	1.2129	0.289102	93.2996	Positive selection
TaPHD26	Zm00001d022110_T001	0.140065	0.616692	0.227124	47.4378	Purifying selection
TaPHD22	Zm00001d022583_T001	0.378803	0.840181	0.450859	64.6293	Purifying selection
TaPHD24	Zm00001d022564_T001	0.341028	0.762597	0.447194	58.6613	Purifying selection
TaPHD44	Zm00001d050816_T002	0.316574	1.28992	0.245421	99.2247	Positive selection
TaPHD44	Zm00001d016861_T002	0.348416	1.21392	0.287018	93.3781	Positive selection
TaPHD39	Zm00001d022110_T001	0.142128	0.562245	0.252787	43.2496	Purifying selection
TaPHD35	Zm00001d022583_T001	0.390216	0.868913	0.449085	66.8395	Purifying selection
TaPHD37	Zm00001d022564_T001	0.341771	0.743373	0.459757	57.1826	Purifying selection
TaPHD56	Zm00001d050816_T002	0.313177	1.29117	0.242553	99.321	Positive selection
TaPHD56	Zm00001d016861_T002	0.355851	1.15718	0.307515	89.0142	Positive selection
TaPHD51	Zm00001d022110_T001	0.142128	0.549666	0.258571	42.282	Purifying selection
TaPHD47	Zm00001d022583_T001	0.376388	0.791432	0.475578	60.8794	Purifying selection
TaPHD49	Zm00001d022564_T001	0.333305	0.748579	0.44525	57.583	Purifying selection
Zm00001d042582_T001	TaPHD64	0.0816733	0.613574	0.133111	47.198	Purifying selection
Zm00001d039579_T001	TaPHD59	0.276075	0.628883	0.438993	48.3756	Purifying selection
Zm00001d042003_T001	TaPHD68	0.337217	0.857453	0.393277	65.958	Purifying selection
Zm00001d043452_T001	TaPHD61	0.281665	0.917762	0.306904	70.597	Purifying selection
Zm00001d042582_T001	TaPHD75	0.0835256	0.561359	0.148792	43.1814	Purifying selection
Zm00001d039355_T010	TaPHD71	0.18344	0.799568	0.229423	61.5053	Purifying selection
Zm00001d039579_T001	TaPHD70	0.290919	0.608044	0.47845	46.7726	Purifying selection
Zm00001d043452_T001	TaPHD72	0.293593	0.908605	0.323125	69.8927	Purifying selection
Zm00001d042003_T001	TaPHD78	0.349542	0.817454	0.427598	62.881	Purifying selection
Zm00001d042582_T001	TaPHD86	0.0792106	0.61056	0.129734	46.9662	Purifying selection
Zm00001d039355_T003	TaPHD81	0.134782	0.722646	0.186512	55.5881	Purifying selection
Zm00001d039579_T001	TaPHD80	0.28798	0.647531	0.444736	49.8101	Purifying selection
Zm00001d043452_T001	TaPHD83	0.298997	0.902349	0.331354	69.4115	Purifying selection
Zm00001d044602_T001	TaPHD139	0.233658	0.753267	0.310192	57.9436	Purifying selection
Zm00001d041708_T001	TaPHD135	0.10865	0.592905	0.183249	45.6081	Purifying selection
Zm00001d041715_T001	TaPHD134	0.123118	0.713989	0.172437	54.9222	Purifying selection
Zm00001d044602_T001	TaPHD156	0.231752	0.790947	0.293005	60.8421	Purifying selection
Zm00001d041708_T001	TaPHD152	0.109303	0.604234	0.180895	46.4795	Purifying selection
Zm00001d041715_T001	TaPHD151	0.10944	0.682987	0.160237	52.5374	Purifying selection
Zm00001d041708_T001	TaPHD170	0.108822	0.600679	0.181166	46.2061	Purifying selection
Zm00001d041715_T001	TaPHD169	0.120405	0.703688	0.171105	54.1299	Purifying selection
TaPHD64	Zm00001d038208_T001	0.102452	1.31323	0.0780151	101.018	Positive selection
TaPHD60	Zm00001d008941_T001	0.113858	0.712368	0.15983	54.7975	Purifying selection
TaPHD64	Zm00001d012196_T001	0.0937797	0.623827	0.15033	47.9867	Purifying selection
TaPHD62	Zm00001d012233_T001	0.104656	0.789746	0.132518	60.7497	Purifying selection
TaPHD67	Zm00001d011802_T001	0.13271	0.733494	0.180929	56.4226	Purifying selection
TaPHD75	Zm00001d038208_T001	0.102437	1.38895	0.073751	106.843	Positive selection
TaPHD75	Zm00001d012196_T001	0.0947116	0.631291	0.150028	48.5609	Purifying selection
TaPHD73	Zm00001d012233_T001	0.0998369	0.771367	0.129429	59.3359	Purifying selection
TaPHD71	Zm00001d008941_T002	0.153701	0.64046	0.239985	49.2662	Purifying selection
TaPHD77	Zm00001d011802_T001	0.141469	0.780248	0.181313	60.0191	Purifying selection
TaPHD86	Zm00001d038208_T001	0.0956367	1.3264	0.0721023	102.031	Positive selection
TaPHD86	Zm00001d012196_T002	0.0913269	0.663604	0.137623	51.0464	Purifying selection
TaPHD84	Zm00001d012233_T001	0.100101	0.74763	0.133891	57.51	Purifying selection
TaPHD81	Zm00001d008941_T002	0.146996	0.641043	0.229308	49.311	Purifying selection
Zm00001d049006_T001	TaPHD100	0.0585092	1.27659	0.0458325	98.1991	Positive selection
Zm00001d049006_T001	TaPHD108	0.0619945	1.21025	0.0512247	93.0959	Positive selection
Zm00001d049006_T001	TaPHD122	0.0585092	1.34937	0.0433603	103.798	Positive selection
Zm00001d050330_T001	TaPHD141	0.0736874	0.732533	0.100593	56.3487	Purifying selection
Zm00001d050330_T001	TaPHD158	0.0736874	0.665946	0.110651	51.2266	Purifying selection
Zm00001d053697_T001	TaPHD191	0.23938	0.729396	0.32819	56.1073	Purifying selection
Zm00001d051690_T001	TaPHD192	0.315009	0.533143	0.590852	41.011	Purifying selection
Zm00001d053697_T001	TaPHD200	0.241352	0.720239	0.3351	55.403	Purifying selection
Zm00001d053697_T001	TaPHD208	0.241926	0.753006	0.32128	57.9235	Purifying selection
Zm00001d052149_T026	TaPHD210	0.225878	0.579632	0.389691	44.5871	Purifying selection
Zm00001d051690_T001	TaPHD209	0.31488	0.566384	0.555947	43.568	Purifying selection
Zm00001d052149_T041	TaPHD210	0.148017	0.617115	0.239853	47.4704	Purifying selection
TaPHD101	Zm00001d013416_T001	0.1577	0.810605	0.194546	62.3542	Purifying selection
TaPHD91	Zm00001d048074_T001	0.301426	0.662785	0.454787	50.9835	Purifying selection
TaPHD105	Zm00001d048385_T001	0.112065	0.68402	0.163833	52.6169	Purifying selection
TaPHD93	Zm00001d047676_T001	0.269158	0.913456	0.29466	70.2658	Purifying selection
TaPHD107	Zm00001d013416_T001	0.155429	0.794553	0.195618	61.1195	Purifying selection
TaPHD117	Zm00001d047969_T001	0.0983312	0.556133	0.176812	42.7794	Purifying selection
TaPHD115	Zm00001d047676_T001	0.262394	0.937343	0.279933	72.1033	Purifying selection
TaPHD118	Zm00001d048074_T001	0.29665	0.659865	0.449562	50.7588	Purifying selection
TaPHD119	Zm00001d048385_T001	0.108923	0.695932	0.156513	53.5332	Purifying selection
TaPHD121	Zm00001d013416_T001	0.159844	0.800445	0.199694	61.5727	Purifying selection
TaPHD129	Zm00001d047676_T001	0.261685	0.90667	0.288622	69.7439	Purifying selection
TaPHD131	Zm00001d047969_T001	0.100942	0.552005	0.182864	42.4619	Purifying selection
TaPHD132	Zm00001d048074_T001	0.296017	0.674273	0.439016	51.8671	Purifying selection
TaPHD133	Zm00001d048385_T001	0.107924	0.645106	0.167297	49.6235	Purifying selection
Zm00001d012979_T004	TaPHD167	0.140711	0.673174	0.209027	51.7826	Purifying selection
Zm00001d017862_T001	TaPHD192	0.316094	0.524456	0.602709	40.3427	Purifying selection
Zm00001d015265_T001	TaPHD189	0.258016	0.770798	0.334738	59.2922	Purifying selection
Zm00001d015293_T001	TaPHD190	0.195658	0.670002	0.292027	51.5386	Purifying selection
Zm00001d015064_T001	TaPHD187	0.154856	0.657867	0.235391	50.6052	Purifying selection
Zm00001d017862_T001	TaPHD201	0.313149	0.506099	0.618752	38.9307	Purifying selection
Zm00001d015265_T001	TaPHD198	0.259544	0.798201	0.325161	61.4001	Purifying selection
Zm00001d014967_T010	TaPHD195	0.545723	1.32092	0.41314	101.609	Positive selection
Zm00001d015064_T001	TaPHD196	0.162776	0.610886	0.266459	46.9912	Purifying selection
Zm00001d017862_T001	TaPHD209	0.311753	0.530438	0.587728	40.8029	Purifying selection
Zm00001d014967_T010	TaPHD204	0.531392	1.22221	0.434779	94.0163	Positive selection
Zm00001d015293_T001	TaPHD207	0.19493	0.719175	0.271046	55.3212	Purifying selection
Zm00001d015265_T001	TaPHD206	0.26031	0.776579	0.3352	59.7368	Purifying selection
Zm00001d017862_T001	TaPHD234	0.513096	1.07707	0.476382	82.8514	Positive selection
TaPHD141	Zm00001d020361_T001	0.0549223	0.492033	0.111623	37.8487	Purifying selection
TaPHD143	Zm00001d020680_T001	0.0803557	0.352071	0.228237	27.0824	Purifying selection
TaPHD142	Zm00001d020593_T002	0.0732753	0.670228	0.109329	51.556	Purifying selection
TaPHD158	Zm00001d020361_T001	0.0538154	0.472047	0.114004	36.3113	Purifying selection
TaPHD160	Zm00001d020680_T001	0.0874087	0.357964	0.244183	27.5357	Purifying selection
TaPHD159	Zm00001d020593_T002	0.0720486	0.651177	0.110644	50.0905	Purifying selection
TaPHD175	Zm00001d020361_T001	0.0538154	0.485048	0.110949	37.3114	Purifying selection
TaPHD177	Zm00001d020680_T001	0.0805787	0.345482	0.233236	26.5755	Purifying selection
TaPHD176	Zm00001d020593_T002	0.0742321	0.658679	0.112698	50.6676	Purifying selection
Zm00001d037156_T001	TaPHD215	0.210926	0.537225	0.392622	41.325	Purifying selection
Zm00001d036673_T001	TaPHD218	0.345912	0.742435	0.465916	57.1104	Purifying selection
Zm00001d037086_T001	TaPHD214	0.0935893	0.597048	0.156753	45.9268	Purifying selection
Zm00001d035862_T001	TaPHD212	0.317483	1.00005	0.317468	76.9269	Positive selection
Zm00001d035008_T001	TaPHD216	0.315134	0.943001	0.334182	72.5385	Purifying selection
Zm00001d037156_T005	TaPHD223	0.241576	0.634772	0.38057	48.8286	Purifying selection
Zm00001d036673_T001	TaPHD226	0.353881	0.781766	0.452669	60.1359	Purifying selection
Zm00001d037086_T001	TaPHD222	0.0907241	0.576896	0.157262	44.3766	Purifying selection
Zm00001d035008_T001	TaPHD224	0.309171	0.981939	0.314858	75.5338	Purifying selection
Zm00001d037156_T001	TaPHD233	0.207208	0.542173	0.382181	41.7056	Purifying selection
Zm00001d036673_T001	TaPHD237	0.341367	0.699251	0.48819	53.7885	Purifying selection
Zm00001d037086_T001	TaPHD232	0.0923707	0.604367	0.152839	46.4898	Purifying selection
Zm00001d035008_T001	TaPHD235	0.310501	0.939372	0.330541	72.2594	Purifying selection
TaPHD214	Zm00001d045080_T001	0.106388	0.622911	0.170792	47.9162	Purifying selection
TaPHD222	Zm00001d045080_T001	0.110242	0.613574	0.179671	47.198	Purifying selection
TaPHD231	Zm00001d045109_T025	0.130559	0.699096	0.186754	53.7766	Purifying selection
TaPHD232	Zm00001d045080_T001	0.103753	0.620848	0.167114	47.7576	Purifying selection
					60.8712

## Sheet: TaPHDs-Hv.KaKs
Table S4-4 TaPHDs-H. vulgareto KaKs
Seq_1	Seq_2	Ka	Ks	Ka/Ks	Duplication time/(Mya)	Selective pressure	Note
TaPHD4	HORVU1Hr1G024210.1	0.00680856	0.119656	0.056901	9.20432	Purifying selection
TaPHD6	HORVU1Hr1G064250.3	0.0340855	0.114119	0.298684	8.77841	Purifying selection
TaPHD7	HORVU1Hr1G076380.1	0.0562598	0.148684	0.378385	11.4372	Purifying selection
TaPHD9	HORVU1Hr1G013600.1	0.0171838	0.0951544	0.180588	7.31957	Purifying selection
TaPHD14	HORVU1Hr1G076380.1	0.0542696	0.130424	0.416102	10.0326	Purifying selection
TaPHD11	HORVU1Hr1G024210.1	0.00510061	0.139373	0.036597	10.721	Purifying selection
TaPHD18	HORVU1Hr1G024210.1	0.00510061	0.126171	0.0404263	9.70545	Purifying selection
TaPHD17	HORVU1Hr1G019570.1	0.0289356	0.0746507	0.387613	5.74236	Purifying selection
TaPHD15	HORVU1Hr1G003740.1	0.0558497	0.16483	0.338833	12.6792	Purifying selection
TaPHD19	HORVU1Hr1G064250.2	0.0190424	0.0845625	0.225187	6.50481	Purifying selection
TaPHD23	HORVU2Hr1G015670.1	0.017946	0.161334	0.111235	12.4103	Purifying selection
TaPHD24	HORVU2Hr1G015760.1	0.0511742	0.120712	0.423935	9.28556	Purifying selection
TaPHD31	HORVU2Hr1G077670.10	0.0829651	0.20422	0.406254	15.7092	Purifying selection
TaPHD25	HORVU2Hr1G022310.1	0.0415088	0.12359	0.335858	9.50693	Purifying selection
TaPHD30	HORVU2Hr1G075900.1	0.152206	0.518688	0.293444	39.899	Purifying selection
TaPHD36	HORVU2Hr1G015670.1	0.0190118	0.136136	0.139652	10.472	Purifying selection
TaPHD37	HORVU2Hr1G015760.1	0.0536389	0.106487	0.503712	8.19132	Purifying selection
TaPHD38	HORVU2Hr1G022310.1	0.0420963	0.117108	0.359466	9.00829	Purifying selection
TaPHD44	HORVU2Hr1G077670.10	0.0937453	0.185547	0.505238	14.2728	Purifying selection
TaPHD43	HORVU2Hr1G075900.1	0.14888	0.547354	0.271999	42.1041	Purifying selection
TaPHD34	HORVU2Hr1G011100.5	0.0354705	0.138577	0.255963	10.6598	Purifying selection
TaPHD45	HORVU2Hr1G126690.1	0.0449825	0.13242	0.339695	10.1862	Purifying selection
TaPHD57	HORVU2Hr1G100080.1	0.120643	0.325952	0.370126	25.0733	Purifying selection
TaPHD48	HORVU2Hr1G015670.1	0.0190168	0.136007	0.139822	10.4621	Purifying selection
TaPHD49	HORVU2Hr1G015760.1	0.0494148	0.106716	0.46305	8.20891	Purifying selection
TaPHD56	HORVU2Hr1G077670.10	0.0929376	0.156447	0.594053	12.0344	Purifying selection
TaPHD50	HORVU2Hr1G022310.1	0.0420442	0.114119	0.368424	8.77838	Purifying selection
TaPHD55	HORVU2Hr1G075900.1	0.155488	0.491893	0.316101	37.8379	Purifying selection
TaPHD58	HORVU2Hr1G126690.1	0.045393	0.130626	0.347504	10.0481	Purifying selection
TaPHD67	HORVU3Hr1G112700.1	0.126641	0.270492	0.468187	20.8071	Purifying selection
TaPHD64	HORVU3Hr1G090540.1	0.003245	0.0865156	0.0375077	6.65504	Purifying selection
TaPHD59	HORVU3Hr1G020760.1	0.146883	0.184753	0.795024	14.2118	Purifying selection
TaPHD69	HORVU3Hr1G117840.2	0.0359903	0.160047	0.224874	12.3113	Purifying selection
TaPHD60	HORVU3Hr1G027580.19	0.0210196	0.153751	0.136712	11.827	Purifying selection
TaPHD78	HORVU3Hr1G112700.1	0.149943	0.333434	0.449694	25.6487	Purifying selection
TaPHD70	HORVU3Hr1G020760.1	0.145617	0.236638	0.615359	18.2029	Purifying selection
TaPHD71	HORVU3Hr1G027580.1	0.0316833	0.151464	0.20918	11.6511	Purifying selection
TaPHD79	HORVU3Hr1G117840.1	0.0208727	0.173212	0.120504	13.324	Purifying selection
TaPHD86	HORVU3Hr1G090540.1	0.00325557	0.0804895	0.0404471	6.1915	Purifying selection
TaPHD81	HORVU3Hr1G027580.1	0.0198965	0.143489	0.138662	11.0376	Purifying selection
TaPHD90	HORVU3Hr1G117840.6	0.0382202	0.174316	0.219258	13.4089	Purifying selection
TaPHD84	HORVU3Hr1G081660.1	0.0718953	0.216432	0.332183	16.6486	Purifying selection
TaPHD105	HORVU4Hr1G078800.1	0.0165524	0.158208	0.104624	12.1699	Purifying selection
TaPHD91	HORVU4Hr1G067480.1	0.0320651	0.0808146	0.396774	6.21651	Purifying selection
TaPHD92	HORVU4Hr1G056300.1	0.0440922	0.131587	0.335082	10.122	Purifying selection
TaPHD100	HORVU4Hr1G015060.1	0.00508477	0.144445	0.0352021	11.1111	Purifying selection
TaPHD101	HORVU4Hr1G008160.1	0.0356772	0.116811	0.305426	8.98547	Purifying selection
TaPHD99	HORVU4Hr1G015670.1	0.0670497	0.241382	0.277774	18.5678	Purifying selection
TaPHD102	HORVU5Hr1G123350.1	0.234219	0.283474	0.826244	21.8057	Purifying selection
TaPHD103	HORVU5Hr1G115360.1	0.113797	0.162274	0.701262	12.4826	Purifying selection
TaPHD117	HORVU4Hr1G064160.1	0.0622851	0.156638	0.397637	12.0491	Purifying selection
TaPHD116	HORVU4Hr1G056300.1	0.044159	0.0814666	0.542051	6.26666	Purifying selection
TaPHD107	HORVU4Hr1G008160.1	0.034872	0.122221	0.285319	9.40161	Purifying selection
TaPHD118	HORVU4Hr1G067480.1	0.0302559	0.0887704	0.340833	6.82849	Purifying selection
TaPHD109	HORVU4Hr1G015670.1	0.0691792	0.184098	0.375774	14.1614	Purifying selection
TaPHD120	HORVU4Hr1G089290.5	0.0389897	0.129812	0.300355	9.98552	Purifying selection
TaPHD120	HORVU4Hr1G089290.1	0.045207	0.136595	0.330957	10.5073	Purifying selection
TaPHD113	HORVU4Hr1G025080.1	0.0185932	0.0691432	0.268909	5.31871	Purifying selection
TaPHD131	HORVU4Hr1G064160.1	0.06112	0.140361	0.435449	10.797	Purifying selection
TaPHD130	HORVU4Hr1G056300.1	0.0414972	0.0719113	0.57706	5.53164	Purifying selection
TaPHD121	HORVU4Hr1G008160.1	0.0325086	0.122071	0.266308	9.39011	Purifying selection
TaPHD132	HORVU4Hr1G067480.1	0.0322432	0.0763447	0.422338	5.87267	Purifying selection
TaPHD123	HORVU4Hr1G015670.1	0.0646752	0.184208	0.351099	14.1698	Purifying selection
TaPHD150	HORVU4Hr1G089290.1	0.0446984	0.142942	0.312703	10.9955	Purifying selection
TaPHD145	HORVU5Hr1G081290.1	0.0604908	0.122113	0.495367	9.39332	Purifying selection
TaPHD144	HORVU5Hr1G079990.1	0.0769927	0.0981697	0.784282	7.55152	Purifying selection
TaPHD147	HORVU5Hr1G094760.1	0.0762579	0.14184	0.537634	10.9108	Purifying selection
TaPHD141	HORVU5Hr1G059960.1	0.00931528	0.146073	0.0637714	11.2364	Purifying selection
TaPHD136	HORVU5Hr1G027950.1	0.00595241	0.0903553	0.0658779	6.9504	Purifying selection
TaPHD138	HORVU5Hr1G041230.3	0.0315887	0.0767582	0.411535	5.90448	Purifying selection
TaPHD148	HORVU5Hr1G094910.1	0.0049587	0.109401	0.0453258	8.41548	Purifying selection
TaPHD157	HORVU5Hr1G051100.2	0.0665772	0.15661	0.425115	12.0469	Purifying selection
TaPHD168	HORVU5Hr1G115360.1	0.124236	0.184666	0.672757	14.2051	Purifying selection
TaPHD162	HORVU5Hr1G081290.1	0.0559878	0.100308	0.558157	7.71602	Purifying selection
TaPHD164	HORVU5Hr1G094760.1	0.0769202	0.138959	0.553548	10.6891	Purifying selection
TaPHD158	HORVU5Hr1G059960.1	0.00727656	0.11391	0.0638797	8.76234	Purifying selection
TaPHD155	HORVU5Hr1G041230.2	0.0345098	0.0749141	0.460658	5.76262	Purifying selection
TaPHD165	HORVU5Hr1G094910.1	0.00330397	0.109167	0.0302654	8.39744	Purifying selection
TaPHD181	HORVU5Hr1G094760.1	0.0748088	0.135316	0.552844	10.4089	Purifying selection
TaPHD185	HORVU5Hr1G115360.1	0.117269	0.180036	0.651363	13.8489	Purifying selection
TaPHD179	HORVU5Hr1G081290.3	0.0329914	0.0991235	0.332831	7.62489	Purifying selection
TaPHD174	HORVU5Hr1G051100.1	0	0.138322	0	10.6401	Purifying selection
TaPHD175	HORVU5Hr1G059960.1	0.00693086	0.139299	0.0497551	10.7153	Purifying selection
TaPHD171	HORVU5Hr1G027950.1	0.00596795	0.0989993	0.0602828	7.61533	Purifying selection
TaPHD186	HORVU5Hr1G123350.1	0.133622	0.221238	0.603972	17.0183	Purifying selection
TaPHD173	HORVU5Hr1G041230.2	0.0319615	0.0795405	0.401826	6.1185	Purifying selection
TaPHD178	HORVU5Hr1G079990.37	0.0594618	0.117731	0.505065	9.05623	Purifying selection
TaPHD182	HORVU5Hr1G094910.1	0.00330397	0.109167	0.0302654	8.39744	Purifying selection
TaPHD192	HORVU6Hr1G070870.1	0.0394075	0.0896589	0.439527	6.89684	Purifying selection
TaPHD191	HORVU6Hr1G034680.1	0.0125351	0.0819528	0.152955	6.30406	Purifying selection
TaPHD187	HORVU6Hr1G011950.1	0.0896436	0.212169	0.422511	16.3207	Purifying selection
TaPHD189	HORVU6Hr1G021340.1	0.0723795	0.178148	0.40629	13.7037	Purifying selection
TaPHD200	HORVU6Hr1G034680.1	0.0146346	0.0883373	0.165667	6.79518	Purifying selection
TaPHD195	HORVU6Hr1G005290.1	0.0867648	0.160087	0.541984	12.3144	Purifying selection
TaPHD196	HORVU6Hr1G011950.1	0.0880896	0.229581	0.383698	17.6601	Purifying selection
TaPHD198	HORVU6Hr1G021340.1	0.0669767	0.206584	0.324211	15.8911	Purifying selection
TaPHD202	HORVU7Hr1G035360.8	0.340266	1.05878	0.321375	81.4447	Positive selection
TaPHD209	HORVU6Hr1G070870.1	0.0390316	0.0749041	0.521088	5.76185	Purifying selection
TaPHD208	HORVU6Hr1G034680.1	0.012623	0.0832537	0.151621	6.40413	Purifying selection
TaPHD206	HORVU6Hr1G021340.1	0.0705361	0.219682	0.321082	16.8986	Purifying selection
TaPHD204	HORVU6Hr1G005290.1	0.0777744	0.130415	0.596359	10.0319	Purifying selection
TaPHD210	HORVU7Hr1G035360.8	0.352103	1.02726	0.342759	79.0202	Positive selection
TaPHD215	HORVU7Hr1G035360.26	0.0244557	0.0862073	0.283684	6.63133	Purifying selection
TaPHD216	HORVU7Hr1G077650.1	0.021926	0.0955237	0.229535	7.34797	Purifying selection
TaPHD217	HORVU7Hr1G095820.1	0.0139547	0.0961802	0.145089	7.39848	Purifying selection
TaPHD214	HORVU7Hr1G031190.1	0.102248	0.186603	0.547948	14.354	Purifying selection
TaPHD218	HORVU7Hr1G109990.6	0.0439054	0.112688	0.389617	8.66834	Purifying selection
TaPHD215	HORVU7Hr1G035360.18	0.0244724	0.0863145	0.283526	6.63958	Purifying selection
TaPHD223	HORVU7Hr1G035360.3	0.0210597	0.0765075	0.275263	5.88519	Purifying selection
TaPHD226	HORVU7Hr1G109990.1	0.0551059	0.11469	0.480475	8.82234	Purifying selection
TaPHD224	HORVU7Hr1G077650.1	0.0194981	0.0984009	0.19815	7.5693	Purifying selection
TaPHD222	HORVU7Hr1G031190.1	0.141458	0.248579	0.569065	19.1215	Purifying selection
TaPHD233	HORVU7Hr1G035360.1	0.0798186	0.0875629	0.911558	6.73561	Purifying selection
TaPHD235	HORVU7Hr1G077650.1	0.020369	0.0916704	0.222198	7.05157	Purifying selection
TaPHD232	HORVU7Hr1G031190.1	0.0984123	0.159952	0.615262	12.304	Purifying selection
TaPHD229	HORVU7Hr1G021370.1	0.35634	0.495216	0.719564	38.0936	Purifying selection
TaPHD236	HORVU7Hr1G095820.1	0.0160276	0.0981438	0.163307	7.54952	Purifying selection
TaPHD240	HORVU4Hr1G089290.5	0.0403683	0.128082	0.315176	9.85244	Purifying selection
TaPHD240	HORVU4Hr1G089290.1	0.0506439	0.14476	0.349848	11.1354	Purifying selection
					12.7809

## Sheet: TaPHDs-Br-Gr-At.KaKs
Table S4-5 TaPHDs-B.rapa KaKs
Seq_1	Seq_2	Ka	Ks	Ka/Ks	Duplication time/(Mya)	Selective pressure	Note
TaPHD92	Bra002633.1	0.529994	NaN	NaN	NaN		High Sequence Divergence Value (pS>=0.75)
TaPHD116	Bra002633.1	0.546936	NaN	NaN	NaN		High Sequence Divergence Value (pS>=0.76)
Table S4-6 TaPHDs-G. raimondii KaKs
Seq_1	Seq_2	Ka	Ks	Ka/Ks	Duplication time/(Mya)	Selective pressure	Note
KJB07065	TaPHD51	0.171619	NaN	NaN	NaN		High Sequence Divergence Value (pS>=0.76)
KJB07352	TaPHD159	0.26116	2.73767	0.0953947	210.59	Positive selection
TaPHD5	KJB51649	0.911135	3.09336	0.294545	237.951	Positive selection
TaPHD49	KJB49847	0.612052	NaN	NaN	NaN		High Sequence Divergence Value (pS>=0.76)
TaPHD159	KJB54557	0.261037	NaN	NaN	NaN		High Sequence Divergence Value (pS>=0.77)
TaPHD176	KJB54557	0.265702	NaN	NaN	NaN		High Sequence Divergence Value (pS>=0.78)
Table S4-7 TaPHDs-A. thaliana KaKs
Seq_1	Seq_2	Ka	Ks	Ka/Ks	Duplication time/(Mya)	Selective pressure	Note
AT1G14740.1	TaPHD117	0.437221	NaN	NaN	NaN		High Sequence Divergence Value (pS>=0.76)
AT1G14740.1	TaPHD131	0.438033	NaN	NaN	NaN		High Sequence Divergence Value (pS>=0.77)
AT2G01810.1	TaPHD101	0.692287	NaN	NaN	NaN		High Sequence Divergence Value (pS>=0.78)
AT2G25170.1	TaPHD231	0.343786	NaN	NaN	NaN		High Sequence Divergence Value (pS>=0.79)
TaPHD92	AT5G58610.2	0.653026	3.63055	0.17987	279.273	Positive selection
TaPHD116	AT5G58610.2	0.658859	3.43681	0.191707	264.37	Positive selection
TaPHD130	AT5G58610.2	0.639758	4.33088	0.14772	333.145	Positive selection
