# Supplementary material for: PHD-finger family genes in wheat (Triticum aestivum L.): Evolutionary conservatism, functional diversification, and active expression in abiotic stress
Source: Front Plant Sci. 2022 Dec 12;13:1016831. doi: 10.3389/fpls.2022.1016831 (PMC9791960; doi:10.3389/fpls.2022.1016831)
Supplement: Supplementary file 5 [file Table_5.xlsx]

## Sheet: Sheet1
Table S5 GO annotation of TaPHD proteins
Category	Term	ID	Input number	Background number	P-Value	Corrected P-Value	Input
biological_process	regulation of transcription, DNA-templated	GO:0006355	58	1351	4.53205e-27	1.57489e-25	TaPHD100|TaPHD101|TaPHD102|TaPHD14|TaPHD104|TaPHD107|TaPHD236|TaPHD214|TaPHD230|TaPHD217|TaPHD26|TaPHD189|TaPHD244|TaPHD44|TaPHD108|TaPHD20|TaPHD208|TaPHD225|TaPHD183|TaPHD184|TaPHD186|TaPHD61|TaPHD121|TaPHD175|TaPHD174|TaPHD86|TaPHD64|TaPHD83|TaPHD157|TaPHD200|TaPHD4|TaPHD232|TaPHD149|TaPHD222|TaPHD243|TaPHD229|TaPHD6|TaPHD158|TaPHD206|TaPHD51|TaPHD198|TaPHD57|TaPHD56|TaPHD75|TaPHD191|TaPHD122|T…
biological_process	heat acclimation	GO:0010286	16	43	4.0884e-21	7.10359e-20	TaPHD113|TaPHD126|TaPHD225|TaPHD9|TaPHD236|TaPHD16|TaPHD32|TaPHD2|TaPHD217|TaPHD139|TaPHD96|TaPHD69|TaPHD57|TaPHD90|TaPHD79|TaPHD156
biological_process	chromatin organization	GO:0006325	14	29	6.59627e-20	9.16882e-19	TaPHD61|TaPHD158|TaPHD7|TaPHD14|TaPHD206|TaPHD175|TaPHD189|TaPHD198|TaPHD149|TaPHD20|TaPHD83|TaPHD183|TaPHD141|TaPHD72
biological_process	developmental growth	GO:0048589	11	11	1.91393e-18	2.06104e-17	TaPHD113|TaPHD126|TaPHD9|TaPHD16|TaPHD2|TaPHD139|TaPHD96|TaPHD69|TaPHD79|TaPHD90|TaPHD156
biological_process	induced systemic resistance, jasmonic acid mediated signaling pathway	GO:0009864	11	11	1.91393e-18	2.06104e-17	TaPHD113|TaPHD126|TaPHD9|TaPHD16|TaPHD2|TaPHD139|TaPHD96|TaPHD69|TaPHD79|TaPHD90|TaPHD156
biological_process	positive regulation of transcription by RNA polymerase II	GO:0045944	20	149	1.92759e-18	2.06104e-17	TaPHD218|TaPHD220|TaPHD242|TaPHD238|TaPHD227|TaPHD114|TaPHD152|TaPHD237|TaPHD212|TaPHD226|TaPHD128|TaPHD89|TaPHD94|TaPHD170|TaPHD106|TaPHD67|TaPHD77|TaPHD135|TaPHD196|TaPHD187
biological_process	cellular response to phosphate starvation	GO:0016036	16	72	4.46331e-18	4.43143e-17	TaPHD113|TaPHD126|TaPHD9|TaPHD19|TaPHD6|TaPHD90|TaPHD2|TaPHD139|TaPHD96|TaPHD86|TaPHD69|TaPHD79|TaPHD16|TaPHD75|TaPHD156|TaPHD64
biological_process	negative regulation of transcription, DNA-templated	GO:0045892	20	162	8.50453e-18	7.88086e-17	TaPHD221|TaPHD218|TaPHD242|TaPHD226|TaPHD114|TaPHD237|TaPHD152|TaPHD213|TaPHD89|TaPHD128|TaPHD231|TaPHD87|TaPHD94|TaPHD170|TaPHD67|TaPHD77|TaPHD65|TaPHD135|TaPHD196|TaPHD187
biological_process	regulation of response to water deprivation	GO:2000070	11	15	2.0424e-17	1.77433e-16	TaPHD113|TaPHD126|TaPHD9|TaPHD16|TaPHD2|TaPHD139|TaPHD96|TaPHD69|TaPHD79|TaPHD90|TaPHD156
biological_process	protein sumoylation	GO:0016925	11	16	3.42421e-17	2.7998e-16	TaPHD113|TaPHD126|TaPHD9|TaPHD16|TaPHD2|TaPHD139|TaPHD96|TaPHD69|TaPHD79|TaPHD90|TaPHD156
biological_process	cell division	GO:0051301	16	88	7.36913e-17	5.69061e-16	TaPHD113|TaPHD221|TaPHD9|TaPHD16|TaPHD213|TaPHD2|TaPHD231|TaPHD87|TaPHD96|TaPHD69|TaPHD79|TaPHD90|TaPHD156|TaPHD139|TaPHD126|TaPHD65
biological_process	regulation of abscisic acid-activated signaling pathway	GO:0009787	11	18	8.9691e-17	6.5616e-16	TaPHD113|TaPHD126|TaPHD9|TaPHD16|TaPHD2|TaPHD139|TaPHD96|TaPHD69|TaPHD79|TaPHD90|TaPHD156
biological_process	regulation of DNA methylation	GO:0044030	10	11	1.348e-16	9.36859e-16	TaPHD58|TaPHD30|TaPHD33|TaPHD43|TaPHD78|TaPHD55|TaPHD66|TaPHD76|TaPHD88|TaPHD45
biological_process	response to freezing	GO:0050826	11	23	7.17968e-16	4.75227e-15	TaPHD113|TaPHD126|TaPHD9|TaPHD16|TaPHD2|TaPHD139|TaPHD96|TaPHD69|TaPHD79|TaPHD90|TaPHD156
biological_process	negative regulation of gene expression, epigenetic	GO:0045814	9	9	2.64045e-15	1.66829e-14	TaPHD241|TaPHD17|TaPHD3|TaPHD204|TaPHD195|TaPHD10|TaPHD169|TaPHD134|TaPHD151
biological_process	cellular response to salt stress	GO:0071472	11	29	5.57961e-15	3.37203e-14	TaPHD113|TaPHD126|TaPHD9|TaPHD16|TaPHD2|TaPHD139|TaPHD96|TaPHD69|TaPHD79|TaPHD90|TaPHD156
biological_process	gene silencing by RNA-directed DNA methylation	GO:0080188	10	19	7.26862e-15	4.20974e-14	TaPHD58|TaPHD30|TaPHD33|TaPHD43|TaPHD78|TaPHD55|TaPHD66|TaPHD76|TaPHD88|TaPHD45
biological_process	pollen tube guidance	GO:0010183	11	31	1.01979e-14	5.67001e-14	TaPHD113|TaPHD126|TaPHD9|TaPHD16|TaPHD2|TaPHD139|TaPHD96|TaPHD69|TaPHD79|TaPHD90|TaPHD156
biological_process	plant ovule development	GO:0048481	11	44	2.61966e-13	1.34864e-12	TaPHD113|TaPHD126|TaPHD9|TaPHD16|TaPHD2|TaPHD139|TaPHD96|TaPHD69|TaPHD79|TaPHD90|TaPHD156
biological_process	negative regulation of flower development	GO:0009910	11	48	5.97022e-13	2.96379e-12	TaPHD113|TaPHD126|TaPHD9|TaPHD16|TaPHD2|TaPHD139|TaPHD96|TaPHD69|TaPHD79|TaPHD90|TaPHD156
biological_process	regulation of gene expression, epigenetic	GO:0040029	8	15	3.58023e-12	1.71604e-11	TaPHD225|TaPHD236|TaPHD32|TaPHD217|TaPHD174|TaPHD57|TaPHD157|TaPHD140
biological_process	embryo sac development	GO:0009553	11	76	4.98066e-11	2.3077e-10	TaPHD113|TaPHD126|TaPHD9|TaPHD16|TaPHD2|TaPHD139|TaPHD96|TaPHD69|TaPHD79|TaPHD90|TaPHD156
biological_process	response to water deprivation	GO:0009414	17	282	1.16725e-10	5.2338e-10	TaPHD113|TaPHD126|TaPHD9|TaPHD31|TaPHD16|TaPHD2|TaPHD39|TaPHD26|TaPHD96|TaPHD51|TaPHD69|TaPHD44|TaPHD56|TaPHD90|TaPHD79|TaPHD156|TaPHD139
biological_process	DNA methylation on cytosine	GO:0032776	6	6	1.37737e-10	5.98294e-10	TaPHD120|TaPHD240|TaPHD162|TaPHD145|TaPHD179|TaPHD150
biological_process	regulation of DNA replication	GO:0006275	6	7	2.54215e-10	1.07078e-09	TaPHD242|TaPHD196|TaPHD89|TaPHD77|TaPHD67|TaPHD187
biological_process	vernalization response	GO:0010048	6	12	2.66615e-09	1.05884e-08	TaPHD17|TaPHD3|TaPHD10|TaPHD169|TaPHD134|TaPHD151
biological_process	histone methylation	GO:0016571	6	13	3.87259e-09	1.49525e-08	TaPHD17|TaPHD3|TaPHD10|TaPHD169|TaPHD134|TaPHD151
biological_process	positive regulation of cellular response to heat	GO:1900036	5	5	5.2161e-09	1.90799e-08	TaPHD236|TaPHD225|TaPHD32|TaPHD57|TaPHD217
biological_process	unidimensional cell growth	GO:0009826	11	123	5.38849e-09	1.91058e-08	TaPHD113|TaPHD126|TaPHD9|TaPHD16|TaPHD2|TaPHD139|TaPHD96|TaPHD69|TaPHD79|TaPHD90|TaPHD156
biological_process	maintenance of root meristem identity	GO:0010078	6	14	5.49807e-09	1.91058e-08	TaPHD127|TaPHD111|TaPHD95|TaPHD171|TaPHD153|TaPHD136
biological_process	positive regulation of transcription, DNA-templated	GO:0045893	15	277	5.89114e-09	1.99724e-08	TaPHD112|TaPHD72|TaPHD125|TaPHD7|TaPHD14|TaPHD206|TaPHD97|TaPHD189|TaPHD160|TaPHD198|TaPHD177|TaPHD20|TaPHD83|TaPHD61|TaPHD143
biological_process	regulation of lateral root development	GO:2000023	5	6	9.5051e-09	3.14573e-08	TaPHD221|TaPHD87|TaPHD213|TaPHD65|TaPHD231
biological_process	histone H3 acetylation	GO:0043966	5	7	1.61961e-08	5.00279e-08	TaPHD208|TaPHD191|TaPHD200|TaPHD102|TaPHD186
biological_process	negative regulation of histone acetylation	GO:0035067	5	7	1.61961e-08	5.00279e-08	TaPHD141|TaPHD175|TaPHD183|TaPHD149|TaPHD158
biological_process	histone H4 acetylation	GO:0043967	5	7	1.61961e-08	5.00279e-08	TaPHD208|TaPHD191|TaPHD200|TaPHD102|TaPHD186
biological_process	maintenance of shoot apical meristem identity	GO:0010492	6	19	2.43548e-08	7.35938e-08	TaPHD127|TaPHD111|TaPHD95|TaPHD171|TaPHD153|TaPHD136
biological_process	negative regulation of long-day photoperiodism, flowering	GO:0048579	5	10	6.03048e-08	1.71069e-07	TaPHD141|TaPHD175|TaPHD183|TaPHD149|TaPHD158
biological_process	nucleosome positioning	GO:0016584	5	10	6.03048e-08	1.71069e-07	TaPHD236|TaPHD225|TaPHD32|TaPHD57|TaPHD217
biological_process	embryonic pattern specification	GO:0009880	5	13	1.68963e-07	4.60507e-07	TaPHD131|TaPHD132|TaPHD117|TaPHD118|TaPHD91
biological_process	cell fate specification	GO:0001708	5	14	2.27924e-07	6.09258e-07	TaPHD131|TaPHD132|TaPHD117|TaPHD118|TaPHD91
biological_process	primary root development	GO:0080022	6	31	2.96805e-07	7.77539e-07	TaPHD127|TaPHD111|TaPHD95|TaPHD171|TaPHD153|TaPHD136
biological_process	secondary shoot formation	GO:0010223	5	18	6.438e-07	1.62706e-06	TaPHD208|TaPHD191|TaPHD200|TaPHD102|TaPHD186
biological_process	regulation of cell cycle	GO:0051726	6	39	9.89667e-07	2.44911e-06	TaPHD242|TaPHD196|TaPHD89|TaPHD77|TaPHD67|TaPHD187
biological_process	histone acetylation	GO:0016573	5	23	1.8244e-06	4.15725e-06	TaPHD208|TaPHD191|TaPHD200|TaPHD102|TaPHD186
biological_process	regulation of photoperiodism, flowering	GO:2000028	5	28	4.27471e-06	9.43151e-06	TaPHD141|TaPHD175|TaPHD183|TaPHD149|TaPHD158
biological_process	chromatin remodeling	GO:0006338	5	29	4.98157e-06	1.06529e-05	TaPHD221|TaPHD87|TaPHD213|TaPHD65|TaPHD231
biological_process	post-embryonic development	GO:0009791	5	31	6.66826e-06	1.40438e-05	TaPHD141|TaPHD175|TaPHD183|TaPHD149|TaPHD158
biological_process	embryo development ending in seed dormancy	GO:0009793	14	436	7.70615e-06	1.59874e-05	TaPHD127|TaPHD111|TaPHD225|TaPHD236|TaPHD32|TaPHD42|TaPHD217|TaPHD95|TaPHD57|TaPHD54|TaPHD171|TaPHD29|TaPHD153|TaPHD136
biological_process	nucleosome assembly	GO:0006334	5	37	1.4512e-05	2.92342e-05	TaPHD236|TaPHD225|TaPHD32|TaPHD57|TaPHD217
biological_process	centromere complex assembly	GO:0034508	3	5	2.18306e-05	4.15678e-05	TaPHD42|TaPHD54|TaPHD29
biological_process	positive regulation of flower development	GO:0009911	5	41	2.28274e-05	4.23068e-05	TaPHD141|TaPHD175|TaPHD183|TaPHD149|TaPHD158
biological_process	biosynthetic process	GO:0009058	5	45	3.44443e-05	6.06046e-05	TaPHD221|TaPHD87|TaPHD213|TaPHD65|TaPHD231
biological_process	root hair elongation	GO:0048767	5	45	3.44443e-05	6.06046e-05	TaPHD75|TaPHD6|TaPHD86|TaPHD64|TaPHD19
biological_process	negative regulation of abscisic acid-activated signaling pathway	GO:0009788	5	45	3.44443e-05	6.06046e-05	TaPHD221|TaPHD87|TaPHD213|TaPHD65|TaPHD231
biological_process	photoperiodism, flowering	GO:0048573	5	45	3.44443e-05	6.06046e-05	TaPHD208|TaPHD191|TaPHD200|TaPHD102|TaPHD186
biological_process	regulation of flower development	GO:0009909	6	77	3.62758e-05	6.30293e-05	TaPHD17|TaPHD3|TaPHD10|TaPHD169|TaPHD134|TaPHD151
biological_process	mitotic sister chromatid cohesion	GO:0007064	3	7	4.62691e-05	7.74868e-05	TaPHD42|TaPHD54|TaPHD29
biological_process	mitotic chromosome condensation	GO:0007076	3	8	6.3272e-05	0.000103468	TaPHD42|TaPHD54|TaPHD29
biological_process	mitotic DNA replication checkpoint	GO:0033314	3	8	6.3272e-05	0.000103468	TaPHD232|TaPHD222|TaPHD214
biological_process	DNA mediated transformation	GO:0009294	4	26	6.9007e-05	0.000111535	TaPHD77|TaPHD71|TaPHD89|TaPHD67
biological_process	chloroplast-nucleus signaling pathway	GO:0010019	3	9	8.39012e-05	0.000132526	TaPHD97|TaPHD112|TaPHD125
biological_process	circadian regulation of gene expression	GO:0032922	3	9	8.39012e-05	0.000132526	TaPHD199|TaPHD190|TaPHD207
biological_process	cytokinin-activated signaling pathway	GO:0009736	5	56	9.05225e-05	0.000141378	TaPHD221|TaPHD87|TaPHD213|TaPHD65|TaPHD231
biological_process	histone H3-K4 methylation	GO:0051568	3	10	0.000108475	0.000167534	TaPHD157|TaPHD174|TaPHD140
biological_process	vegetative to reproductive phase transition of meristem	GO:0010228	6	110	0.000232832	0.000351779	TaPHD207|TaPHD174|TaPHD199|TaPHD157|TaPHD190|TaPHD140
biological_process	response to gibberellin	GO:0009739	5	70	0.000241452	0.00036088	TaPHD221|TaPHD87|TaPHD213|TaPHD65|TaPHD231
biological_process	pollen wall assembly	GO:0010208	3	14	0.000252324	0.000373118	TaPHD160|TaPHD177|TaPHD143
biological_process	sister chromatid cohesion	GO:0007062	3	15	0.000301137	0.00044061	TaPHD42|TaPHD54|TaPHD29
biological_process	seed germination	GO:0009845	5	76	0.000345777	0.000500656	TaPHD141|TaPHD175|TaPHD183|TaPHD149|TaPHD158
biological_process	response to chitin	GO:0010200	6	129	0.000524686	0.000729313	TaPHD116|TaPHD35|TaPHD22|TaPHD92|TaPHD47|TaPHD130
biological_process	response to auxin	GO:0009733	8	242	0.000585652	0.000805996	TaPHD221|TaPHD213|TaPHD206|TaPHD231|TaPHD87|TaPHD189|TaPHD198|TaPHD65
biological_process	regulation of gene expression	GO:0010468	6	135	0.00065976	0.000899084	TaPHD127|TaPHD111|TaPHD95|TaPHD171|TaPHD153|TaPHD136
biological_process	response to cold	GO:0009409	9	310	0.000667096	0.000900255	TaPHD190|TaPHD17|TaPHD207|TaPHD3|TaPHD10|TaPHD199|TaPHD169|TaPHD134|TaPHD151
biological_process	anther dehiscence	GO:0009901	3	21	0.000722839	0.000947874	TaPHD242|TaPHD196|TaPHD187
biological_process	DNA replication initiation	GO:0006270	3	21	0.000722839	0.000947874	TaPHD232|TaPHD222|TaPHD214
cellular_component	nucleus	GO:0005634	208	9362	3.49147e-75	2.42657e-73	TaPHD126|TaPHD127|TaPHD124|TaPHD125|TaPHD122|TaPHD123|TaPHD238|TaPHD121|TaPHD236|TaPHD237|TaPHD234|TaPHD235|TaPHD232|TaPHD230|TaPHD231|TaPHD134|TaPHD120|TaPHD84|TaPHD85|TaPHD86|TaPHD87|TaPHD80|TaPHD81|TaPHD82|TaPHD83|TaPHD88|TaPHD89|TaPHD221|TaPHD220|TaPHD222|TaPHD225|TaPHD224|TaPHD227|TaPHD226|TaPHD229|TaPHD128|TaPHD129|TaPHD39|TaPHD31|TaPHD30|TaPHD33|TaPHD32|TaPHD35|TaPHD34|TaPHD36|TaPHD111|TaP…
cellular_component	histone acetyltransferase complex	GO:0000123	15	18	6.54728e-24	1.82015e-22	TaPHD218|TaPHD242|TaPHD114|TaPHD237|TaPHD152|TaPHD226|TaPHD128|TaPHD89|TaPHD94|TaPHD170|TaPHD67|TaPHD77|TaPHD135|TaPHD196|TaPHD187
cellular_component	Cdc73/Paf1 complex	GO:0016593	6	8	4.42124e-10	1.80751e-09	TaPHD120|TaPHD240|TaPHD162|TaPHD145|TaPHD179|TaPHD150
cellular_component	plasmodesma	GO:0009506	24	851	4.39823e-08	1.30075e-07	TaPHD102|TaPHD211|TaPHD43|TaPHD45|TaPHD63|TaPHD66|TaPHD186|TaPHD76|TaPHD85|TaPHD88|TaPHD208|TaPHD58|TaPHD200|TaPHD207|TaPHD199|TaPHD78|TaPHD55|TaPHD74|TaPHD191|TaPHD190|TaPHD71|TaPHD194|TaPHD30|TaPHD33
cellular_component	chromatin	GO:0000785	6	49	3.31129e-06	7.4237e-06	TaPHD174|TaPHD42|TaPHD54|TaPHD157|TaPHD140|TaPHD29
cellular_component	nuclear speck	GO:0016607	6	52	4.53835e-06	9.85674e-06	TaPHD17|TaPHD3|TaPHD10|TaPHD169|TaPHD134|TaPHD151
cellular_component	PcG protein complex	GO:0031519	3	5	2.18306e-05	4.15678e-05	TaPHD199|TaPHD190|TaPHD207
cellular_component	nuclear origin of replication recognition complex	GO:0005664	3	7	4.62691e-05	7.74868e-05	TaPHD232|TaPHD222|TaPHD214
cellular_component	origin recognition complex	GO:0000808	3	7	4.62691e-05	7.74868e-05	TaPHD232|TaPHD222|TaPHD214
cellular_component	nuclear chromosome	GO:0000228	3	11	0.000137305	0.00020973	TaPHD42|TaPHD54|TaPHD29
molecular_function	histone binding	GO:0042393	65	66	3.79002e-105	5.26813e-103	TaPHD218|TaPHD101|TaPHD102|TaPHD104|TaPHD238|TaPHD107|TaPHD236|TaPHD237|TaPHD212|TaPHD128|TaPHD217|TaPHD26|TaPHD64|TaPHD43|TaPHD44|TaPHD45|TaPHD208|TaPHD225|TaPHD66|TaPHD191|TaPHD186|TaPHD187|TaPHD58|TaPHD120|TaPHD121|TaPHD67|TaPHD86|TaPHD170|TaPHD39|TaPHD226|TaPHD135|TaPHD89|TaPHD150|TaPHD220|TaPHD244|TaPHD243|TaPHD242|TaPHD227|TaPHD114|TaPHD229|TaPHD6|TaPHD200|TaPHD51|TaPHD57|TaPHD78|TaPHD55|Ta…
molecular_function	chromatin binding	GO:0003682	28	99	2.50783e-33	1.16196e-31	TaPHD238|TaPHD212|TaPHD214|TaPHD189|TaPHD42|TaPHD20|TaPHD183|TaPHD29|TaPHD61|TaPHD106|TaPHD175|TaPHD174|TaPHD158|TaPHD157|TaPHD220|TaPHD222|TaPHD227|TaPHD7|TaPHD232|TaPHD83|TaPHD206|TaPHD198|TaPHD54|TaPHD72|TaPHD14|TaPHD149|TaPHD140|TaPHD141
molecular_function	protein binding	GO:0005515	81	3199	2.29144e-23	4.55015e-22	TaPHD126|TaPHD127|TaPHD32|TaPHD118|TaPHD120|TaPHD236|TaPHD169|TaPHD235|TaPHD214|TaPHD216|TaPHD217|TaPHD75|TaPHD189|TaPHD42|TaPHD69|TaPHD20|TaPHD139|TaPHD79|TaPHD225|TaPHD183|TaPHD232|TaPHD67|TaPHD64|TaPHD29|TaPHD97|TaPHD242|TaPHD61|TaPHD175|TaPHD203|TaPHD86|TaPHD171|TaPHD134|TaPHD82|TaPHD83|TaPHD131|TaPHD156|TaPHD187|TaPHD153|TaPHD89|TaPHD151|TaPHD136|TaPHD113|TaPHD112|TaPHD111|TaPHD222|TaPHD117|…
molecular_function	DNA binding	GO:0003677	32	451	4.78781e-21	7.3945e-20	TaPHD101|TaPHD120|TaPHD107|TaPHD213|TaPHD231|TaPHD26|TaPHD189|TaPHD44|TaPHD20|TaPHD181|TaPHD61|TaPHD65|TaPHD121|TaPHD87|TaPHD83|TaPHD179|TaPHD150|TaPHD221|TaPHD240|TaPHD7|TaPHD206|TaPHD51|TaPHD198|TaPHD56|TaPHD72|TaPHD39|TaPHD31|TaPHD14|TaPHD162|TaPHD164|TaPHD145|TaPHD147
molecular_function	N-acetyltransferase activity	GO:0008080	10	22	2.29604e-14	1.2275e-13	TaPHD58|TaPHD30|TaPHD33|TaPHD43|TaPHD78|TaPHD55|TaPHD66|TaPHD76|TaPHD88|TaPHD45
molecular_function	promoter-specific chromatin binding	GO:1990841	5	5	5.2161e-09	1.90799e-08	TaPHD236|TaPHD225|TaPHD32|TaPHD57|TaPHD217
molecular_function	transcription regulatory region sequence-specific DNA binding	GO:0000976	17	460	1.21857e-07	3.38762e-07	TaPHD220|TaPHD238|TaPHD227|TaPHD229|TaPHD19|TaPHD212|TaPHD13|TaPHD175|TaPHD86|TaPHD64|TaPHD106|TaPHD158|TaPHD75|TaPHD183|TaPHD141|TaPHD6|TaPHD149
molecular_function	strictosidine synthase activity	GO:0016844	5	15	3.02066e-07	7.77539e-07	TaPHD221|TaPHD87|TaPHD213|TaPHD65|TaPHD231
molecular_function	methyl-CpG binding	GO:0008327	5	20	1.00431e-06	2.44911e-06	TaPHD208|TaPHD191|TaPHD200|TaPHD102|TaPHD186
molecular_function	transcription corepressor activity	GO:0003714	6	40	1.1311e-06	2.71074e-06	TaPHD39|TaPHD31|TaPHD26|TaPHD51|TaPHD44|TaPHD56
molecular_function	zinc ion binding	GO:0008270	17	545	1.18624e-06	2.7947e-06	TaPHD113|TaPHD218|TaPHD9|TaPHD114|TaPHD237|TaPHD90|TaPHD69|TaPHD2|TaPHD128|TaPHD139|TaPHD96|TaPHD94|TaPHD79|TaPHD16|TaPHD156|TaPHD226|TaPHD126
molecular_function	chromatin DNA binding	GO:0031490	5	22	1.5077e-06	3.49284e-06	TaPHD236|TaPHD225|TaPHD32|TaPHD57|TaPHD217
molecular_function	identical protein binding	GO:0042802	9	178	1.16423e-05	2.37982e-05	TaPHD127|TaPHD111|TaPHD207|TaPHD199|TaPHD95|TaPHD171|TaPHD190|TaPHD153|TaPHD136
molecular_function	DNA helicase activity	GO:0003678	5	41	2.28274e-05	4.23068e-05	TaPHD221|TaPHD87|TaPHD213|TaPHD65|TaPHD231
molecular_function	sequence-specific DNA binding	GO:0043565	12	487	0.00037998	0.000538951	TaPHD101|TaPHD121|TaPHD7|TaPHD14|TaPHD206|TaPHD189|TaPHD198|TaPHD107|TaPHD20|TaPHD83|TaPHD61|TaPHD72
molecular_function	DNA replication origin binding	GO:0003688	3	18	0.000482836	0.000677922	TaPHD232|TaPHD222|TaPHD214
molecular_function	histone-lysine N-methyltransferase activity	GO:0018024	3	21	0.000722839	0.000947874	TaPHD157|TaPHD174|TaPHD140
None	nuclear chromatin	GO:0000790	18	50	2.16337e-23	4.55015e-22	TaPHD218|TaPHD242|TaPHD114|TaPHD237|TaPHD152|TaPHD226|TaPHD128|TaPHD89|TaPHD42|TaPHD94|TaPHD170|TaPHD54|TaPHD67|TaPHD77|TaPHD187|TaPHD135|TaPHD196|TaPHD29
None	nuclear euchromatin	GO:0005719	3	5	2.18306e-05	4.15678e-05	TaPHD101|TaPHD121|TaPHD107
None	nuclear chromosome, telomeric region	GO:0000784	3	16	0.000355649	0.000509641	TaPHD232|TaPHD222|TaPHD214
