# Supplementary material for: PHD-finger family genes in wheat (Triticum aestivum L.): Evolutionary conservatism, functional diversification, and active expression in abiotic stress
Source: Front Plant Sci. 2022 Dec 12;13:1016831. doi: 10.3389/fpls.2022.1016831 (PMC9791960; doi:10.3389/fpls.2022.1016831)
Supplement: Supplementary file 6 [file Table_6.xlsx]

## Sheet: Sheet 1
Table S6 Protein-protein interaction analysis of TaPHDs
node1	node2	node1_string_id	node2_string_id	neighborhood_on_chromosome	gene_fusion	phylogenetic_cooccurrence	homology	coexpression	experimentally_determined_interaction	database_annotated	automated_textmining	combined_score
TaPHD107	TaPHD53	Traes_4BS_D26A780F1.1	Traes_2AS_BD0861D99.1	0	0	0	0	0.586	0.139	0	0.593	0.842
TaPHD107	TaPHD67	Traes_4BS_D26A780F1.1	Traes_3AL_DB74CFC15.1	0	0	0	0	0.141	0.444	0.555	0.383	0.851
TaPHD107	TaPHD80	Traes_4BS_D26A780F1.1	Traes_3B_3DD913DD1.1	0	0	0	0	0.354	0.226	0	0.577	0.77
TaPHD107	TaPHD89	Traes_4BS_D26A780F1.1	Traes_3B_9B99B0763.2	0	0	0	0	0.141	0.444	0.555	0.383	0.851
TaPHD107	TaPHD81	Traes_4BS_D26A780F1.1	Traes_3B_9E7E1D536.2	0	0	0	0	0.683	0.444	0.592	0.465	0.956
TaPHD107	TaPHD133	Traes_4BS_D26A780F1.1	Traes_4AL_78F1233CC.2	0	0	0	0	0.063	0.711	0	0.571	0.873
TaPHD107	TaPHD231	Traes_4BS_D26A780F1.1	Traes_7BS_4FE42A949.1	0	0	0	0	0.089	0.519	0	0.417	0.722
TaPHD107	TaPHD235	Traes_4BS_D26A780F1.1	Traes_7AL_41A929C0D.1	0	0	0	0	0	0	0	0.749	0.749
TaPHD107	TaPHD183	Traes_4BS_D26A780F1.1	Traes_5BL_D5F4C9608.2	0	0	0	0	0.586	0.139	0	0.593	0.842
TaPHD107	TaPHD175	Traes_4BS_D26A780F1.1	Traes_5DL_7A53FE80E.1	0	0	0	0	0.586	0.139	0	0.593	0.842
TaPHD107	TaPHD242	Traes_4BS_D26A780F1.1	Traes_6AS_3BB0C3778.1	0	0	0	0	0.141	0.444	0.555	0.383	0.851
TaPHD107	TaPHD165	Traes_4BS_D26A780F1.1	Traes_5BL_F2193F0FA.1	0	0	0	0	0.063	0.711	0	0.571	0.873
TaPHD107	TaPHD182	Traes_4BS_D26A780F1.1	Traes_5AL_CA3CF0003.2	0	0	0	0	0.063	0.711	0	0.571	0.873
TaPHD107	TaPHD162	Traes_4BS_D26A780F1.1	Traes_5BL_B7EEBA1BA.2	0	0	0	0	0.109	0.508	0.555	0.462	0.881
TaPHD107	TaPHD240	Traes_4BS_D26A780F1.1	Traes_4DL_6481C485B.2	0	0	0	0	0.109	0.508	0.555	0.462	0.881
TaPHD107	TaPHD170	Traes_4BS_D26A780F1.1	Traes_5DS_E82950B9C.1	0	0	0	0	0.2	0.444	0.634	0.356	0.881
TaPHD107	TaPHD179	Traes_4BS_D26A780F1.1	Traes_5DL_757B70C3E.1	0	0	0	0	0.109	0.508	0.555	0.462	0.881
TaPHD107	TaPHD145	Traes_4BS_D26A780F1.1	Traes_5AL_669973CCB.2	0	0	0	0	0.109	0.508	0.555	0.462	0.881
TaPHD107	TaPHD174	Traes_4BS_D26A780F1.1	Traes_5BL_4A430D3E6.1	0	0	0	0	0.683	0.444	0.592	0.465	0.956
TaPHD109	TaPHD53	Traes_4BS_6859C6ECE.1	Traes_2AS_BD0861D99.1	0	0	0	0	0.586	0.139	0	0.593	0.842
TaPHD109	TaPHD67	Traes_4BS_6859C6ECE.1	Traes_3AL_DB74CFC15.1	0	0	0	0	0.141	0.444	0.555	0.383	0.851
TaPHD109	TaPHD80	Traes_4BS_6859C6ECE.1	Traes_3B_3DD913DD1.1	0	0	0	0	0.354	0.226	0	0.462	0.707
TaPHD109	TaPHD89	Traes_4BS_6859C6ECE.1	Traes_3B_9B99B0763.2	0	0	0	0	0.141	0.444	0.555	0.383	0.851
TaPHD109	TaPHD81	Traes_4BS_6859C6ECE.1	Traes_3B_9E7E1D536.2	0	0	0	0	0.683	0.444	0.592	0.465	0.956
TaPHD109	TaPHD133	Traes_4BS_6859C6ECE.1	Traes_4AL_78F1233CC.2	0	0	0	0	0.063	0.711	0	0.571	0.873
TaPHD109	TaPHD183	Traes_4BS_6859C6ECE.1	Traes_5BL_D5F4C9608.2	0	0	0	0	0.586	0.139	0	0.593	0.842
TaPHD109	TaPHD175	Traes_4BS_6859C6ECE.1	Traes_5DL_7A53FE80E.1	0	0	0	0	0.586	0.139	0	0.593	0.842
TaPHD109	TaPHD242	Traes_4BS_6859C6ECE.1	Traes_6AS_3BB0C3778.1	0	0	0	0	0.141	0.444	0.555	0.383	0.851
TaPHD109	TaPHD165	Traes_4BS_6859C6ECE.1	Traes_5BL_F2193F0FA.1	0	0	0	0	0.063	0.711	0	0.571	0.873
TaPHD109	TaPHD182	Traes_4BS_6859C6ECE.1	Traes_5AL_CA3CF0003.2	0	0	0	0	0.063	0.711	0	0.571	0.873
TaPHD109	TaPHD179	Traes_4BS_6859C6ECE.1	Traes_5DL_757B70C3E.1	0	0	0	0	0.109	0.508	0.555	0.462	0.881
TaPHD109	TaPHD145	Traes_4BS_6859C6ECE.1	Traes_5AL_669973CCB.2	0	0	0	0	0.109	0.508	0.555	0.462	0.881
TaPHD109	TaPHD162	Traes_4BS_6859C6ECE.1	Traes_5BL_B7EEBA1BA.2	0	0	0	0	0.109	0.508	0.555	0.462	0.881
TaPHD109	TaPHD240	Traes_4BS_6859C6ECE.1	Traes_4DL_6481C485B.2	0	0	0	0	0.109	0.508	0.555	0.462	0.881
TaPHD109	TaPHD170	Traes_4BS_6859C6ECE.1	Traes_5DS_E82950B9C.1	0	0	0	0	0.2	0.444	0.634	0.356	0.881
TaPHD109	TaPHD174	Traes_4BS_6859C6ECE.1	Traes_5BL_4A430D3E6.1	0	0	0	0	0.683	0.444	0.592	0.465	0.956
TaPHD118	TaPHD171	Traes_4BL_4C6830129.1	Traes_5DS_5C8D3789B.1	0	0	0	0.767	0.11	0.672	0	0.548	0.733
TaPHD118	TaPHD153	Traes_4BL_4C6830129.1	Traes_5AS_EE2C82581.1	0	0	0	0.767	0.11	0.672	0	0.548	0.733
TaPHD118	TaPHD127	Traes_4BL_4C6830129.1	Traes_4DS_F32F2E7F7.1	0	0	0	0.748	0.11	0.672	0	0.548	0.736
TaPHD120	TaPHD65	Traes_4BL_285799134.2	Traes_3AL_58C2F0DF5.2	0	0	0	0	0.068	0.663	0.515	0.264	0.872
TaPHD120	TaPHD87	Traes_4BL_285799134.2	Traes_3B_0736B6395.1	0	0	0	0	0.068	0.663	0.515	0.264	0.872
TaPHD120	TaPHD241	Traes_4BL_285799134.2	Traes_6AS_2AA3C8CDE.2	0	0	0	0	0.068	0.663	0.515	0.264	0.872
TaPHD120	TaPHD231	Traes_4BL_285799134.2	Traes_7BS_4FE42A949.1	0	0	0	0	0.068	0.663	0.515	0.452	0.905
TaPHD121	TaPHD53	Traes_4DS_4536CBC16.1	Traes_2AS_BD0861D99.1	0	0	0	0	0.586	0.139	0	0.593	0.842
TaPHD121	TaPHD67	Traes_4DS_4536CBC16.1	Traes_3AL_DB74CFC15.1	0	0	0	0	0.141	0.444	0.555	0.383	0.851
TaPHD121	TaPHD80	Traes_4DS_4536CBC16.1	Traes_3B_3DD913DD1.1	0	0	0	0	0.354	0.226	0	0.577	0.77
TaPHD121	TaPHD89	Traes_4DS_4536CBC16.1	Traes_3B_9B99B0763.2	0	0	0	0	0.141	0.444	0.555	0.383	0.851
TaPHD121	TaPHD81	Traes_4DS_4536CBC16.1	Traes_3B_9E7E1D536.2	0	0	0	0	0.683	0.444	0.592	0.465	0.956
TaPHD121	TaPHD133	Traes_4DS_4536CBC16.1	Traes_4AL_78F1233CC.2	0	0	0	0	0.063	0.711	0	0.571	0.873
TaPHD121	TaPHD240	Traes_4DS_4536CBC16.1	Traes_4DL_6481C485B.2	0	0	0	0	0.109	0.508	0.555	0.462	0.881
TaPHD121	TaPHD231	Traes_4DS_4536CBC16.1	Traes_7BS_4FE42A949.1	0	0	0	0	0.089	0.519	0	0.417	0.722
TaPHD121	TaPHD235	Traes_4DS_4536CBC16.1	Traes_7AL_41A929C0D.1	0	0	0	0	0	0	0	0.749	0.749
TaPHD121	TaPHD183	Traes_4DS_4536CBC16.1	Traes_5BL_D5F4C9608.2	0	0	0	0	0.586	0.139	0	0.593	0.842
TaPHD121	TaPHD175	Traes_4DS_4536CBC16.1	Traes_5DL_7A53FE80E.1	0	0	0	0	0.586	0.139	0	0.593	0.842
TaPHD121	TaPHD242	Traes_4DS_4536CBC16.1	Traes_6AS_3BB0C3778.1	0	0	0	0	0.141	0.444	0.555	0.383	0.851
TaPHD121	TaPHD165	Traes_4DS_4536CBC16.1	Traes_5BL_F2193F0FA.1	0	0	0	0	0.063	0.711	0	0.571	0.873
TaPHD121	TaPHD182	Traes_4DS_4536CBC16.1	Traes_5AL_CA3CF0003.2	0	0	0	0	0.063	0.711	0	0.571	0.873
TaPHD121	TaPHD162	Traes_4DS_4536CBC16.1	Traes_5BL_B7EEBA1BA.2	0	0	0	0	0.109	0.508	0.555	0.462	0.881
TaPHD121	TaPHD170	Traes_4DS_4536CBC16.1	Traes_5DS_E82950B9C.1	0	0	0	0	0.2	0.444	0.634	0.356	0.881
TaPHD121	TaPHD145	Traes_4DS_4536CBC16.1	Traes_5AL_669973CCB.2	0	0	0	0	0.109	0.508	0.555	0.462	0.881
TaPHD121	TaPHD179	Traes_4DS_4536CBC16.1	Traes_5DL_757B70C3E.1	0	0	0	0	0.109	0.508	0.555	0.462	0.881
TaPHD121	TaPHD174	Traes_4DS_4536CBC16.1	Traes_5BL_4A430D3E6.1	0	0	0	0	0.683	0.444	0.592	0.465	0.956
TaPHD122	TaPHD89	Traes_1DL_4F47319EC.1	Traes_3B_9B99B0763.2	0	0	0	0	0.116	0.634	0	0.271	0.743
TaPHD122	TaPHD67	Traes_1DL_4F47319EC.1	Traes_3AL_DB74CFC15.1	0	0	0	0	0.116	0.634	0	0.271	0.743
TaPHD122	TaPHD80	Traes_1DL_4F47319EC.1	Traes_3B_3DD913DD1.1	0	0	0	0	0.69	0.074	0	0.179	0.743
TaPHD122	TaPHD242	Traes_1DL_4F47319EC.1	Traes_6AS_3BB0C3778.1	0	0	0	0	0.116	0.634	0	0.286	0.748
TaPHD122	TaPHD170	Traes_1DL_4F47319EC.1	Traes_5DS_E82950B9C.1	0	0	0	0	0.289	0.634	0	0.346	0.814
TaPHD122	TaPHD240	Traes_1DL_4F47319EC.1	Traes_4DL_6481C485B.2	0	0	0	0	0.432	0.69	0	0.338	0.873
TaPHD122	TaPHD162	Traes_1DL_4F47319EC.1	Traes_5BL_B7EEBA1BA.2	0	0	0	0	0.432	0.69	0	0.338	0.873
TaPHD122	TaPHD145	Traes_1DL_4F47319EC.1	Traes_5AL_669973CCB.2	0	0	0	0	0.432	0.69	0	0.338	0.873
TaPHD122	TaPHD179	Traes_1DL_4F47319EC.1	Traes_5DL_757B70C3E.1	0	0	0	0	0.432	0.69	0	0.338	0.873
TaPHD122	TaPHD81	Traes_1DL_4F47319EC.1	Traes_3B_9E7E1D536.2	0	0	0	0	0.604	0.716	0	0.384	0.924
TaPHD122	TaPHD174	Traes_1DL_4F47319EC.1	Traes_5BL_4A430D3E6.1	0	0	0	0	0.604	0.716	0	0.384	0.924
TaPHD123	TaPHD53	Traes_4DS_77170C64A.1	Traes_2AS_BD0861D99.1	0	0	0	0	0.586	0.139	0	0.593	0.842
TaPHD123	TaPHD67	Traes_4DS_77170C64A.1	Traes_3AL_DB74CFC15.1	0	0	0	0	0.141	0.444	0.555	0.383	0.851
TaPHD123	TaPHD80	Traes_4DS_77170C64A.1	Traes_3B_3DD913DD1.1	0	0	0	0	0.354	0.226	0	0.462	0.707
TaPHD123	TaPHD89	Traes_4DS_77170C64A.1	Traes_3B_9B99B0763.2	0	0	0	0	0.141	0.444	0.555	0.383	0.851
TaPHD123	TaPHD81	Traes_4DS_77170C64A.1	Traes_3B_9E7E1D536.2	0	0	0	0	0.683	0.444	0.592	0.465	0.956
TaPHD123	TaPHD133	Traes_4DS_77170C64A.1	Traes_4AL_78F1233CC.2	0	0	0	0	0.063	0.711	0	0.571	0.873
TaPHD123	TaPHD240	Traes_4DS_77170C64A.1	Traes_4DL_6481C485B.2	0	0	0	0	0.109	0.508	0.555	0.462	0.881
TaPHD123	TaPHD183	Traes_4DS_77170C64A.1	Traes_5BL_D5F4C9608.2	0	0	0	0	0.586	0.139	0	0.593	0.842
TaPHD123	TaPHD175	Traes_4DS_77170C64A.1	Traes_5DL_7A53FE80E.1	0	0	0	0	0.586	0.139	0	0.593	0.842
TaPHD123	TaPHD242	Traes_4DS_77170C64A.1	Traes_6AS_3BB0C3778.1	0	0	0	0	0.141	0.444	0.555	0.383	0.851
TaPHD123	TaPHD182	Traes_4DS_77170C64A.1	Traes_5AL_CA3CF0003.2	0	0	0	0	0.063	0.711	0	0.571	0.873
TaPHD123	TaPHD165	Traes_4DS_77170C64A.1	Traes_5BL_F2193F0FA.1	0	0	0	0	0.063	0.711	0	0.571	0.873
TaPHD123	TaPHD170	Traes_4DS_77170C64A.1	Traes_5DS_E82950B9C.1	0	0	0	0	0.2	0.444	0.634	0.356	0.881
TaPHD123	TaPHD162	Traes_4DS_77170C64A.1	Traes_5BL_B7EEBA1BA.2	0	0	0	0	0.109	0.508	0.555	0.462	0.881
TaPHD123	TaPHD145	Traes_4DS_77170C64A.1	Traes_5AL_669973CCB.2	0	0	0	0	0.109	0.508	0.555	0.462	0.881
TaPHD123	TaPHD179	Traes_4DS_77170C64A.1	Traes_5DL_757B70C3E.1	0	0	0	0	0.109	0.508	0.555	0.462	0.881
TaPHD123	TaPHD174	Traes_4DS_77170C64A.1	Traes_5BL_4A430D3E6.1	0	0	0	0	0.683	0.444	0.592	0.465	0.956
TaPHD125	TaPHD15	Traes_4AL_3464D151A.2	Traes_1BS_837A25F65.1	0	0	0	0	0.701	0	0	0.093	0.717
TaPHD125	TaPHD54	Traes_4AL_3464D151A.2	Traes_2DL_02EA653CB.2	0	0	0	0	0.826	0	0	0	0.826
TaPHD125	TaPHD67	Traes_4AL_3464D151A.2	Traes_3AL_DB74CFC15.1	0	0	0	0	0.615	0.05	0.132	0.277	0.739
TaPHD125	TaPHD89	Traes_4AL_3464D151A.2	Traes_3B_9B99B0763.2	0	0	0	0	0.615	0.05	0.132	0.277	0.739
TaPHD125	TaPHD81	Traes_4AL_3464D151A.2	Traes_3B_9E7E1D536.2	0	0	0	0	0.699	0.05	0.132	0.246	0.787
TaPHD125	TaPHD242	Traes_4AL_3464D151A.2	Traes_6AS_3BB0C3778.1	0	0	0	0	0.615	0.05	0.132	0.277	0.739
TaPHD125	TaPHD174	Traes_4AL_3464D151A.2	Traes_5BL_4A430D3E6.1	0	0	0	0	0.699	0.05	0.132	0.246	0.787
TaPHD126	TaPHD15	Traes_4AL_96A137452.1	Traes_1BS_837A25F65.1	0	0	0	0	0.062	0.086	0.591	0.306	0.724
TaPHD126	TaPHD30	Traes_4AL_96A137452.1	Traes_2AL_1E57D2592.1	0	0	0	0	0.049	0.623	0	0.316	0.733
TaPHD126	TaPHD55	Traes_4AL_96A137452.1	Traes_2BL_B7C3511DC.2	0	0	0	0	0.049	0.623	0	0.316	0.733
TaPHD126	TaPHD65	Traes_4AL_96A137452.1	Traes_3AL_58C2F0DF5.2	0	0	0	0	0.062	0.41	0.519	0.264	0.777
TaPHD126	TaPHD87	Traes_4AL_96A137452.1	Traes_3B_0736B6395.1	0	0	0	0	0.062	0.41	0.519	0.264	0.777
TaPHD126	TaPHD241	Traes_4AL_96A137452.1	Traes_6AS_2AA3C8CDE.2	0	0	0	0	0.062	0.41	0.519	0.264	0.777
TaPHD126	TaPHD231	Traes_4AL_96A137452.1	Traes_7BS_4FE42A949.1	0	0	0	0	0.062	0.41	0.519	0.324	0.795
TaPHD126	TaPHD162	Traes_4AL_96A137452.1	Traes_5BL_B7EEBA1BA.2	0	0	0	0	0.131	0.124	0.582	0.566	0.843
TaPHD126	TaPHD240	Traes_4AL_96A137452.1	Traes_4DL_6481C485B.2	0	0	0	0	0.131	0.124	0.582	0.566	0.843
TaPHD126	TaPHD145	Traes_4AL_96A137452.1	Traes_5AL_669973CCB.2	0	0	0	0	0.131	0.124	0.582	0.566	0.843
TaPHD126	TaPHD179	Traes_4AL_96A137452.1	Traes_5DL_757B70C3E.1	0	0	0	0	0.131	0.124	0.582	0.566	0.843
TaPHD127	TaPHD91	Traes_4DS_F32F2E7F7.1	Traes_4AS_5A764C8BD.1	0	0	0	0.75	0.11	0.672	0	0.548	0.735
TaPHD127	TaPHD131	Traes_4DS_F32F2E7F7.1	Traes_4AS_C7091C4ED.2	0	0	0	0.735	0.12	0.672	0	0.548	0.741
TaPHD127	TaPHD132	Traes_4DS_F32F2E7F7.1	Traes_4DL_D0A48CCAD.1	0	0	0	0.751	0.11	0.672	0	0.548	0.735
TaPHD131	TaPHD171	Traes_4AS_C7091C4ED.2	Traes_5DS_5C8D3789B.1	0	0	0	0.755	0.12	0.672	0	0.548	0.738
TaPHD131	TaPHD153	Traes_4AS_C7091C4ED.2	Traes_5AS_EE2C82581.1	0	0	0	0.754	0.12	0.672	0	0.548	0.738
TaPHD132	TaPHD153	Traes_4DL_D0A48CCAD.1	Traes_5AS_EE2C82581.1	0	0	0	0.769	0.11	0.672	0	0.548	0.732
TaPHD132	TaPHD171	Traes_4DL_D0A48CCAD.1	Traes_5DS_5C8D3789B.1	0	0	0	0.769	0.11	0.672	0	0.548	0.732
TaPHD133	TaPHD7	Traes_4AL_78F1233CC.2	Traes_1AL_C54DD97DE.2	0	0	0	0	0.053	0.199	0	0.64	0.703
TaPHD133	TaPHD14	Traes_4AL_78F1233CC.2	Traes_1BL_469FA45C6.2	0	0	0	0	0.053	0.199	0	0.64	0.703
TaPHD133	TaPHD20	Traes_4AL_78F1233CC.2	Traes_1DL_114E430EB.2	0	0	0	0	0.053	0.199	0	0.64	0.703
TaPHD133	TaPHD53	Traes_4AL_78F1233CC.2	Traes_2AS_BD0861D99.1	0	0	0	0	0.056	0.714	0	0.618	0.887
TaPHD133	TaPHD65	Traes_4AL_78F1233CC.2	Traes_3AL_58C2F0DF5.2	0	0	0	0	0.051	0.214	0.589	0.235	0.734
TaPHD133	TaPHD61	Traes_4AL_78F1233CC.2	Traes_3AL_F9CB475F5.2	0	0	0	0	0.053	0.199	0	0.64	0.703
TaPHD133	TaPHD87	Traes_4AL_78F1233CC.2	Traes_3B_0736B6395.1	0	0	0	0	0.051	0.214	0.589	0.235	0.734
TaPHD133	TaPHD80	Traes_4AL_78F1233CC.2	Traes_3B_3DD913DD1.1	0	0	0	0	0.098	0.813	0.647	0.613	0.973
TaPHD133	TaPHD84	Traes_4AL_78F1233CC.2	Traes_3B_BE85B533C.1	0	0	0	0	0.063	0.711	0	0.571	0.873
TaPHD133	TaPHD72	Traes_4AL_78F1233CC.2	Traes_3B_F52B6D726.2	0	0	0	0	0.053	0.199	0	0.64	0.703
TaPHD133	TaPHD83	Traes_4AL_78F1233CC.2	Traes_3DL_DD2F7201D.2	0	0	0	0	0.053	0.199	0	0.64	0.703
TaPHD133	TaPHD206	Traes_4AL_78F1233CC.2	Traes_6BS_F34130139.2	0	0	0	0	0.053	0.199	0	0.64	0.703
TaPHD133	TaPHD241	Traes_4AL_78F1233CC.2	Traes_6AS_2AA3C8CDE.2	0	0	0	0	0.051	0.214	0.589	0.235	0.734
TaPHD133	TaPHD231	Traes_4AL_78F1233CC.2	Traes_7BS_4FE42A949.1	0	0	0	0	0.051	0.214	0.589	0.259	0.742
TaPHD133	TaPHD177	Traes_4AL_78F1233CC.2	Traes_5BL_D5F9F2041.1	0	0	0	0	0.063	0.711	0	0.571	0.873
TaPHD133	TaPHD99	Traes_4AL_78F1233CC.2	Traes_4AL_C431C9ACF.1	0	0	0	0	0.063	0.711	0	0.571	0.873
TaPHD133	TaPHD183	Traes_4AL_78F1233CC.2	Traes_5BL_D5F4C9608.2	0	0	0	0	0.056	0.714	0	0.618	0.887
TaPHD133	TaPHD175	Traes_4AL_78F1233CC.2	Traes_5DL_7A53FE80E.1	0	0	0	0	0.056	0.714	0	0.676	0.904
TaPHD133	TaPHD210	Traes_4AL_78F1233CC.2	Traes_6DL_59877A2D4.2	0	0	0	0	0.059	0.714	0.584	0.352	0.917
TaPHD133	TaPHD233	Traes_4AL_78F1233CC.2	Traes_7DS_831EAF074.2	0	0	0	0	0.059	0.714	0.584	0.352	0.917
TaPHD134	TaPHD207	Traes_5AS_F00CC91CC.1	Traes_6AS_DF6C22BF3.1	0	0	0	0.772	0	0.714	0	0.693	0.758
TaPHD134	TaPHD199	Traes_5AS_F00CC91CC.1	Traes_6BS_2B746261B.1	0	0	0	0.768	0	0.714	0	0.693	0.759
TaPHD139	TaPHD15	Traes_5AL_F340B783A.1	Traes_1BS_837A25F65.1	0	0	0	0	0.062	0.086	0.591	0.306	0.724
TaPHD139	TaPHD30	Traes_5AL_F340B783A.1	Traes_2AL_1E57D2592.1	0	0	0	0	0.049	0.623	0	0.316	0.733
TaPHD139	TaPHD55	Traes_5AL_F340B783A.1	Traes_2BL_B7C3511DC.2	0	0	0	0	0.049	0.623	0	0.316	0.733
TaPHD139	TaPHD65	Traes_5AL_F340B783A.1	Traes_3AL_58C2F0DF5.2	0	0	0	0	0.062	0.41	0.519	0.264	0.777
TaPHD139	TaPHD87	Traes_5AL_F340B783A.1	Traes_3B_0736B6395.1	0	0	0	0	0.062	0.41	0.519	0.264	0.777
TaPHD139	TaPHD240	Traes_5AL_F340B783A.1	Traes_4DL_6481C485B.2	0	0	0	0	0.131	0.124	0.582	0.566	0.843
TaPHD139	TaPHD145	Traes_5AL_F340B783A.1	Traes_5AL_669973CCB.2	0	0	0	0	0.131	0.124	0.582	0.566	0.843
TaPHD139	TaPHD241	Traes_5AL_F340B783A.1	Traes_6AS_2AA3C8CDE.2	0	0	0	0	0.062	0.41	0.519	0.264	0.777
TaPHD139	TaPHD231	Traes_5AL_F340B783A.1	Traes_7BS_4FE42A949.1	0	0	0	0	0.062	0.41	0.519	0.324	0.795
TaPHD139	TaPHD162	Traes_5AL_F340B783A.1	Traes_5BL_B7EEBA1BA.2	0	0	0	0	0.131	0.124	0.582	0.566	0.843
TaPHD139	TaPHD179	Traes_5AL_F340B783A.1	Traes_5DL_757B70C3E.1	0	0	0	0	0.131	0.124	0.582	0.566	0.843
TaPHD14	TaPHD182	Traes_1BL_469FA45C6.2	Traes_5AL_CA3CF0003.2	0	0	0	0	0.053	0.199	0	0.701	0.753
TaPHD14	TaPHD165	Traes_1BL_469FA45C6.2	Traes_5BL_F2193F0FA.1	0	0	0	0	0.053	0.199	0	0.701	0.753
TaPHD14	TaPHD239	Traes_1BL_469FA45C6.2	Traes_7DL_7804189BC.1	0	0	0	0	0.073	0.716	0	0.352	0.814
TaPHD145	TaPHD16	Traes_5AL_669973CCB.2	Traes_1BS_5CA2068F7.1	0	0	0	0	0.131	0.124	0.582	0.566	0.843
TaPHD145	TaPHD15	Traes_5AL_669973CCB.2	Traes_1BS_837A25F65.1	0	0	0	0	0.11	0.715	0.586	0.317	0.918
TaPHD145	TaPHD230	Traes_5AL_669973CCB.2	Traes_1DS_59542CFCE.1	0	0	0	0	0.432	0.69	0	0.338	0.873
TaPHD145	TaPHD53	Traes_5AL_669973CCB.2	Traes_2AS_BD0861D99.1	0	0	0	0	0.438	0.723	0	0.637	0.938
TaPHD145	TaPHD51	Traes_5AL_669973CCB.2	Traes_2BS_9C7CA760D.1	0	0	0	0	0.432	0.69	0	0.338	0.873
TaPHD145	TaPHD65	Traes_5AL_669973CCB.2	Traes_3AL_58C2F0DF5.2	0	0	0	0	0.182	0.748	0.579	0.443	0.945
TaPHD145	TaPHD90	Traes_5AL_669973CCB.2	Traes_3AL_940E36346.2	0	0	0	0	0.131	0.124	0.582	0.566	0.843
TaPHD145	TaPHD87	Traes_5AL_669973CCB.2	Traes_3B_0736B6395.1	0	0	0	0	0.182	0.748	0.579	0.443	0.945
TaPHD145	TaPHD80	Traes_5AL_669973CCB.2	Traes_3B_3DD913DD1.1	0	0	0	0	0.437	0.084	0.539	0.235	0.793
TaPHD145	TaPHD79	Traes_5AL_669973CCB.2	Traes_3B_920888B5B.1	0	0	0	0	0.131	0.124	0.582	0.566	0.843
TaPHD145	TaPHD81	Traes_5AL_669973CCB.2	Traes_3B_9E7E1D536.2	0.084	0	0	0	0.358	0.056	0.578	0.469	0.852
TaPHD145	TaPHD84	Traes_5AL_669973CCB.2	Traes_3B_BE85B533C.1	0	0	0	0	0.109	0.508	0.555	0.462	0.881
TaPHD145	TaPHD86	Traes_5AL_669973CCB.2	Traes_3B_F58155F82.2	0	0	0	0	0.432	0.69	0	0.338	0.873
TaPHD145	TaPHD99	Traes_5AL_669973CCB.2	Traes_4AL_C431C9ACF.1	0	0	0	0	0.109	0.508	0.555	0.462	0.881
TaPHD145	TaPHD239	Traes_5AL_669973CCB.2	Traes_7DL_7804189BC.1	0.045	0	0	0	0.093	0.442	0.429	0.182	0.733
TaPHD145	TaPHD232	Traes_5AL_669973CCB.2	Traes_7DS_6DECE5F38.1	0	0	0	0	0.67	0.225	0	0.202	0.778
TaPHD145	TaPHD156	Traes_5AL_669973CCB.2	Traes_5BL_09F92E35C.1	0	0	0	0	0.131	0.124	0.582	0.566	0.843
TaPHD145	TaPHD174	Traes_5AL_669973CCB.2	Traes_5BL_4A430D3E6.1	0.084	0	0	0	0.358	0.056	0.578	0.469	0.852
TaPHD145	TaPHD244	Traes_5AL_669973CCB.2	Traes_7BL_F37FE65A8.1	0	0	0	0	0.432	0.69	0	0.338	0.873
TaPHD145	TaPHD184	Traes_5AL_669973CCB.2	Traes_5BL_F1ED287D1.1	0	0	0	0	0.432	0.69	0	0.338	0.873
TaPHD145	TaPHD177	Traes_5AL_669973CCB.2	Traes_5BL_D5F9F2041.1	0	0	0	0	0.109	0.508	0.555	0.462	0.881
TaPHD145	TaPHD170	Traes_5AL_669973CCB.2	Traes_5DS_E82950B9C.1	0.084	0	0	0	0.589	0.056	0.581	0.548	0.92
TaPHD145	TaPHD175	Traes_5AL_669973CCB.2	Traes_5DL_7A53FE80E.1	0	0	0	0	0.438	0.723	0	0.637	0.938
TaPHD145	TaPHD183	Traes_5AL_669973CCB.2	Traes_5BL_D5F4C9608.2	0	0	0	0	0.438	0.723	0	0.637	0.938
TaPHD145	TaPHD241	Traes_5AL_669973CCB.2	Traes_6AS_2AA3C8CDE.2	0	0	0	0	0.182	0.748	0.579	0.443	0.945
TaPHD145	TaPHD231	Traes_5AL_669973CCB.2	Traes_7BS_4FE42A949.1	0	0	0	0	0.182	0.748	0.579	0.452	0.946
TaPHD15	TaPHD16	Traes_1BS_837A25F65.1	Traes_1BS_5CA2068F7.1	0	0	0	0	0.062	0.086	0.591	0.306	0.724
TaPHD15	TaPHD155	Traes_1BS_837A25F65.1	Traes_5BL_F790EA5C3.1	0	0	0	0	0.701	0	0	0.093	0.717
TaPHD15	TaPHD173	Traes_1BS_837A25F65.1	Traes_5DL_151C16982.2	0	0	0	0	0.701	0	0	0.093	0.717
TaPHD15	TaPHD50	Traes_1BS_837A25F65.1	Traes_2BS_6BD19FEFC.3	0	0	0	0	0.701	0	0	0.093	0.717
TaPHD15	TaPHD79	Traes_1BS_837A25F65.1	Traes_3B_920888B5B.1	0	0	0	0	0.062	0.086	0.591	0.306	0.724
TaPHD15	TaPHD156	Traes_1BS_837A25F65.1	Traes_5BL_09F92E35C.1	0	0	0	0	0.062	0.086	0.591	0.306	0.724
TaPHD15	TaPHD90	Traes_1BS_837A25F65.1	Traes_3AL_940E36346.2	0	0	0	0	0.062	0.086	0.591	0.306	0.724
TaPHD15	TaPHD232	Traes_1BS_837A25F65.1	Traes_7DS_6DECE5F38.1	0	0	0	0	0.121	0.712	0	0.305	0.808
TaPHD15	TaPHD54	Traes_1BS_837A25F65.1	Traes_2DL_02EA653CB.2	0	0	0	0	0.702	0	0	0.415	0.818
TaPHD15	TaPHD174	Traes_1BS_837A25F65.1	Traes_5BL_4A430D3E6.1	0	0	0	0	0.445	0.081	0.562	0.335	0.831
TaPHD15	TaPHD81	Traes_1BS_837A25F65.1	Traes_3B_9E7E1D536.2	0	0	0	0	0.445	0.081	0.562	0.335	0.831
TaPHD15	TaPHD55	Traes_1BS_837A25F65.1	Traes_2BL_B7C3511DC.2	0	0	0	0	0.104	0.728	0	0.387	0.837
TaPHD15	TaPHD30	Traes_1BS_837A25F65.1	Traes_2AL_1E57D2592.1	0	0	0	0	0.104	0.728	0	0.387	0.837
TaPHD15	TaPHD87	Traes_1BS_837A25F65.1	Traes_3B_0736B6395.1	0	0	0	0	0.572	0.586	0	0.282	0.861
TaPHD15	TaPHD231	Traes_1BS_837A25F65.1	Traes_7BS_4FE42A949.1	0	0	0	0	0.572	0.586	0	0.282	0.861
TaPHD15	TaPHD241	Traes_1BS_837A25F65.1	Traes_6AS_2AA3C8CDE.2	0	0	0	0	0.572	0.586	0	0.282	0.861
TaPHD15	TaPHD65	Traes_1BS_837A25F65.1	Traes_3AL_58C2F0DF5.2	0	0	0	0	0.572	0.586	0	0.282	0.861
TaPHD15	TaPHD242	Traes_1BS_837A25F65.1	Traes_6AS_3BB0C3778.1	0	0	0	0	0.449	0.081	0.562	0.625	0.905
TaPHD15	TaPHD89	Traes_1BS_837A25F65.1	Traes_3B_9B99B0763.2	0	0	0	0	0.449	0.081	0.562	0.625	0.905
TaPHD15	TaPHD67	Traes_1BS_837A25F65.1	Traes_3AL_DB74CFC15.1	0	0	0	0	0.449	0.081	0.562	0.625	0.905
TaPHD15	TaPHD179	Traes_1BS_837A25F65.1	Traes_5DL_757B70C3E.1	0	0	0	0	0.11	0.715	0.586	0.317	0.918
TaPHD15	TaPHD240	Traes_1BS_837A25F65.1	Traes_4DL_6481C485B.2	0	0	0	0	0.11	0.715	0.586	0.317	0.918
TaPHD15	TaPHD162	Traes_1BS_837A25F65.1	Traes_5BL_B7EEBA1BA.2	0	0	0	0	0.11	0.715	0.586	0.317	0.918
TaPHD15	TaPHD239	Traes_1BS_837A25F65.1	Traes_7DL_7804189BC.1	0	0	0	0	0.138	0.714	0.581	0.403	0.93
TaPHD15	TaPHD170	Traes_1BS_837A25F65.1	Traes_5DS_E82950B9C.1	0	0	0	0	0.432	0.689	0.562	0.583	0.963
TaPHD15	TaPHD205	Traes_1BS_837A25F65.1	Traes_6AS_ADAA9BF62.1	0	0	0	0.559	0.237	0.815	0.965	0.583	0.995
TaPHD15	TaPHD49	Traes_1BS_837A25F65.1	Traes_2DS_4CBF3AF2E.1	0	0	0	0.552	0.127	0.815	0.965	0.577	0.995
TaPHD15	TaPHD37	Traes_1BS_837A25F65.1	Traes_2BS_6DB91427E.2	0	0	0	0.556	0.127	0.815	0.965	0.577	0.995
TaPHD15	TaPHD24	Traes_1BS_837A25F65.1	Traes_2AS_5A81D42F1.1	0	0	0	0.551	0.127	0.815	0.965	0.577	0.995
TaPHD150	TaPHD65	Traes_5AL_616C1C8C5.2	Traes_3AL_58C2F0DF5.2	0	0	0	0	0.068	0.663	0.515	0.264	0.872
TaPHD150	TaPHD87	Traes_5AL_616C1C8C5.2	Traes_3B_0736B6395.1	0	0	0	0	0.068	0.663	0.515	0.264	0.872
TaPHD150	TaPHD241	Traes_5AL_616C1C8C5.2	Traes_6AS_2AA3C8CDE.2	0	0	0	0	0.068	0.663	0.515	0.264	0.872
TaPHD150	TaPHD231	Traes_5AL_616C1C8C5.2	Traes_7BS_4FE42A949.1	0	0	0	0	0.068	0.663	0.515	0.452	0.905
TaPHD151	TaPHD207	Traes_5BS_7FC36D34B.2	Traes_6AS_DF6C22BF3.1	0	0	0	0.761	0	0.714	0	0.693	0.76
TaPHD151	TaPHD199	Traes_5BS_7FC36D34B.2	Traes_6BS_2B746261B.1	0	0	0	0.757	0	0.714	0	0.693	0.761
TaPHD153	TaPHD91	Traes_5AS_EE2C82581.1	Traes_4AS_5A764C8BD.1	0	0	0	0.769	0.11	0.672	0	0.548	0.732
TaPHD155	TaPHD54	Traes_5BL_F790EA5C3.1	Traes_2DL_02EA653CB.2	0	0	0	0	0.826	0	0	0	0.826
TaPHD155	TaPHD67	Traes_5BL_F790EA5C3.1	Traes_3AL_DB74CFC15.1	0	0	0	0	0.615	0.05	0.132	0.277	0.739
TaPHD155	TaPHD89	Traes_5BL_F790EA5C3.1	Traes_3B_9B99B0763.2	0	0	0	0	0.615	0.05	0.132	0.277	0.739
TaPHD155	TaPHD81	Traes_5BL_F790EA5C3.1	Traes_3B_9E7E1D536.2	0	0	0	0	0.699	0.05	0.132	0.246	0.787
TaPHD155	TaPHD174	Traes_5BL_F790EA5C3.1	Traes_5BL_4A430D3E6.1	0	0	0	0	0.699	0.05	0.132	0.246	0.787
TaPHD155	TaPHD242	Traes_5BL_F790EA5C3.1	Traes_6AS_3BB0C3778.1	0	0	0	0	0.615	0.05	0.132	0.277	0.739
TaPHD156	TaPHD30	Traes_5BL_09F92E35C.1	Traes_2AL_1E57D2592.1	0	0	0	0	0.049	0.623	0	0.316	0.733
TaPHD156	TaPHD55	Traes_5BL_09F92E35C.1	Traes_2BL_B7C3511DC.2	0	0	0	0	0.049	0.623	0	0.316	0.733
TaPHD156	TaPHD65	Traes_5BL_09F92E35C.1	Traes_3AL_58C2F0DF5.2	0	0	0	0	0.062	0.41	0.519	0.264	0.777
TaPHD156	TaPHD87	Traes_5BL_09F92E35C.1	Traes_3B_0736B6395.1	0	0	0	0	0.062	0.41	0.519	0.264	0.777
TaPHD156	TaPHD240	Traes_5BL_09F92E35C.1	Traes_4DL_6481C485B.2	0	0	0	0	0.131	0.124	0.582	0.566	0.843
TaPHD156	TaPHD241	Traes_5BL_09F92E35C.1	Traes_6AS_2AA3C8CDE.2	0	0	0	0	0.062	0.41	0.519	0.264	0.777
TaPHD156	TaPHD231	Traes_5BL_09F92E35C.1	Traes_7BS_4FE42A949.1	0	0	0	0	0.062	0.41	0.519	0.324	0.795
TaPHD156	TaPHD162	Traes_5BL_09F92E35C.1	Traes_5BL_B7EEBA1BA.2	0	0	0	0	0.131	0.124	0.582	0.566	0.843
TaPHD156	TaPHD179	Traes_5BL_09F92E35C.1	Traes_5DL_757B70C3E.1	0	0	0	0	0.131	0.124	0.582	0.566	0.843
TaPHD16	TaPHD30	Traes_1BS_5CA2068F7.1	Traes_2AL_1E57D2592.1	0	0	0	0	0.049	0.623	0	0.316	0.733
TaPHD16	TaPHD55	Traes_1BS_5CA2068F7.1	Traes_2BL_B7C3511DC.2	0	0	0	0	0.049	0.623	0	0.316	0.733
TaPHD16	TaPHD241	Traes_1BS_5CA2068F7.1	Traes_6AS_2AA3C8CDE.2	0	0	0	0	0.062	0.41	0.519	0.264	0.777
TaPHD16	TaPHD65	Traes_1BS_5CA2068F7.1	Traes_3AL_58C2F0DF5.2	0	0	0	0	0.062	0.41	0.519	0.264	0.777
TaPHD16	TaPHD87	Traes_1BS_5CA2068F7.1	Traes_3B_0736B6395.1	0	0	0	0	0.062	0.41	0.519	0.264	0.777
TaPHD16	TaPHD231	Traes_1BS_5CA2068F7.1	Traes_7BS_4FE42A949.1	0	0	0	0	0.062	0.41	0.519	0.324	0.795
TaPHD16	TaPHD240	Traes_1BS_5CA2068F7.1	Traes_4DL_6481C485B.2	0	0	0	0	0.131	0.124	0.582	0.566	0.843
TaPHD16	TaPHD162	Traes_1BS_5CA2068F7.1	Traes_5BL_B7EEBA1BA.2	0	0	0	0	0.131	0.124	0.582	0.566	0.843
TaPHD16	TaPHD179	Traes_1BS_5CA2068F7.1	Traes_5DL_757B70C3E.1	0	0	0	0	0.131	0.124	0.582	0.566	0.843
TaPHD162	TaPHD230	Traes_5BL_B7EEBA1BA.2	Traes_1DS_59542CFCE.1	0	0	0	0	0.432	0.69	0	0.338	0.873
TaPHD162	TaPHD53	Traes_5BL_B7EEBA1BA.2	Traes_2AS_BD0861D99.1	0	0	0	0	0.438	0.723	0	0.637	0.938
TaPHD162	TaPHD51	Traes_5BL_B7EEBA1BA.2	Traes_2BS_9C7CA760D.1	0	0	0	0	0.432	0.69	0	0.338	0.873
TaPHD162	TaPHD65	Traes_5BL_B7EEBA1BA.2	Traes_3AL_58C2F0DF5.2	0	0	0	0	0.182	0.748	0.579	0.443	0.945
TaPHD162	TaPHD90	Traes_5BL_B7EEBA1BA.2	Traes_3AL_940E36346.2	0	0	0	0	0.131	0.124	0.582	0.566	0.843
TaPHD162	TaPHD87	Traes_5BL_B7EEBA1BA.2	Traes_3B_0736B6395.1	0	0	0	0	0.182	0.748	0.579	0.443	0.945
TaPHD162	TaPHD80	Traes_5BL_B7EEBA1BA.2	Traes_3B_3DD913DD1.1	0	0	0	0	0.437	0.084	0.539	0.235	0.793
TaPHD162	TaPHD79	Traes_5BL_B7EEBA1BA.2	Traes_3B_920888B5B.1	0	0	0	0	0.131	0.124	0.582	0.566	0.843
TaPHD162	TaPHD81	Traes_5BL_B7EEBA1BA.2	Traes_3B_9E7E1D536.2	0.084	0	0	0	0.358	0.056	0.578	0.469	0.852
TaPHD162	TaPHD84	Traes_5BL_B7EEBA1BA.2	Traes_3B_BE85B533C.1	0	0	0	0	0.109	0.508	0.555	0.462	0.881
TaPHD162	TaPHD86	Traes_5BL_B7EEBA1BA.2	Traes_3B_F58155F82.2	0	0	0	0	0.432	0.69	0	0.338	0.873
TaPHD162	TaPHD99	Traes_5BL_B7EEBA1BA.2	Traes_4AL_C431C9ACF.1	0	0	0	0	0.109	0.508	0.555	0.462	0.881
TaPHD162	TaPHD174	Traes_5BL_B7EEBA1BA.2	Traes_5BL_4A430D3E6.1	0.084	0	0	0	0.358	0.056	0.578	0.469	0.852
TaPHD162	TaPHD239	Traes_5BL_B7EEBA1BA.2	Traes_7DL_7804189BC.1	0.045	0	0	0	0.093	0.442	0.429	0.182	0.733
TaPHD162	TaPHD232	Traes_5BL_B7EEBA1BA.2	Traes_7DS_6DECE5F38.1	0	0	0	0	0.67	0.225	0	0.202	0.778
TaPHD162	TaPHD244	Traes_5BL_B7EEBA1BA.2	Traes_7BL_F37FE65A8.1	0	0	0	0	0.432	0.69	0	0.338	0.873
TaPHD162	TaPHD184	Traes_5BL_B7EEBA1BA.2	Traes_5BL_F1ED287D1.1	0	0	0	0	0.432	0.69	0	0.338	0.873
TaPHD162	TaPHD177	Traes_5BL_B7EEBA1BA.2	Traes_5BL_D5F9F2041.1	0	0	0	0	0.109	0.508	0.555	0.462	0.881
TaPHD162	TaPHD170	Traes_5BL_B7EEBA1BA.2	Traes_5DS_E82950B9C.1	0.084	0	0	0	0.589	0.056	0.581	0.548	0.92
TaPHD162	TaPHD175	Traes_5BL_B7EEBA1BA.2	Traes_5DL_7A53FE80E.1	0	0	0	0	0.438	0.723	0	0.637	0.938
TaPHD162	TaPHD183	Traes_5BL_B7EEBA1BA.2	Traes_5BL_D5F4C9608.2	0	0	0	0	0.438	0.723	0	0.637	0.938
TaPHD162	TaPHD241	Traes_5BL_B7EEBA1BA.2	Traes_6AS_2AA3C8CDE.2	0	0	0	0	0.182	0.748	0.579	0.443	0.945
TaPHD162	TaPHD231	Traes_5BL_B7EEBA1BA.2	Traes_7BS_4FE42A949.1	0	0	0	0	0.182	0.748	0.579	0.452	0.946
TaPHD165	TaPHD7	Traes_5BL_F2193F0FA.1	Traes_1AL_C54DD97DE.2	0	0	0	0	0.053	0.199	0	0.701	0.753
TaPHD165	TaPHD20	Traes_5BL_F2193F0FA.1	Traes_1DL_114E430EB.2	0	0	0	0	0.053	0.199	0	0.701	0.753
TaPHD165	TaPHD53	Traes_5BL_F2193F0FA.1	Traes_2AS_BD0861D99.1	0	0	0	0	0.056	0.714	0	0.618	0.887
TaPHD165	TaPHD65	Traes_5BL_F2193F0FA.1	Traes_3AL_58C2F0DF5.2	0	0	0	0	0.051	0.214	0.589	0.235	0.734
TaPHD165	TaPHD61	Traes_5BL_F2193F0FA.1	Traes_3AL_F9CB475F5.2	0	0	0	0	0.053	0.199	0	0.701	0.753
TaPHD165	TaPHD87	Traes_5BL_F2193F0FA.1	Traes_3B_0736B6395.1	0	0	0	0	0.051	0.214	0.589	0.235	0.734
TaPHD165	TaPHD80	Traes_5BL_F2193F0FA.1	Traes_3B_3DD913DD1.1	0	0	0	0	0.098	0.813	0.647	0.613	0.973
TaPHD165	TaPHD84	Traes_5BL_F2193F0FA.1	Traes_3B_BE85B533C.1	0	0	0	0	0.063	0.711	0	0.571	0.873
TaPHD165	TaPHD72	Traes_5BL_F2193F0FA.1	Traes_3B_F52B6D726.2	0	0	0	0	0.053	0.199	0	0.701	0.753
TaPHD165	TaPHD83	Traes_5BL_F2193F0FA.1	Traes_3DL_DD2F7201D.2	0	0	0	0	0.053	0.199	0	0.701	0.753
TaPHD165	TaPHD99	Traes_5BL_F2193F0FA.1	Traes_4AL_C431C9ACF.1	0	0	0	0	0.063	0.711	0	0.571	0.873
TaPHD165	TaPHD183	Traes_5BL_F2193F0FA.1	Traes_5BL_D5F4C9608.2	0	0	0	0	0.056	0.714	0	0.618	0.887
TaPHD165	TaPHD177	Traes_5BL_F2193F0FA.1	Traes_5BL_D5F9F2041.1	0	0	0	0	0.063	0.711	0	0.571	0.873
TaPHD165	TaPHD241	Traes_5BL_F2193F0FA.1	Traes_6AS_2AA3C8CDE.2	0	0	0	0	0.051	0.214	0.589	0.235	0.734
TaPHD165	TaPHD231	Traes_5BL_F2193F0FA.1	Traes_7BS_4FE42A949.1	0	0	0	0	0.051	0.214	0.589	0.239	0.735
TaPHD165	TaPHD206	Traes_5BL_F2193F0FA.1	Traes_6BS_F34130139.2	0	0	0	0	0.053	0.199	0	0.701	0.753
TaPHD165	TaPHD175	Traes_5BL_F2193F0FA.1	Traes_5DL_7A53FE80E.1	0	0	0	0	0.056	0.714	0	0.618	0.887
TaPHD165	TaPHD210	Traes_5BL_F2193F0FA.1	Traes_6DL_59877A2D4.2	0	0	0	0	0.059	0.714	0.584	0.352	0.917
TaPHD165	TaPHD233	Traes_5BL_F2193F0FA.1	Traes_7DS_831EAF074.2	0	0	0	0	0.059	0.714	0.584	0.352	0.917
TaPHD169	TaPHD207	Traes_5DS_F4C2842101.1	Traes_6AS_DF6C22BF3.1	0	0	0	0.772	0	0.714	0	0.693	0.758
TaPHD169	TaPHD199	Traes_5DS_F4C2842101.1	Traes_6BS_2B746261B.1	0	0	0	0.768	0	0.714	0	0.693	0.759
TaPHD17	TaPHD207	Traes_1BS_BEF75A847.1	Traes_6AS_DF6C22BF3.1	0	0	0	0.779	0	0.714	0	0.693	0.756
TaPHD17	TaPHD199	Traes_1BS_BEF75A847.1	Traes_6BS_2B746261B.1	0	0	0	0.78	0	0.714	0	0.693	0.756
TaPHD170	TaPHD230	Traes_5DS_E82950B9C.1	Traes_1DS_59542CFCE.1	0	0	0	0	0.289	0.634	0	0.681	0.909
TaPHD170	TaPHD53	Traes_5DS_E82950B9C.1	Traes_2AS_BD0861D99.1	0	0	0	0	0.32	0.715	0	0.346	0.862
TaPHD170	TaPHD51	Traes_5DS_E82950B9C.1	Traes_2BS_9C7CA760D.1	0	0	0	0	0.289	0.634	0	0.346	0.814
TaPHD170	TaPHD67	Traes_5DS_E82950B9C.1	Traes_3AL_DB74CFC15.1	0	0	0	0	0.342	0	0.542	0.385	0.798
TaPHD170	TaPHD89	Traes_5DS_E82950B9C.1	Traes_3B_9B99B0763.2	0	0	0	0	0.342	0	0.542	0.385	0.798
TaPHD170	TaPHD81	Traes_5DS_E82950B9C.1	Traes_3B_9E7E1D536.2	0	0	0	0.543	0.439	0.049	0.614	0.526	0.827
TaPHD170	TaPHD84	Traes_5DS_E82950B9C.1	Traes_3B_BE85B533C.1	0	0	0	0	0.2	0.444	0.634	0.356	0.881
TaPHD170	TaPHD86	Traes_5DS_E82950B9C.1	Traes_3B_F58155F82.2	0	0	0	0	0.289	0.634	0	0.346	0.814
TaPHD170	TaPHD212	Traes_5DS_E82950B9C.1	Traes_4AL_516398528.1	0	0	0	0	0.126	0	0	0.741	0.763
TaPHD170	TaPHD99	Traes_5DS_E82950B9C.1	Traes_4AL_C431C9ACF.1	0	0	0	0	0.2	0.444	0.634	0.356	0.881
TaPHD170	TaPHD240	Traes_5DS_E82950B9C.1	Traes_4DL_6481C485B.2	0.084	0	0	0	0.589	0.056	0.581	0.548	0.92
TaPHD170	TaPHD174	Traes_5DS_E82950B9C.1	Traes_5BL_4A430D3E6.1	0	0	0	0	0.439	0.049	0.614	0.526	0.889
TaPHD170	TaPHD183	Traes_5DS_E82950B9C.1	Traes_5BL_D5F4C9608.2	0	0	0	0	0.32	0.715	0	0.346	0.862
TaPHD170	TaPHD177	Traes_5DS_E82950B9C.1	Traes_5BL_D5F9F2041.1	0	0	0	0	0.2	0.444	0.634	0.356	0.881
TaPHD170	TaPHD184	Traes_5DS_E82950B9C.1	Traes_5BL_F1ED287D1.1	0	0	0	0	0.289	0.634	0	0.522	0.864
TaPHD170	TaPHD179	Traes_5DS_E82950B9C.1	Traes_5DL_757B70C3E.1	0.084	0	0	0	0.589	0.056	0.581	0.548	0.92
TaPHD170	TaPHD175	Traes_5DS_E82950B9C.1	Traes_5DL_7A53FE80E.1	0	0	0	0	0.32	0.715	0	0.346	0.862
TaPHD170	TaPHD234	Traes_5DS_E82950B9C.1	Traes_6DL_D22CB42C8.1	0	0	0	0	0	0	0	0.75	0.75
TaPHD170	TaPHD201	Traes_5DS_E82950B9C.1	Traes_6BL_B2DD35784.1	0	0	0	0	0	0	0	0.75	0.75
TaPHD170	TaPHD192	Traes_5DS_E82950B9C.1	Traes_6AL_C293D0793.1	0	0	0	0	0	0	0	0.75	0.75
TaPHD170	TaPHD242	Traes_5DS_E82950B9C.1	Traes_6AS_3BB0C3778.1	0	0	0	0	0.342	0	0.542	0.385	0.798
TaPHD170	TaPHD244	Traes_5DS_E82950B9C.1	Traes_7BL_F37FE65A8.1	0	0	0	0	0.289	0.634	0	0.346	0.814
TaPHD170	TaPHD239	Traes_5DS_E82950B9C.1	Traes_7DL_7804189BC.1	0.045	0	0	0	0.062	0.715	0.434	0.461	0.907
TaPHD171	TaPHD91	Traes_5DS_5C8D3789B.1	Traes_4AS_5A764C8BD.1	0	0	0	0.769	0.11	0.672	0	0.548	0.732
TaPHD173	TaPHD54	Traes_5DL_151C16982.2	Traes_2DL_02EA653CB.2	0	0	0	0	0.826	0	0	0	0.826
TaPHD173	TaPHD67	Traes_5DL_151C16982.2	Traes_3AL_DB74CFC15.1	0	0	0	0	0.615	0.05	0.132	0.277	0.739
TaPHD173	TaPHD89	Traes_5DL_151C16982.2	Traes_3B_9B99B0763.2	0	0	0	0	0.615	0.05	0.132	0.277	0.739
TaPHD173	TaPHD81	Traes_5DL_151C16982.2	Traes_3B_9E7E1D536.2	0	0	0	0	0.699	0.05	0.132	0.246	0.787
TaPHD173	TaPHD174	Traes_5DL_151C16982.2	Traes_5BL_4A430D3E6.1	0	0	0	0	0.699	0.05	0.132	0.246	0.787
TaPHD173	TaPHD242	Traes_5DL_151C16982.2	Traes_6AS_3BB0C3778.1	0	0	0	0	0.615	0.05	0.132	0.277	0.739
TaPHD174	TaPHD230	Traes_5BL_4A430D3E6.1	Traes_1DS_59542CFCE.1	0	0	0	0	0.604	0.716	0	0.384	0.924
TaPHD174	TaPHD53	Traes_5BL_4A430D3E6.1	Traes_2AS_BD0861D99.1	0	0	0	0	0.673	0.716	0	0.491	0.948
TaPHD174	TaPHD50	Traes_5BL_4A430D3E6.1	Traes_2BS_6BD19FEFC.3	0	0	0	0	0.699	0.05	0.132	0.246	0.787
TaPHD174	TaPHD51	Traes_5BL_4A430D3E6.1	Traes_2BS_9C7CA760D.1	0	0	0	0	0.604	0.716	0	0.384	0.924
TaPHD174	TaPHD36	Traes_5BL_4A430D3E6.1	Traes_2BS_D7A73A455.2	0	0	0	0	0.684	0	0.391	0.328	0.859
TaPHD174	TaPHD67	Traes_5BL_4A430D3E6.1	Traes_3AL_DB74CFC15.1	0	0	0	0	0.114	0	0.482	0.608	0.804
TaPHD174	TaPHD80	Traes_5BL_4A430D3E6.1	Traes_3B_3DD913DD1.1	0	0	0	0.614	0.695	0.079	0.539	0.356	0.877
TaPHD174	TaPHD89	Traes_5BL_4A430D3E6.1	Traes_3B_9B99B0763.2	0	0	0	0	0.114	0	0.482	0.608	0.804
TaPHD174	TaPHD84	Traes_5BL_4A430D3E6.1	Traes_3B_BE85B533C.1	0	0	0	0	0.683	0.444	0.592	0.465	0.956
TaPHD174	TaPHD86	Traes_5BL_4A430D3E6.1	Traes_3B_F58155F82.2	0	0	0	0	0.604	0.716	0	0.384	0.924
TaPHD174	TaPHD99	Traes_5BL_4A430D3E6.1	Traes_4AL_C431C9ACF.1	0	0	0	0	0.683	0.444	0.592	0.465	0.956
TaPHD174	TaPHD240	Traes_5BL_4A430D3E6.1	Traes_4DL_6481C485B.2	0.084	0	0	0	0.358	0.056	0.578	0.469	0.852
TaPHD174	TaPHD231	Traes_5BL_4A430D3E6.1	Traes_7BS_4FE42A949.1	0	0	0	0	0.255	0.198	0.327	0.358	0.707
TaPHD174	TaPHD242	Traes_5BL_4A430D3E6.1	Traes_6AS_3BB0C3778.1	0	0	0	0	0.114	0	0.482	0.536	0.768
TaPHD174	TaPHD232	Traes_5BL_4A430D3E6.1	Traes_7DS_6DECE5F38.1	0	0	0	0	0.693	0.246	0	0.404	0.849
TaPHD174	TaPHD179	Traes_5BL_4A430D3E6.1	Traes_5DL_757B70C3E.1	0.084	0	0	0	0.358	0.056	0.578	0.469	0.852
TaPHD174	TaPHD239	Traes_5BL_4A430D3E6.1	Traes_7DL_7804189BC.1	0.045	0	0	0	0.134	0.588	0.429	0.395	0.86
TaPHD174	TaPHD184	Traes_5BL_4A430D3E6.1	Traes_5BL_F1ED287D1.1	0	0	0	0	0.604	0.716	0	0.384	0.924
TaPHD174	TaPHD244	Traes_5BL_4A430D3E6.1	Traes_7BL_F37FE65A8.1	0	0	0	0	0.604	0.716	0	0.384	0.924
TaPHD174	TaPHD183	Traes_5BL_4A430D3E6.1	Traes_5BL_D5F4C9608.2	0	0	0	0	0.673	0.716	0	0.491	0.948
TaPHD174	TaPHD175	Traes_5BL_4A430D3E6.1	Traes_5DL_7A53FE80E.1	0	0	0	0	0.673	0.716	0	0.537	0.953
TaPHD174	TaPHD177	Traes_5BL_4A430D3E6.1	Traes_5BL_D5F9F2041.1	0	0	0	0	0.683	0.444	0.592	0.465	0.956
TaPHD175	TaPHD54	Traes_5DL_7A53FE80E.1	Traes_2DL_02EA653CB.2	0	0	0	0	0.438	0	0	0.602	0.766
TaPHD175	TaPHD67	Traes_5DL_7A53FE80E.1	Traes_3AL_DB74CFC15.1	0	0	0	0	0.152	0.739	0	0.358	0.845
TaPHD175	TaPHD80	Traes_5DL_7A53FE80E.1	Traes_3B_3DD913DD1.1	0	0	0	0	0.696	0.074	0	0.292	0.783
TaPHD175	TaPHD89	Traes_5DL_7A53FE80E.1	Traes_3B_9B99B0763.2	0	0	0	0	0.152	0.739	0	0.358	0.845
TaPHD175	TaPHD81	Traes_5DL_7A53FE80E.1	Traes_3B_9E7E1D536.2	0	0	0	0	0.673	0.716	0	0.491	0.948
TaPHD175	TaPHD84	Traes_5DL_7A53FE80E.1	Traes_3B_BE85B533C.1	0	0	0	0	0.586	0.139	0	0.593	0.842
TaPHD175	TaPHD82	Traes_5DL_7A53FE80E.1	Traes_3DL_9A4F03809.2	0	0	0	0	0	0	0	0.726	0.726
TaPHD175	TaPHD99	Traes_5DL_7A53FE80E.1	Traes_4AL_C431C9ACF.1	0	0	0	0	0.586	0.139	0	0.593	0.842
TaPHD175	TaPHD240	Traes_5DL_7A53FE80E.1	Traes_4DL_6481C485B.2	0	0	0	0	0.438	0.723	0	0.637	0.938
TaPHD175	TaPHD182	Traes_5DL_7A53FE80E.1	Traes_5AL_CA3CF0003.2	0	0	0	0	0.056	0.714	0	0.618	0.887
TaPHD175	TaPHD177	Traes_5DL_7A53FE80E.1	Traes_5BL_D5F9F2041.1	0	0	0	0	0.586	0.139	0	0.593	0.842
TaPHD175	TaPHD179	Traes_5DL_7A53FE80E.1	Traes_5DL_757B70C3E.1	0	0	0	0	0.438	0.723	0	0.637	0.938
TaPHD175	TaPHD210	Traes_5DL_7A53FE80E.1	Traes_6DL_59877A2D4.2	0	0	0	0	0.666	0.059	0	0.247	0.742
TaPHD175	TaPHD233	Traes_5DL_7A53FE80E.1	Traes_7DS_831EAF074.2	0	0	0	0	0.666	0.059	0	0.247	0.742
TaPHD175	TaPHD231	Traes_5DL_7A53FE80E.1	Traes_7BS_4FE42A949.1	0	0	0	0	0.163	0.411	0	0.571	0.77
TaPHD175	TaPHD235	Traes_5DL_7A53FE80E.1	Traes_7AL_41A929C0D.1	0	0	0	0	0	0	0	0.788	0.788
TaPHD175	TaPHD242	Traes_5DL_7A53FE80E.1	Traes_6AS_3BB0C3778.1	0	0	0	0	0.152	0.739	0	0.358	0.845
TaPHD177	TaPHD53	Traes_5BL_D5F9F2041.1	Traes_2AS_BD0861D99.1	0	0	0	0	0.586	0.139	0	0.593	0.842
TaPHD177	TaPHD67	Traes_5BL_D5F9F2041.1	Traes_3AL_DB74CFC15.1	0	0	0	0	0.141	0.444	0.555	0.383	0.851
TaPHD177	TaPHD80	Traes_5BL_D5F9F2041.1	Traes_3B_3DD913DD1.1	0	0	0	0	0.354	0.226	0	0.577	0.77
TaPHD177	TaPHD89	Traes_5BL_D5F9F2041.1	Traes_3B_9B99B0763.2	0	0	0	0	0.141	0.444	0.555	0.383	0.851
TaPHD177	TaPHD81	Traes_5BL_D5F9F2041.1	Traes_3B_9E7E1D536.2	0	0	0	0	0.683	0.444	0.592	0.465	0.956
TaPHD177	TaPHD240	Traes_5BL_D5F9F2041.1	Traes_4DL_6481C485B.2	0	0	0	0	0.109	0.508	0.555	0.462	0.881
TaPHD177	TaPHD182	Traes_5BL_D5F9F2041.1	Traes_5AL_CA3CF0003.2	0	0	0	0	0.063	0.711	0	0.571	0.873
TaPHD177	TaPHD183	Traes_5BL_D5F9F2041.1	Traes_5BL_D5F4C9608.2	0	0	0	0	0.586	0.139	0	0.593	0.842
TaPHD177	TaPHD231	Traes_5BL_D5F9F2041.1	Traes_7BS_4FE42A949.1	0	0	0	0	0.089	0.519	0	0.417	0.722
TaPHD177	TaPHD242	Traes_5BL_D5F9F2041.1	Traes_6AS_3BB0C3778.1	0	0	0	0	0.141	0.444	0.555	0.383	0.851
TaPHD177	TaPHD179	Traes_5BL_D5F9F2041.1	Traes_5DL_757B70C3E.1	0	0	0	0	0.109	0.508	0.555	0.462	0.881
TaPHD179	TaPHD230	Traes_5DL_757B70C3E.1	Traes_1DS_59542CFCE.1	0	0	0	0	0.432	0.69	0	0.338	0.873
TaPHD179	TaPHD53	Traes_5DL_757B70C3E.1	Traes_2AS_BD0861D99.1	0	0	0	0	0.438	0.723	0	0.637	0.938
TaPHD179	TaPHD51	Traes_5DL_757B70C3E.1	Traes_2BS_9C7CA760D.1	0	0	0	0	0.432	0.69	0	0.338	0.873
TaPHD179	TaPHD65	Traes_5DL_757B70C3E.1	Traes_3AL_58C2F0DF5.2	0	0	0	0	0.182	0.748	0.579	0.443	0.945
TaPHD179	TaPHD90	Traes_5DL_757B70C3E.1	Traes_3AL_940E36346.2	0	0	0	0	0.131	0.124	0.582	0.566	0.843
TaPHD179	TaPHD87	Traes_5DL_757B70C3E.1	Traes_3B_0736B6395.1	0	0	0	0	0.182	0.748	0.579	0.443	0.945
TaPHD179	TaPHD80	Traes_5DL_757B70C3E.1	Traes_3B_3DD913DD1.1	0	0	0	0	0.437	0.084	0.539	0.235	0.793
TaPHD179	TaPHD79	Traes_5DL_757B70C3E.1	Traes_3B_920888B5B.1	0	0	0	0	0.131	0.124	0.582	0.566	0.843
TaPHD179	TaPHD81	Traes_5DL_757B70C3E.1	Traes_3B_9E7E1D536.2	0.084	0	0	0	0.358	0.056	0.578	0.469	0.852
TaPHD179	TaPHD84	Traes_5DL_757B70C3E.1	Traes_3B_BE85B533C.1	0	0	0	0	0.109	0.508	0.555	0.462	0.881
TaPHD179	TaPHD86	Traes_5DL_757B70C3E.1	Traes_3B_F58155F82.2	0	0	0	0	0.432	0.69	0	0.338	0.873
TaPHD179	TaPHD99	Traes_5DL_757B70C3E.1	Traes_4AL_C431C9ACF.1	0	0	0	0	0.109	0.508	0.555	0.462	0.881
TaPHD179	TaPHD183	Traes_5DL_757B70C3E.1	Traes_5BL_D5F4C9608.2	0	0	0	0	0.438	0.723	0	0.637	0.938
TaPHD179	TaPHD184	Traes_5DL_757B70C3E.1	Traes_5BL_F1ED287D1.1	0	0	0	0	0.432	0.69	0	0.338	0.873
TaPHD179	TaPHD239	Traes_5DL_757B70C3E.1	Traes_7DL_7804189BC.1	0.045	0	0	0	0.093	0.442	0.429	0.182	0.733
TaPHD179	TaPHD232	Traes_5DL_757B70C3E.1	Traes_7DS_6DECE5F38.1	0	0	0	0	0.67	0.225	0	0.202	0.778
TaPHD179	TaPHD244	Traes_5DL_757B70C3E.1	Traes_7BL_F37FE65A8.1	0	0	0	0	0.432	0.69	0	0.338	0.873
TaPHD179	TaPHD241	Traes_5DL_757B70C3E.1	Traes_6AS_2AA3C8CDE.2	0	0	0	0	0.182	0.748	0.579	0.443	0.945
TaPHD179	TaPHD231	Traes_5DL_757B70C3E.1	Traes_7BS_4FE42A949.1	0	0	0	0	0.182	0.748	0.579	0.452	0.946
TaPHD182	TaPHD7	Traes_5AL_CA3CF0003.2	Traes_1AL_C54DD97DE.2	0	0	0	0	0.053	0.199	0	0.701	0.753
TaPHD182	TaPHD20	Traes_5AL_CA3CF0003.2	Traes_1DL_114E430EB.2	0	0	0	0	0.053	0.199	0	0.701	0.753
TaPHD182	TaPHD53	Traes_5AL_CA3CF0003.2	Traes_2AS_BD0861D99.1	0	0	0	0	0.056	0.714	0	0.618	0.887
TaPHD182	TaPHD65	Traes_5AL_CA3CF0003.2	Traes_3AL_58C2F0DF5.2	0	0	0	0	0.051	0.214	0.589	0.235	0.734
TaPHD182	TaPHD61	Traes_5AL_CA3CF0003.2	Traes_3AL_F9CB475F5.2	0	0	0	0	0.053	0.199	0	0.701	0.753
TaPHD182	TaPHD87	Traes_5AL_CA3CF0003.2	Traes_3B_0736B6395.1	0	0	0	0	0.051	0.214	0.589	0.235	0.734
TaPHD182	TaPHD80	Traes_5AL_CA3CF0003.2	Traes_3B_3DD913DD1.1	0	0	0	0	0.098	0.813	0.647	0.613	0.973
TaPHD182	TaPHD84	Traes_5AL_CA3CF0003.2	Traes_3B_BE85B533C.1	0	0	0	0	0.063	0.711	0	0.571	0.873
TaPHD182	TaPHD72	Traes_5AL_CA3CF0003.2	Traes_3B_F52B6D726.2	0	0	0	0	0.053	0.199	0	0.701	0.753
TaPHD182	TaPHD83	Traes_5AL_CA3CF0003.2	Traes_3DL_DD2F7201D.2	0	0	0	0	0.053	0.199	0	0.701	0.753
TaPHD182	TaPHD99	Traes_5AL_CA3CF0003.2	Traes_4AL_C431C9ACF.1	0	0	0	0	0.063	0.711	0	0.571	0.873
TaPHD182	TaPHD241	Traes_5AL_CA3CF0003.2	Traes_6AS_2AA3C8CDE.2	0	0	0	0	0.051	0.214	0.589	0.235	0.734
TaPHD182	TaPHD231	Traes_5AL_CA3CF0003.2	Traes_7BS_4FE42A949.1	0	0	0	0	0.051	0.214	0.589	0.239	0.735
TaPHD182	TaPHD206	Traes_5AL_CA3CF0003.2	Traes_6BS_F34130139.2	0	0	0	0	0.053	0.199	0	0.701	0.753
TaPHD182	TaPHD183	Traes_5AL_CA3CF0003.2	Traes_5BL_D5F4C9608.2	0	0	0	0	0.056	0.714	0	0.618	0.887
TaPHD182	TaPHD233	Traes_5AL_CA3CF0003.2	Traes_7DS_831EAF074.2	0	0	0	0	0.059	0.714	0.584	0.352	0.917
TaPHD182	TaPHD210	Traes_5AL_CA3CF0003.2	Traes_6DL_59877A2D4.2	0	0	0	0	0.059	0.714	0.584	0.352	0.917
TaPHD183	TaPHD54	Traes_5BL_D5F4C9608.2	Traes_2DL_02EA653CB.2	0	0	0	0	0.438	0	0	0.566	0.745
TaPHD183	TaPHD67	Traes_5BL_D5F4C9608.2	Traes_3AL_DB74CFC15.1	0	0	0	0	0.152	0.748	0	0.358	0.85
TaPHD183	TaPHD80	Traes_5BL_D5F4C9608.2	Traes_3B_3DD913DD1.1	0	0	0	0	0.696	0.074	0	0.247	0.769
TaPHD183	TaPHD89	Traes_5BL_D5F4C9608.2	Traes_3B_9B99B0763.2	0	0	0	0	0.152	0.748	0	0.358	0.85
TaPHD183	TaPHD81	Traes_5BL_D5F4C9608.2	Traes_3B_9E7E1D536.2	0	0	0	0	0.673	0.716	0	0.491	0.948
TaPHD183	TaPHD84	Traes_5BL_D5F4C9608.2	Traes_3B_BE85B533C.1	0	0	0	0	0.586	0.139	0	0.593	0.842
TaPHD183	TaPHD99	Traes_5BL_D5F4C9608.2	Traes_4AL_C431C9ACF.1	0	0	0	0	0.586	0.139	0	0.593	0.842
TaPHD183	TaPHD240	Traes_5BL_D5F4C9608.2	Traes_4DL_6481C485B.2	0	0	0	0	0.438	0.723	0	0.637	0.938
TaPHD183	TaPHD210	Traes_5BL_D5F4C9608.2	Traes_6DL_59877A2D4.2	0	0	0	0	0.666	0.059	0	0.247	0.742
TaPHD183	TaPHD233	Traes_5BL_D5F4C9608.2	Traes_7DS_831EAF074.2	0	0	0	0	0.666	0.059	0	0.247	0.742
TaPHD183	TaPHD242	Traes_5BL_D5F4C9608.2	Traes_6AS_3BB0C3778.1	0	0	0	0	0.152	0.739	0	0.358	0.845
TaPHD184	TaPHD67	Traes_5BL_F1ED287D1.1	Traes_3AL_DB74CFC15.1	0	0	0	0	0.116	0.634	0	0.271	0.743
TaPHD184	TaPHD80	Traes_5BL_F1ED287D1.1	Traes_3B_3DD913DD1.1	0	0	0	0	0.69	0.074	0	0.179	0.743
TaPHD184	TaPHD89	Traes_5BL_F1ED287D1.1	Traes_3B_9B99B0763.2	0	0	0	0	0.116	0.634	0	0.271	0.743
TaPHD184	TaPHD81	Traes_5BL_F1ED287D1.1	Traes_3B_9E7E1D536.2	0	0	0	0	0.604	0.716	0	0.384	0.924
TaPHD184	TaPHD240	Traes_5BL_F1ED287D1.1	Traes_4DL_6481C485B.2	0	0	0	0	0.432	0.69	0	0.338	0.873
TaPHD184	TaPHD242	Traes_5BL_F1ED287D1.1	Traes_6AS_3BB0C3778.1	0	0	0	0	0.116	0.634	0	0.271	0.743
TaPHD199	TaPHD3	Traes_6BS_2B746261B.1	Traes_1AS_0B3F4AE5E.1	0	0	0	0.775	0	0.714	0	0.693	0.757
TaPHD20	TaPHD239	Traes_1DL_114E430EB.2	Traes_7DL_7804189BC.1	0	0	0	0	0.073	0.716	0	0.352	0.814
TaPHD205	TaPHD30	Traes_6AS_ADAA9BF62.1	Traes_2AL_1E57D2592.1	0	0	0	0	0.294	0.653	0.582	0.451	0.936
TaPHD205	TaPHD24	Traes_6AS_ADAA9BF62.1	Traes_2AS_5A81D42F1.1	0	0	0	0.8	0.047	0	0.955	0	0.955
TaPHD205	TaPHD55	Traes_6AS_ADAA9BF62.1	Traes_2BL_B7C3511DC.2	0	0	0	0	0.294	0.653	0.582	0.451	0.936
TaPHD205	TaPHD37	Traes_6AS_ADAA9BF62.1	Traes_2BS_6DB91427E.2	0	0	0	0.808	0.047	0	0.955	0	0.955
TaPHD205	TaPHD36	Traes_6AS_ADAA9BF62.1	Traes_2BS_D7A73A455.2	0	0	0	0	0.346	0	0	0.643	0.756
TaPHD205	TaPHD54	Traes_6AS_ADAA9BF62.1	Traes_2DL_02EA653CB.2	0	0	0	0	0.685	0	0	0.334	0.781
TaPHD205	TaPHD49	Traes_6AS_ADAA9BF62.1	Traes_2DS_4CBF3AF2E.1	0	0	0	0.796	0.047	0	0.955	0	0.955
TaPHD205	TaPHD65	Traes_6AS_ADAA9BF62.1	Traes_3AL_58C2F0DF5.2	0	0	0	0	0.439	0.082	0.388	0.204	0.715
TaPHD205	TaPHD87	Traes_6AS_ADAA9BF62.1	Traes_3B_0736B6395.1	0	0	0	0	0.439	0.082	0.388	0.204	0.715
TaPHD205	TaPHD241	Traes_6AS_ADAA9BF62.1	Traes_6AS_2AA3C8CDE.2	0	0	0	0	0.439	0.082	0.388	0.204	0.715
TaPHD205	TaPHD231	Traes_6AS_ADAA9BF62.1	Traes_7BS_4FE42A949.1	0	0	0	0	0.439	0.082	0.388	0.204	0.715
TaPHD205	TaPHD232	Traes_6AS_ADAA9BF62.1	Traes_7DS_6DECE5F38.1	0	0	0	0	0.433	0	0.682	0.399	0.882
TaPHD206	TaPHD239	Traes_6BS_F34130139.2	Traes_7DL_7804189BC.1	0	0	0	0	0.073	0.716	0	0.352	0.814
TaPHD207	TaPHD3	Traes_6AS_DF6C22BF3.1	Traes_1AS_0B3F4AE5E.1	0	0	0	0.774	0	0.714	0	0.693	0.757
TaPHD210	TaPHD53	Traes_6DL_59877A2D4.2	Traes_2AS_BD0861D99.1	0	0	0	0	0.666	0.059	0	0.247	0.742
TaPHD210	TaPHD232	Traes_6DL_59877A2D4.2	Traes_7DS_6DECE5F38.1	0	0	0	0	0	0.077	0.867	0.169	0.889
TaPHD212	TaPHD230	Traes_4AL_516398528.1	Traes_1DS_59542CFCE.1	0	0	0	0	0	0	0	0.7	0.7
TaPHD23	TaPHD54	Traes_2AS_7C538BA0F.1	Traes_2DL_02EA653CB.2	0	0	0	0	0.602	0	0	0.29	0.705
TaPHD230	TaPHD80	Traes_1DS_59542CFCE.1	Traes_3B_3DD913DD1.1	0	0	0	0	0.69	0.074	0	0.179	0.743
TaPHD230	TaPHD89	Traes_1DS_59542CFCE.1	Traes_3B_9B99B0763.2	0	0	0	0	0.116	0.634	0	0.271	0.743
TaPHD230	TaPHD67	Traes_1DS_59542CFCE.1	Traes_3AL_DB74CFC15.1	0	0	0	0	0.116	0.634	0	0.271	0.743
TaPHD230	TaPHD242	Traes_1DS_59542CFCE.1	Traes_6AS_3BB0C3778.1	0	0	0	0	0.116	0.634	0	0.271	0.743
TaPHD230	TaPHD240	Traes_1DS_59542CFCE.1	Traes_4DL_6481C485B.2	0	0	0	0	0.432	0.69	0	0.338	0.873
TaPHD230	TaPHD81	Traes_1DS_59542CFCE.1	Traes_3B_9E7E1D536.2	0	0	0	0	0.604	0.716	0	0.384	0.924
TaPHD231	TaPHD90	Traes_7BS_4FE42A949.1	Traes_3AL_940E36346.2	0	0	0	0	0.062	0.41	0.519	0.324	0.795
TaPHD231	TaPHD80	Traes_7BS_4FE42A949.1	Traes_3B_3DD913DD1.1	0	0	0	0	0.089	0.078	0.586	0.334	0.737
TaPHD231	TaPHD79	Traes_7BS_4FE42A949.1	Traes_3B_920888B5B.1	0	0	0	0	0.062	0.41	0.519	0.324	0.795
TaPHD231	TaPHD240	Traes_7BS_4FE42A949.1	Traes_4DL_6481C485B.2	0	0	0	0	0.182	0.748	0.579	0.452	0.946
TaPHD232	TaPHD30	Traes_7DS_6DECE5F38.1	Traes_2AL_1E57D2592.1	0.195	0	0	0	0.677	0.078	0	0.238	0.792
TaPHD232	TaPHD24	Traes_7DS_6DECE5F38.1	Traes_2AS_5A81D42F1.1	0	0	0	0	0.433	0	0.682	0.399	0.882
TaPHD232	TaPHD55	Traes_7DS_6DECE5F38.1	Traes_2BL_B7C3511DC.2	0.195	0	0	0	0.677	0.078	0	0.238	0.792
TaPHD232	TaPHD37	Traes_7DS_6DECE5F38.1	Traes_2BS_6DB91427E.2	0	0	0	0	0.433	0	0.682	0.399	0.882
TaPHD232	TaPHD49	Traes_7DS_6DECE5F38.1	Traes_2DS_4CBF3AF2E.1	0	0	0	0	0.433	0	0.682	0.399	0.882
TaPHD232	TaPHD80	Traes_7DS_6DECE5F38.1	Traes_3B_3DD913DD1.1	0	0	0	0	0.094	0.077	0.852	0.169	0.883
TaPHD232	TaPHD81	Traes_7DS_6DECE5F38.1	Traes_3B_9E7E1D536.2	0	0	0	0	0.439	0.246	0	0.404	0.725
TaPHD232	TaPHD240	Traes_7DS_6DECE5F38.1	Traes_4DL_6481C485B.2	0	0	0	0	0.67	0.225	0	0.202	0.778
TaPHD232	TaPHD233	Traes_7DS_6DECE5F38.1	Traes_7DS_831EAF074.2	0	0	0	0	0	0.077	0.867	0.169	0.889
TaPHD233	TaPHD53	Traes_7DS_831EAF074.2	Traes_2AS_BD0861D99.1	0	0	0	0	0.666	0.059	0	0.247	0.742
TaPHD235	TaPHD41	Traes_7AL_41A929C0D.1	Traes_2BS_9809677EC.1	0	0	0	0	0	0	0	0.749	0.749
TaPHD235	TaPHD52	Traes_7AL_41A929C0D.1	Traes_2DS_F7E8E6B22.1	0	0	0	0	0	0	0	0.749	0.749
TaPHD239	TaPHD7	Traes_7DL_7804189BC.1	Traes_1AL_C54DD97DE.2	0	0	0	0	0.073	0.716	0	0.352	0.814
TaPHD239	TaPHD67	Traes_7DL_7804189BC.1	Traes_3AL_DB74CFC15.1	0.045	0	0	0	0.057	0.442	0.429	0.309	0.765
TaPHD239	TaPHD61	Traes_7DL_7804189BC.1	Traes_3AL_F9CB475F5.2	0	0	0	0	0.073	0.716	0	0.352	0.814
TaPHD239	TaPHD80	Traes_7DL_7804189BC.1	Traes_3B_3DD913DD1.1	0	0	0	0	0.123	0.598	0.427	0.325	0.845
TaPHD239	TaPHD89	Traes_7DL_7804189BC.1	Traes_3B_9B99B0763.2	0.045	0	0	0	0.057	0.442	0.429	0.309	0.765
TaPHD239	TaPHD81	Traes_7DL_7804189BC.1	Traes_3B_9E7E1D536.2	0.045	0	0	0	0.134	0.588	0.429	0.395	0.86
TaPHD239	TaPHD72	Traes_7DL_7804189BC.1	Traes_3B_F52B6D726.2	0	0	0	0	0.073	0.716	0	0.352	0.814
TaPHD239	TaPHD83	Traes_7DL_7804189BC.1	Traes_3DL_DD2F7201D.2	0	0	0	0	0.073	0.716	0	0.352	0.814
TaPHD239	TaPHD240	Traes_7DL_7804189BC.1	Traes_4DL_6481C485B.2	0.045	0	0	0	0.093	0.442	0.429	0.182	0.733
TaPHD239	TaPHD242	Traes_7DL_7804189BC.1	Traes_6AS_3BB0C3778.1	0.045	0	0	0	0.057	0.442	0.429	0.309	0.765
TaPHD24	TaPHD30	Traes_2AS_5A81D42F1.1	Traes_2AL_1E57D2592.1	0	0	0	0	0.265	0.653	0.582	0.451	0.933
TaPHD24	TaPHD55	Traes_2AS_5A81D42F1.1	Traes_2BL_B7C3511DC.2	0	0	0	0	0.265	0.653	0.582	0.451	0.933
TaPHD240	TaPHD53	Traes_4DL_6481C485B.2	Traes_2AS_BD0861D99.1	0	0	0	0	0.438	0.723	0	0.637	0.938
TaPHD240	TaPHD51	Traes_4DL_6481C485B.2	Traes_2BS_9C7CA760D.1	0	0	0	0	0.432	0.69	0	0.338	0.873
TaPHD240	TaPHD65	Traes_4DL_6481C485B.2	Traes_3AL_58C2F0DF5.2	0	0	0	0	0.182	0.748	0.579	0.443	0.945
TaPHD240	TaPHD90	Traes_4DL_6481C485B.2	Traes_3AL_940E36346.2	0	0	0	0	0.131	0.124	0.582	0.566	0.843
TaPHD240	TaPHD87	Traes_4DL_6481C485B.2	Traes_3B_0736B6395.1	0	0	0	0	0.182	0.748	0.579	0.443	0.945
TaPHD240	TaPHD80	Traes_4DL_6481C485B.2	Traes_3B_3DD913DD1.1	0	0	0	0	0.437	0.084	0.539	0.235	0.793
TaPHD240	TaPHD79	Traes_4DL_6481C485B.2	Traes_3B_920888B5B.1	0	0	0	0	0.131	0.124	0.582	0.566	0.843
TaPHD240	TaPHD81	Traes_4DL_6481C485B.2	Traes_3B_9E7E1D536.2	0.084	0	0	0	0.358	0.056	0.578	0.469	0.852
TaPHD240	TaPHD84	Traes_4DL_6481C485B.2	Traes_3B_BE85B533C.1	0	0	0	0	0.109	0.508	0.555	0.462	0.881
TaPHD240	TaPHD86	Traes_4DL_6481C485B.2	Traes_3B_F58155F82.2	0	0	0	0	0.432	0.69	0	0.338	0.873
TaPHD240	TaPHD99	Traes_4DL_6481C485B.2	Traes_4AL_C431C9ACF.1	0	0	0	0	0.109	0.508	0.555	0.462	0.881
TaPHD240	TaPHD244	Traes_4DL_6481C485B.2	Traes_7BL_F37FE65A8.1	0	0	0	0	0.432	0.69	0	0.338	0.873
TaPHD240	TaPHD241	Traes_4DL_6481C485B.2	Traes_6AS_2AA3C8CDE.2	0	0	0	0	0.182	0.748	0.579	0.443	0.945
TaPHD241	TaPHD90	Traes_6AS_2AA3C8CDE.2	Traes_3AL_940E36346.2	0	0	0	0	0.062	0.41	0.519	0.264	0.777
TaPHD241	TaPHD80	Traes_6AS_2AA3C8CDE.2	Traes_3B_3DD913DD1.1	0	0	0	0	0.089	0.078	0.586	0.334	0.737
TaPHD241	TaPHD79	Traes_6AS_2AA3C8CDE.2	Traes_3B_920888B5B.1	0	0	0	0	0.062	0.41	0.519	0.264	0.777
TaPHD242	TaPHD53	Traes_6AS_3BB0C3778.1	Traes_2AS_BD0861D99.1	0	0	0	0	0.152	0.739	0	0.358	0.845
TaPHD242	TaPHD50	Traes_6AS_3BB0C3778.1	Traes_2BS_6BD19FEFC.3	0	0	0	0	0.615	0.05	0.132	0.277	0.739
TaPHD242	TaPHD51	Traes_6AS_3BB0C3778.1	Traes_2BS_9C7CA760D.1	0	0	0	0	0.116	0.634	0	0.286	0.748
TaPHD242	TaPHD54	Traes_6AS_3BB0C3778.1	Traes_2DL_02EA653CB.2	0	0	0	0	0.698	0	0	0.184	0.743
TaPHD242	TaPHD80	Traes_6AS_3BB0C3778.1	Traes_3B_3DD913DD1.1	0	0	0	0	0.118	0.414	0.539	0.68	0.913
TaPHD242	TaPHD81	Traes_6AS_3BB0C3778.1	Traes_3B_9E7E1D536.2	0	0	0	0	0.114	0	0.482	0.514	0.757
TaPHD242	TaPHD84	Traes_6AS_3BB0C3778.1	Traes_3B_BE85B533C.1	0	0	0	0	0.141	0.444	0.555	0.383	0.851
TaPHD242	TaPHD86	Traes_6AS_3BB0C3778.1	Traes_3B_F58155F82.2	0	0	0	0	0.116	0.634	0	0.286	0.748
TaPHD242	TaPHD99	Traes_6AS_3BB0C3778.1	Traes_4AL_C431C9ACF.1	0	0	0	0	0.141	0.444	0.555	0.383	0.851
TaPHD242	TaPHD244	Traes_6AS_3BB0C3778.1	Traes_7BL_F37FE65A8.1	0	0	0	0	0.116	0.634	0	0.271	0.743
TaPHD244	TaPHD67	Traes_7BL_F37FE65A8.1	Traes_3AL_DB74CFC15.1	0	0	0	0	0.116	0.634	0	0.271	0.743
TaPHD244	TaPHD80	Traes_7BL_F37FE65A8.1	Traes_3B_3DD913DD1.1	0	0	0	0	0.69	0.074	0	0.179	0.743
TaPHD244	TaPHD89	Traes_7BL_F37FE65A8.1	Traes_3B_9B99B0763.2	0	0	0	0	0.116	0.634	0	0.271	0.743
TaPHD244	TaPHD81	Traes_7BL_F37FE65A8.1	Traes_3B_9E7E1D536.2	0	0	0	0	0.604	0.716	0	0.384	0.924
TaPHD30	TaPHD90	Traes_2AL_1E57D2592.1	Traes_3AL_940E36346.2	0	0	0	0	0.049	0.623	0	0.316	0.733
TaPHD30	TaPHD79	Traes_2AL_1E57D2592.1	Traes_3B_920888B5B.1	0	0	0	0	0.049	0.623	0	0.316	0.733
TaPHD30	TaPHD49	Traes_2AL_1E57D2592.1	Traes_2DS_4CBF3AF2E.1	0	0	0	0	0.265	0.653	0.582	0.451	0.933
TaPHD30	TaPHD37	Traes_2AL_1E57D2592.1	Traes_2BS_6DB91427E.2	0	0	0	0	0.265	0.653	0.582	0.451	0.933
TaPHD36	TaPHD81	Traes_2BS_D7A73A455.2	Traes_3B_9E7E1D536.2	0	0	0	0	0.684	0	0.391	0.328	0.859
TaPHD37	TaPHD55	Traes_2BS_6DB91427E.2	Traes_2BL_B7C3511DC.2	0	0	0	0	0.265	0.653	0.582	0.451	0.933
TaPHD49	TaPHD55	Traes_2DS_4CBF3AF2E.1	Traes_2BL_B7C3511DC.2	0	0	0	0	0.265	0.653	0.582	0.451	0.933
TaPHD50	TaPHD89	Traes_2BS_6BD19FEFC.3	Traes_3B_9B99B0763.2	0	0	0	0	0.615	0.05	0.132	0.277	0.739
TaPHD50	TaPHD67	Traes_2BS_6BD19FEFC.3	Traes_3AL_DB74CFC15.1	0	0	0	0	0.615	0.05	0.132	0.277	0.739
TaPHD50	TaPHD81	Traes_2BS_6BD19FEFC.3	Traes_3B_9E7E1D536.2	0	0	0	0	0.699	0.05	0.132	0.246	0.787
TaPHD50	TaPHD54	Traes_2BS_6BD19FEFC.3	Traes_2DL_02EA653CB.2	0	0	0	0	0.826	0	0	0	0.826
TaPHD51	TaPHD89	Traes_2BS_9C7CA760D.1	Traes_3B_9B99B0763.2	0	0	0	0	0.116	0.634	0	0.271	0.743
TaPHD51	TaPHD67	Traes_2BS_9C7CA760D.1	Traes_3AL_DB74CFC15.1	0	0	0	0	0.116	0.634	0	0.271	0.743
TaPHD51	TaPHD80	Traes_2BS_9C7CA760D.1	Traes_3B_3DD913DD1.1	0	0	0	0	0.69	0.074	0	0.179	0.743
TaPHD51	TaPHD81	Traes_2BS_9C7CA760D.1	Traes_3B_9E7E1D536.2	0	0	0	0	0.604	0.716	0	0.384	0.924
TaPHD53	TaPHD54	Traes_2AS_BD0861D99.1	Traes_2DL_02EA653CB.2	0	0	0	0	0.438	0	0	0.566	0.745
TaPHD53	TaPHD80	Traes_2AS_BD0861D99.1	Traes_3B_3DD913DD1.1	0	0	0	0	0.696	0.074	0	0.247	0.769
TaPHD53	TaPHD99	Traes_2AS_BD0861D99.1	Traes_4AL_C431C9ACF.1	0	0	0	0	0.586	0.139	0	0.593	0.842
TaPHD53	TaPHD84	Traes_2AS_BD0861D99.1	Traes_3B_BE85B533C.1	0	0	0	0	0.586	0.139	0	0.593	0.842
TaPHD53	TaPHD67	Traes_2AS_BD0861D99.1	Traes_3AL_DB74CFC15.1	0	0	0	0	0.152	0.748	0	0.358	0.85
TaPHD53	TaPHD89	Traes_2AS_BD0861D99.1	Traes_3B_9B99B0763.2	0	0	0	0	0.152	0.748	0	0.358	0.85
TaPHD53	TaPHD81	Traes_2AS_BD0861D99.1	Traes_3B_9E7E1D536.2	0	0	0	0	0.673	0.716	0	0.491	0.948
TaPHD54	TaPHD67	Traes_2DL_02EA653CB.2	Traes_3AL_DB74CFC15.1	0	0	0	0	0.698	0	0	0.184	0.743
TaPHD54	TaPHD89	Traes_2DL_02EA653CB.2	Traes_3B_9B99B0763.2	0	0	0	0	0.698	0	0	0.184	0.743
TaPHD55	TaPHD90	Traes_2BL_B7C3511DC.2	Traes_3AL_940E36346.2	0	0	0	0	0.049	0.623	0	0.316	0.733
TaPHD55	TaPHD79	Traes_2BL_B7C3511DC.2	Traes_3B_920888B5B.1	0	0	0	0	0.049	0.623	0	0.316	0.733
TaPHD65	TaPHD80	Traes_3AL_58C2F0DF5.2	Traes_3B_3DD913DD1.1	0	0	0	0	0.089	0.078	0.586	0.334	0.737
TaPHD65	TaPHD90	Traes_3AL_58C2F0DF5.2	Traes_3AL_940E36346.2	0	0	0	0	0.062	0.41	0.519	0.264	0.777
TaPHD65	TaPHD79	Traes_3AL_58C2F0DF5.2	Traes_3B_920888B5B.1	0	0	0	0	0.062	0.41	0.519	0.264	0.777
TaPHD67	TaPHD86	Traes_3AL_DB74CFC15.1	Traes_3B_F58155F82.2	0	0	0	0	0.116	0.634	0	0.271	0.743
TaPHD67	TaPHD81	Traes_3AL_DB74CFC15.1	Traes_3B_9E7E1D536.2	0	0	0	0	0.114	0	0.482	0.611	0.805
TaPHD67	TaPHD99	Traes_3AL_DB74CFC15.1	Traes_4AL_C431C9ACF.1	0	0	0	0	0.141	0.444	0.555	0.383	0.851
TaPHD67	TaPHD84	Traes_3AL_DB74CFC15.1	Traes_3B_BE85B533C.1	0	0	0	0	0.141	0.444	0.555	0.383	0.851
TaPHD67	TaPHD80	Traes_3AL_DB74CFC15.1	Traes_3B_3DD913DD1.1	0	0	0	0	0.057	0.414	0.539	0.585	0.88
TaPHD79	TaPHD87	Traes_3B_920888B5B.1	Traes_3B_0736B6395.1	0	0	0	0	0.062	0.41	0.519	0.264	0.777
TaPHD80	TaPHD87	Traes_3B_3DD913DD1.1	Traes_3B_0736B6395.1	0	0	0	0	0.089	0.078	0.586	0.334	0.737
TaPHD80	TaPHD99	Traes_3B_3DD913DD1.1	Traes_4AL_C431C9ACF.1	0	0	0	0	0.354	0.226	0	0.462	0.707
TaPHD80	TaPHD86	Traes_3B_3DD913DD1.1	Traes_3B_F58155F82.2	0	0	0	0	0.69	0.074	0	0.179	0.743
TaPHD80	TaPHD81	Traes_3B_3DD913DD1.1	Traes_3B_9E7E1D536.2	0	0	0	0.581	0.695	0.079	0.539	0.356	0.878
TaPHD80	TaPHD89	Traes_3B_3DD913DD1.1	Traes_3B_9B99B0763.2	0	0	0	0	0.057	0.414	0.539	0.585	0.88
TaPHD81	TaPHD89	Traes_3B_9E7E1D536.2	Traes_3B_9B99B0763.2	0	0	0	0	0.114	0	0.482	0.611	0.805
TaPHD81	TaPHD86	Traes_3B_9E7E1D536.2	Traes_3B_F58155F82.2	0	0	0	0	0.604	0.716	0	0.384	0.924
TaPHD81	TaPHD84	Traes_3B_9E7E1D536.2	Traes_3B_BE85B533C.1	0	0	0	0	0.683	0.444	0.592	0.465	0.956
TaPHD81	TaPHD99	Traes_3B_9E7E1D536.2	Traes_4AL_C431C9ACF.1	0	0	0	0	0.683	0.444	0.592	0.465	0.956
TaPHD84	TaPHD89	Traes_3B_BE85B533C.1	Traes_3B_9B99B0763.2	0	0	0	0	0.141	0.444	0.555	0.383	0.851
TaPHD86	TaPHD89	Traes_3B_F58155F82.2	Traes_3B_9B99B0763.2	0	0	0	0	0.116	0.634	0	0.271	0.743
TaPHD87	TaPHD90	Traes_3B_0736B6395.1	Traes_3AL_940E36346.2	0	0	0	0	0.062	0.41	0.519	0.264	0.777
TaPHD89	TaPHD99	Traes_3B_9B99B0763.2	Traes_4AL_C431C9ACF.1	0	0	0	0	0.141	0.444	0.555	0.383	0.851
