# Supplementary material for: PHD-finger family genes in wheat (Triticum aestivum L.): Evolutionary conservatism, functional diversification, and active expression in abiotic stress
Source: Front Plant Sci. 2022 Dec 12;13:1016831. doi: 10.3389/fpls.2022.1016831 (PMC9791960; doi:10.3389/fpls.2022.1016831)
Supplement: Supplementary file 7 [file Table_7.xlsx]

## Sheet: Sheet1
Table S7 Transcriptome value of different issues and development stages
Name	ID	Purpose	Development stages
			radicle, seedling stage	coleoptile, seedling stage	stem axis, seedling stage	first leaf sheath, seedling stage	first leaf blade, seedling stage	roots, seedling stage	shoot apical meristem, seedling stage	third leaf blade, three leaf stage	third leaf sheath, three leaf stage	roots, three leaf stage	root apical meristem, three leaf stage	axillary roots, three leaf stage	fifth leaf sheath, fifth leaf stage	fifth leaf blade, fifth leaf stage	first leaf sheath, tillering stage	first leaf blade, tillering stage	shoot axis, tillering stage	shoot apical meristem, tillering stage	roots, tillering stage	root apical meristem, tillering stage	flag leaf blade, Flag leaf stage	fifth leaf sheath, Flag leaf stage	fifth leaf blade, Flag leaf stage	shoot axis, Flag leaf stage	roots, Flag leaf stage	flag leaf blade night (-0.25h) 06:45, Flag leaf stage	fifth leaf blade night (-0.25h) 21:45, Flag leaf stage	flag leaf blade night (+0.25h) 07:15, Flag leaf stage	fifth leaf blade night (+0.25h) 22:15, Flag leaf stage	leaf ligule, Full boot	flag leaf sheath, Full boot	flag leaf blade, Full boot	shoot axis, Full boot	spike, Full boot	roots, 30% spike	flag leaf sheath, 30% spike	flag leaf blade, 30% spike	Internode #2, 30% spike	peduncle, 30% spike	spike, 30% spike	spikelets, 30% spike	flag leaf sheath, Ear emergence	flag leaf blade, Ear emergence	fifth leaf blade, Ear emergence	peduncle, Ear emergence	Internode #2, Ear emergence	awns, Ear emergence
TaPHD1	TraesCS1A02G025700.1	SEM	0.384357	0.529628	0.835745	1.08761	0.333079	0.467472	0.776793	0.271167	0.381161	0.133285	0.315833	0.141833	0.512211	0.412944	0.136259	0.310963	0.543991	0.24328	0.252486	0.301462	0.0407334	0.250935	0.200057	0.335404	0.215744	0.088224	0.0339912	0.023199	0.249907	0.0538184	0.146513	0.171758	0.206652	0.0261046	0.369331	0.193541	0.216958	0.204973	0.141053	0.382953	0.447968	0.335171	0.119026	0.299018	0.139702	0.341438	0.110507
TaPHD1	TraesCS1A02G025700.1	tpm	1.68488	1.29697	0.797318	0.874867	0.432802	1.67876	2.80726	0.334874	2.03905	2.32746	1.87513	1.51311	2.51359	0.473762	1.25788	1.12	2.14202	2.25405	1.52681	1.55382	0.178191	0.438631	0.424236	2.5541	1.19754	0.12086	0.30302	0.0985296	0.299607	0.965516	0.475851	0.615481	1.87993	2.37019	1.16854	0.781495	0.702526	1.1955	0.386707	1.66099	1.51184	1.15385	0.846023	0.771358	0.458723	1.34747	0.544172
TaPHD2	TraesCS1A02G065700.1	SEM	0.115294	1.23176	0.89307	0.967547	1.49356	0.639225	0.673633	0.721335	0.612917	0.95766	0.710147	1.06893	0.517568	0.141694	0.85875	1.04461	0.961024	1.28282	0.663683	0.594561	0.242073	0.684348	0.44712	0.430775	0.35629	1.26524	0.202505	0.72832	0.125294	0.826558	0.879344	0.323648	1.10933	0.744177	1.32283	0.558542	0.695602	0.266681	0.513874	0.297959	0.0706955	1.42287	0.560551	1.21963	0.750752	0.237996	0.846542
TaPHD2	TraesCS1A02G065700.1	tpm	3.31737	4.37171	2.49428	2.67695	3.39737	3.62575	2.4286	1.28564	2.2848	3.78341	2.76618	3.32131	2.39937	1.84661	3.45827	3.38713	2.31419	1.90931	2.56236	2.48569	2.02184	3.0491	2.42133	3.30065	4.17684	2.89322	2.25215	3.3927	2.17896	3.82834	2.61137	2.90483	3.043	4.29674	3.76818	2.93942	2.89658	2.51301	1.89154	3.99081	2.96071	3.75523	3.50652	3.32472	2.58034	2.67364	2.15605
TaPHD3	TraesCS1A02G108900.1	SEM	0.54091	2.99752	2.23875	1.86623	2.81419	1.53881	0.909727	1.21075	0.506908	1.08453	0.263464	0.260882	0.935909	0.641281	1.25129	1.43133	1.77445	1.0756	0.285061	0.4127	0.175238	3.40941	0.330784	1.24429	0.804574	0.708702	0.399757	0.0449169	0.419965	0.358193	2.0103	0.116592	1.31442	0.382148	0.704192	1.77768	0.660774	0.934115	0.637585	0.658763	0.342336	1.13541	0.665499	1.56989	0.677692	0.610904	0.703566
TaPHD3	TraesCS1A02G108900.1	tpm	6.06393	5.57079	3.11179	3.55093	3.4648	5.14829	7.56933	1.81657	4.91607	4.76854	4.58788	4.91132	5.14307	1.72159	5.96149	3.40945	6.44697	5.65148	4.18233	4.16109	1.77543	5.02348	1.96967	6.22255	4.11231	1.89001	2.86315	2.17968	1.82441	4.34252	3.54035	2.35932	5.53022	7.33255	3.83348	4.61663	2.67808	3.10681	2.98899	6.61519	5.36643	8.604	5.61827	6.26187	2.81739	3.52178	2.01707
TaPHD4	TraesCS1A02G110200.1	SEM	1.52968	1.62986	2.27133	3.56251	3.80726	2.34575	2.61572	2.61464	1.7628	4.51489	1.89323	0.632695	1.04812	2.06446	2.05781	0.796046	0.448906	3.9176	3.33319	1.25531	1.22797	0.770735	2.16267	2.74333	1.63726	3.60549	0.942048	0.208799	0.388044	2.06642	2.39838	0.373727	0.266072	0.928466	2.79315	1.01089	0.619848	2.56626	0.451116	1.00981	0.419206	1.24342	0.526813	2.13611	1.36446	2.6313	1.98198
TaPHD4	TraesCS1A02G110200.1	tpm	18.0894	9.03278	8.63135	11.0362	7.54729	15.7928	18.7473	6.34687	14.7878	20.2238	17.8504	17.7913	14.1283	5.27339	16.0318	11.4796	19.3843	20.9923	18.1229	19.4267	4.61617	10.016	7.27269	18.971	19.657	5.86926	5.22619	5.49391	6.10324	13.6201	7.35321	7.3322	23.3368	13.2929	15.0454	11.4411	10.6211	18.1411	6.48232	14.822	15.8403	15.4835	10.7909	10.7531	7.89604	13.5528	8.14781
TaPHD5	TraesCS1A02G190700.1	SEM	0.386989	0.166134	0.616037	1.04962	1.50532	0.64749	0.793026	0.619533	0.33433	1.44825	0.609894	0.897576	0.997442	0.240642	0.894307	0.759705	1.09368	0.467811	0.414319	0.778639	0.779927	0.260449	1.40525	0.0816587	0.769302	1.67398	0.303872	0.246168	1.13631	0.382895	0.804851	0.19557	1.5387	0.580612	3.042	0.413654	1.25125	2.48582	0.401739	0.0549611	0.702514	1.70722	0.175276	1.44857	0.957253	0.641387	2.30303
TaPHD5	TraesCS1A02G190700.1	tpm	4.72347	3.63753	3.09444	3.59534	3.43506	4.37304	5.65619	2.27254	3.31233	5.50217	3.48943	4.92119	3.9852	2.48789	7.13448	7.44169	6.04325	5.31194	4.94005	3.21677	3.62202	5.0605	4.63612	6.55301	6.80793	3.19516	3.56954	3.54928	3.60659	6.53236	4.16305	5.27321	6.80669	7.68944	6.76795	7.56133	7.46769	12.2982	4.01309	8.53207	7.74589	7.52278	7.43452	6.52628	4.62697	11.5337	7.28497
TaPHD6	TraesCS1A02G262200.1	SEM	0.151856	0.0724257	0.944537	1.32076	0.801792	0.539586	1.11073	1.56057	0.577522	1.05844	0.630691	0.180158	0.306997	1.06703	0.771606	0.498343	0.774759	0.87944	1.3904	0.400164	0.949918	0.797072	0.914831	0.982889	0.119882	1.51219	1.02832	0.459744	0.234305	0.147512	0.668532	0.145285	0.820841	0.671422	2.33925	0.207477	0.297319	0.284391	0.309334	0.767668	0.19052	0.571219	0.306601	0.702217	0.534963	0.979125	0.845937
TaPHD6	TraesCS1A02G262200.1	tpm	5.90197	5.41053	5.04122	5.51945	4.52949	5.69668	8.64423	3.2085	6.42521	7.15207	6.29169	6.01263	6.4626	3.13722	4.41377	4.62646	7.20012	7.18772	6.01969	5.34076	3.83525	4.82023	3.45079	7.6254	7.77775	3.01862	3.743	2.77679	3.5661	5.08592	3.55083	3.73574	5.79169	7.60208	6.97693	3.94694	4.37529	5.07933	4.78656	7.40147	6.41104	3.84825	3.273	3.29973	4.30627	4.14629	3.50279
TaPHD7	TraesCS1A02G338900.1	SEM	0.0932004	0.747524	0.221025	0.414639	0.151984	0.276942	0.79327	0.711844	0.260889	0.273322	0.456756	0.305954	0.595457	0.527565	0.560757	0.814049	0.57618	0.262487	0.668311	0.440873	0.328987	0.35472	0.128772	0.305926	1.09166	0.316927	0.543916	0.373936	0.539066	0.715258	0.195743	0.193933	0.0929354	0.802841	0.594524	0.304804	0.105004	0.541537	0.246539	0.264941	0.919695	0.5049	0.509362	0.562917	0.29137	0.487398	0.59332
TaPHD7	TraesCS1A02G338900.1	tpm	1.05681	0.612418	0.407408	0.379359	0.174791	1.01587	2.00277	0.410983	0.789201	1.40011	0.728629	0.57788	1.11418	0.500377	1.68056	0.703612	0.865128	0.302125	0.722026	1.0271	0.197937	0.321229	0.0743467	0.84572	1.03574	0.285778	0.728564	0.359538	0.746339	1.53704	0.113012	0.568929	0.475077	1.69867	1.69916	0.338809	0.33829	0.511988	0.548325	1.43487	0.92318	0.291504	0.622152	1.3749	0.641605	0.772917	0.342553
TaPHD8	TraesCS1B02G032600.1	SEM	0.230417	0.121696	0.155654	0.263158	0.176992	0.192571	0.0648189	0.0208157	0.148425	0.267925	0.0703756	0.0838187	0.0838246	0.0882768	0.0582387	0.224305	0.219382	0.156093	0.269614	0.334466	0.0472651	0.0427883	0.104011	0.11297	0.0858423	0.03982	0.0288916	0.0733795	0.04812	0.0662319	0.0379744	0.147815	0.118285	0.173656	0.198835	0.0952431	0.0802109	0.0157573	0.0708991	0.196211	0.124159	0.127617	0.077717	0.182106	0.165199	0.158344	0.092605
TaPHD8	TraesCS1B02G032600.1	tpm	0.618185	0.528439	0.258949	0.286127	0.281131	0.546362	0.798005	0.143524	0.703238	0.784507	0.650815	0.682347	0.752343	0.134192	0.35258	0.332335	0.786285	0.615792	0.550404	0.785633	0.128259	0.23683	0.117232	0.918841	0.255036	0.0594772	0.0894775	0.089208	0.0772971	0.274484	0.100509	0.149006	0.786201	0.850315	0.322199	0.155471	0.271144	0.270591	0.235209	0.677827	0.408506	0.325884	0.320845	0.258271	0.244012	0.44585	0.250345
TaPHD9	TraesCS1B02G083900.1	SEM	0.689799	1.10811	0.593823	0.599123	0.454942	0.52724	0.0415115	0.4808	0.216328	0.722877	0.202878	0.38147	0.732513	0.156581	0.537471	0.444163	0.161602	0.299973	0.313391	0.0673622	0.378987	0.738004	0.630799	0.0725832	0.777932	0.603574	0.465853	1.37702	0.306499	0.945966	0.645627	0.421438	0.297294	0.849403	0.404218	0.55146	0.412213	0.738762	0.374932	0.777537	0.62013	0.651927	1.39428	0.525943	0.701667	0.727298	0.498815
TaPHD9	TraesCS1B02G083900.1	tpm	1.1849	1.45678	0.548929	0.691503	0.68011	0.786331	0.343238	0.653197	0.218619	0.7128	0.328233	0.637043	0.826333	0.3735	1.11722	1.11236	0.348743	0.448747	0.361778	0.858371	0.418083	1.57604	1.93064	0.219137	1.0077	0.970066	1.13003	1.30718	0.731708	1.02024	0.715749	1.33753	1.17267	1.76334	0.828767	0.496126	0.460532	0.565177	0.611468	0.717741	1.07415	2.2443	1.59084	0.992197	0.8681	0.83827	0.364253
TaPHD10	TraesCS1B02G108200.1	SEM	1.00559	6.25059	1.95434	1.92341	3.81434	1.91405	0.963019	0.719088	0.300249	0.833901	0.342191	0.282325	0.718192	0.599993	1.11987	1.41284	0.930165	0.801794	0.755138	0.239074	0.157846	5.88345	0.345979	0.639427	0.623608	0.568733	1.26246	0.217055	0.26614	0.844001	1.94652	0.0842312	1.88147	1.35925	0.8248	1.75465	0.963242	0.667811	0.700977	0.573464	0.445941	1.64529	0.573478	1.56123	1.05436	0.215815	0.538747
TaPHD10	TraesCS1B02G108200.1	tpm	6.40003	6.92338	2.85334	3.18104	4.02757	5.26502	5.26393	1.38027	3.4333	3.32755	3.96799	4.40192	3.86634	1.51166	5.41009	2.69231	4.91331	4.509	3.60961	3.43835	1.21015	5.95828	1.33219	4.58453	2.82307	1.31232	2.39689	1.60056	1.49172	3.27335	2.94528	1.85109	5.4202	6.12853	3.28773	4.46049	2.27015	2.35543	2.55026	5.00073	4.36795	8.31638	5.85716	5.81051	2.54996	3.46851	1.45355
TaPHD11	TraesCS1B02G129400.1	SEM	1.34739	0.259799	0.764556	3.17486	2.86533	1.55587	1.28861	3.86448	1.13022	4.76776	0.855457	1.43271	0.537603	3.51241	3.59814	0.695816	1.47036	4.36491	3.42151	1.48511	1.73585	1.18653	1.94593	3.70928	1.01014	2.50611	0.27945	0.213688	0.629438	0.402594	3.32561	0.656092	1.66883	1.03086	1.90616	1.53869	1.24646	2.23648	1.75318	1.22528	1.44417	2.29602	0.722878	2.51933	1.12806	1.2845	2.06594
TaPHD11	TraesCS1B02G129400.1	tpm	16.2533	9.8346	8.56727	10.7662	6.27832	16.4085	19.1358	6.54177	16.4671	20.6419	16.9062	15.6858	15.3503	5.60133	15.2292	11.9109	19.9386	21.0174	18.1972	18.5763	5.44707	9.78487	7.01789	20.6846	21.3929	6.10059	5.79507	5.37287	5.61434	12.2641	7.49209	7.94876	24.3816	14.3686	16.5152	9.90188	10.1681	17.5917	6.79516	14.6223	15.6288	14.3646	11.3939	9.73084	8.08345	14.2723	8.73789
TaPHD12	TraesCS1B02G205900.1	SEM	0.0594744	0.518774	0.819896	1.27321	1.29671	0.646469	0.903906	0.789975	0.159642	1.15368	0.632275	0.861637	0.757412	0.0422949	0.246183	0.786612	1.31746	0.285155	0.155232	0.816445	0.448852	1.10575	1.13161	0.432832	0.729504	1.44817	0.446551	0.253368	0.815578	0.368629	0.8587	0.342286	0.411415	0.51952	1.85311	0.188742	1.10434	0.973935	0.511606	0.618137	0.896507	1.08839	0.201172	0.668491	0.636044	0.548672	1.54805
TaPHD12	TraesCS1B02G205900.1	tpm	4.5998	3.86356	3.24859	3.80016	3.37439	4.30445	5.37466	2.10778	3.43264	5.88046	3.60008	4.69166	3.81554	2.40255	5.13205	5.57348	5.09625	4.71915	4.66554	3.68092	3.07155	4.05681	4.18751	6.16335	6.75333	3.16281	3.41823	3.26433	3.31685	5.49643	3.61421	4.29525	5.82472	7.41335	6.13614	5.13823	5.42559	7.04757	3.89008	8.00027	6.91822	5.4794	5.22716	4.72535	4.02747	6.09392	4.72699
TaPHD13	TraesCS1B02G272800.2	SEM	0	0.0889726	0.0818157	0.164694	0	0	0.0660945	0	0.0921792	0.142796	0	0	0	0	0	0	0.202176	0.047807	0	0	0	0	0	0.115	0	0	0	0.100555	0	0.217043	0	0	0	0	0.0861782	0.221687	0.096496	0	0	0	0	0	0.119258	0	0	0	0
TaPHD13	TraesCS1B02G272800.2	tpm	0	0.0513683	0.0472363	0.0950863	0	0	0.0381597	0	0.0532197	0.139238	0	0	0	0	0	0	0.116726	0.0276014	0	0	0	0	0	0.066395	0	0	0	0.0580553	0	0.12531	0	0	0	0	0.049755	0.127991	0.055712	0	0	0	0	0	0.0688537	0	0	0	0
TaPHD14	TraesCS1B02G351300.1	SEM	0.912937	1.35913	1.83679	2.72795	2.1051	0.126496	2.65939	1.42019	0.82706	1.92766	2.24493	0.325191	2.06091	1.25199	0.762047	0.463533	2.79119	1.01239	0.257886	1.74686	0.273455	0.755623	0.632755	1.73273	0.276478	1.40443	0.496677	0.52234	0.674919	0.407919	0.854799	0.140852	1.13822	0.898301	4.25747	0.73798	0.390883	0.763459	1.1571	1.88919	0.8209	0.650657	0.391452	1.07537	0.635987	0.139279	0.799205
TaPHD14	TraesCS1B02G351300.1	tpm	8.54434	6.7462	4.39354	5.14629	3.63734	8.21086	13.0633	2.32534	8.30322	11.6722	8.85254	8.77143	9.37134	2.39896	5.97586	4.68203	10.991	9.22755	8.74029	8.58267	2.19828	4.39663	3.13003	12.7896	10.7512	2.99875	2.73716	2.87346	2.39073	5.53038	3.12882	3.4221	11.5468	12.5235	10.3326	4.49513	4.16764	5.7969	3.23525	8.86526	7.40871	5.79032	4.2771	4.45285	3.20208	5.15005	3.49376
TaPHD15	TraesCS1D02G026100.1	SEM	0.585922	0.602101	0.643551	1.24141	0.496553	0.377137	0.888805	0.689596	0.707072	0.641391	0.172366	0.608659	0.67399	0.438368	0.281451	0.277379	1.08965	0.828686	0.258177	0.634207	0.0273444	0.447999	0.0658459	0.207663	0.26818	0.079711	0.139275	0.0129567	0.0683978	0.281098	0.0789689	0.0610921	0.974406	0.112697	0.719094	0.212368	0.0456411	0.225273	0.23444	0.311614	0.338875	0.110885	0.151417	0.0707818	0.185877	0.527125	0.0932562
TaPHD15	TraesCS1D02G026100.1	tpm	2.85607	1.67224	1.1694	1.48951	0.802742	2.83338	4.20773	0.626847	3.22665	3.48061	3.64114	2.54931	3.36196	0.556007	1.17864	0.519187	3.53706	2.89154	2.76624	3.25436	0.282679	0.934426	0.241322	4.07422	2.21946	0.173115	0.258523	0.226862	0.202917	0.868058	0.297032	0.324676	3.1744	3.72769	2.4008	0.295787	0.27686	1.18173	0.732515	2.46072	2.29335	0.431645	0.264307	0.235803	0.469123	1.12646	0.318179
TaPHD16	TraesCS1D02G066700.1	SEM	0.0540446	0.126932	0.129322	0.340849	0.449887	0.485981	0.192909	0.0779758	0.315063	0.389928	0.240641	0.103451	0.486441	0	1.01016	0.418241	0.187525	0.148814	0.278389	0.244763	0.216019	0.169864	0.176013	0.0593262	0.231655	0.137555	0.306138	0	0.282465	0.237956	0.103058	0.104332	0.139977	0.108079	0.213735	0.0223993	0.319552	0.495056	0	0.111761	0	0.37859	0.0860927	0.204715	0.116428	1.04821	0.0957818
TaPHD16	TraesCS1D02G066700.1	tpm	0.518952	0.140966	0.074664	0.281863	0.259743	0.649925	0.111376	0.0455202	0.335663	0.225125	0.632086	0.0609463	0.280847	0	0.662637	0.250566	0.243993	0.0864798	0.202448	0.141314	0.139661	0.0980726	0.165511	0.034252	0.156773	0.0794177	0.176749	0	0.314646	0.137384	0.110737	0.060236	0.539364	0.0623997	0.125274	0.0129323	0.184493	0.285821	0	0.064525	0	0.218768	0.0497057	0.228982	0.0672254	0.617032	0.0552997
TaPHD17	TraesCS1D02G090400.1	SEM	0.38121	11.3054	3.00781	3.09283	6.97515	3.08577	2.19253	1.3176	0.397661	1.25873	1.34383	0.862482	0.788492	0.577717	1.54418	2.92546	2.01564	1.92313	1.58941	0.428949	0.310346	13.1714	0.687952	0.976891	0.941696	1.1796	2.0392	0.117228	0.458463	1.11387	3.5381	0.588462	3.31593	1.86623	2.18366	3.46989	2.44483	1.09393	1.44425	1.24442	1.94821	3.47838	1.23114	2.59042	3.12925	1.34959	1.24662
TaPHD17	TraesCS1D02G090400.1	tpm	8.61845	11.5884	4.07469	4.73982	6.57371	7.41772	7.75296	1.97497	5.14707	5.36936	5.05959	6.31347	6.16256	2.09392	9.6345	4.08427	7.13163	6.46937	5.22918	5.31143	1.81173	11.8025	2.05334	7.31871	4.68562	2.62033	4.31552	2.55867	2.31888	5.6741	5.73266	2.97969	8.08917	9.18477	5.66132	7.18889	3.95059	3.66675	3.80799	7.81799	7.08956	15.0129	9.36439	9.83462	4.67565	6.09565	2.51365
TaPHD18	TraesCS1D02G111700.1	SEM	1.4436	0.680642	0.788414	5.21645	2.78906	2.10692	2.80728	2.96032	2.01648	3.68565	2.82596	1.11019	0.75353	3.01728	1.09152	1.33088	1.71251	2.55875	2.42852	2.14789	1.26897	2.79791	2.42071	2.07522	2.02945	2.26973	0.931117	0.497098	0.892791	0.977182	1.09135	1.517	3.75009	1.73072	2.64533	2.48711	2.23681	0.853725	1.53441	1.44954	1.4928	1.57472	0.404603	3.79465	1.92069	1.24728	1.13885
TaPHD18	TraesCS1D02G111700.1	tpm	15.1194	8.51426	7.79381	11.952	6.24972	15.0327	17.6994	6.39874	15.0036	17.1159	15.0121	13.9588	13.3374	5.45493	12.7594	10.7415	18.5189	16.6768	16.0595	18.8634	4.65663	9.89478	6.51419	17.0494	16.8066	5.82191	5.76818	5.46196	5.84361	12.2612	7.68037	7.58181	20.0253	13.3191	12.411	10.3035	9.38341	15.0831	7.31932	15.545	16.8743	15.0667	11.4287	9.62213	8.70694	12.5358	9.78182
TaPHD19	TraesCS1D02G262200.1	SEM	0.750401	1.64247	2.38922	3.15519	1.09874	0.351343	3.54235	2.57993	1.42667	0.993519	1.9564	0.7074	1.41564	2.43952	1.68564	1.20608	1.87905	1.81781	0.687175	0.781729	0.565926	3.00527	2.6636	2.75691	1.1207	3.09663	0.85155	0.324141	0.973051	0.37169	1.05671	0.825461	2.48935	0.786252	4.46754	1.17843	0.334356	3.008	0.311928	0.187679	1.43628	0.520736	0.144149	1.29313	0.492934	0.286061	1.26684
TaPHD19	TraesCS1D02G262200.1	tpm	11.7021	9.57855	8.00836	8.67655	6.7762	13.0771	19.0721	5.47212	12.607	14.861	13.2021	13.4243	12.7078	6.30932	9.95962	8.05242	16.8857	16.2395	14.2592	11.6361	6.39451	6.55805	5.3087	17.4313	16.2972	6.10074	7.12521	5.54529	6.59143	7.94814	5.13082	5.3706	12.7351	14.7325	13.4322	7.13397	6.8547	12.4693	7.95169	14.1899	13.2408	5.29064	5.38532	5.18415	8.73636	10.4458	6.80006
TaPHD20	TraesCS1D02G341000.1	SEM	0	0.00015636	0	3.8927e-05	1.13e-09	5.02e-08	1.08e-09	0.0124023	0	0.0601917	0	0.000679328	0.00450305	0.272291	0.608723	0.34274	4.10376e-06	0.122681	0.0149926	1.0084e-06	0.38914	0.131089	0.0125952	0.116966	0.000804676	0.184686	0.0176011	0.0818869	0.112294	0.000447281	1.70181	0.183851	0.160812	0.0870287	0.923897	0.126311	0.0370298	0.356039	0.240532	0.480453	0.00499231	0.100273	0.500257	0.372833	0.414375	0.0922092	0.385438
TaPHD20	TraesCS1D02G341000.1	tpm	0	9.0633e-05	0	2.24745e-05	6.51e-10	2.9e-08	6.26e-10	0.00716047	0	0.0347517	0	0.00039221	0.00265053	0.15796	0.351447	0.197884	2.36931e-06	0.07083	0.00951605	6.41e-07	0.224877	0.0756859	0.00727184	0.0687219	0.000464581	0.106912	0.0153605	0.0474544	0.064835	0.000258241	0.9977	0.106386	0.092845	0.050343	0.537717	0.0846352	0.0277265	0.205559	0.141172	0.295453	0.00288231	0.0646887	0.3173	0.235896	0.436857	0.053237	0.925582
TaPHD21	TraesCS2A02G064600.1	SEM	0.35879	0.317824	0.364313	0.893775	1.77292	0.314021	0.504579	0.595709	0.271693	1.6888	1.04601	0.401905	0.502046	0.221753	0.259659	0.663824	0.491024	0.542737	0.709381	0.159074	0.0895067	0.433982	0.517876	0.358541	0.452401	1.27058	0.625671	0.255417	0.563313	0.746769	0.42027	0.371392	0.714517	0.43849	1.29392	0.543273	0.361738	0.268442	0.357067	0.432854	0.275288	0.53939	0.266576	0.447506	0.118945	0.531839	0.627119
TaPHD21	TraesCS2A02G064600.1	tpm	2.53034	2.20302	1.56492	1.6056	2.24335	2.10952	2.54588	1.1188	1.72975	3.76822	1.96797	1.96035	2.17468	1.51812	3.44409	2.68544	2.68415	2.4053	3.28427	1.9075	1.99601	2.04307	2.13203	3.13751	4.05641	2.41987	2.06458	2.1565	2.15688	2.74516	1.54026	2.32546	1.99242	3.20965	4.5245	2.12279	2.62851	2.99371	1.51139	3.03495	2.46169	2.6051	2.5697	2.06721	1.3963	2.67115	1.61489
TaPHD22	TraesCS2A02G085100.1	SEM	0	0	0	0	0	0	0	0	0	0	0	0	0	0	0	0	0	0	0	0	0	0	0	0	0	0	0	0	0	0	0	0	0	0.0521285	0	0	0	0	0	0.0556246	0.0499126	0	0	0	0	0	0.0241209
TaPHD22	TraesCS2A02G085100.1	tpm	0	0	0	0	0	0	0	0	0	0	0	0	0	0	0	0	0	0	0	0	0	0	0	0	0	0	0	0	0	0	0	0	0	0.123545	0	0	0	0	0	0.0874873	0.0288171	0	0	0	0	0	0.0139262
TaPHD23	TraesCS2A02G094000.1	SEM	5.24605	18.5045	9.86325	10.9179	19.5535	8.56218	1.6035	2.04802	0.977638	2.14897	1.51616	1.24088	2.60993	0.330681	2.18847	5.80366	2.36997	0.868902	2.45013	1.33461	1.68768	14.0908	1.07303	0.917514	1.31461	2.70706	12.6556	0.762245	0.735401	1.68999	5.34634	1.58144	4.63637	8.93741	6.60386	4.23816	4.27481	1.61978	2.68346	4.37335	4.72384	3.47902	3.92334	1.21967	7.93367	1.20348	1.05321
TaPHD23	TraesCS2A02G094000.1	tpm	22.7461	20.7559	12.4985	13.9941	17.8995	17.6953	11.594	5.10892	10.9522	15.3368	9.43932	12.2434	11.0771	4.85105	16.3251	14.3346	12.3242	10.6557	13.4044	10.2274	5.70807	16.7203	9.48505	11.7348	16.4125	5.6039	13.5504	4.99521	5.30221	14.7312	9.54007	9.67658	18.6227	24.3494	15.4596	13.9493	15.2775	14.5917	7.84145	18.1813	16.2398	16.4346	16.9949	13.9472	11.4273	18.4113	11.2615
TaPHD24	TraesCS2A02G094800.1	SEM	0.0426925	0.0507077	0.116552	0.187612	0.063825	0.0116751	0.267594	0.0632581	0.203706	0.258761	0.0893274	0.086864	0.154015	0.153026	0.031818	0.0116915	0.163336	0.309186	0.0320564	0.0742066	0.011451	0.0339619	0.0179441	0.480475	0.0938782	0.0246155	0.00830319	0.027331	0.0171535	0.0191495	0.0202784	0.0174529	0.100604	0.13161	0.0095694	0.000514179	0.00569374	0.0113165	0.0361608	0.0790302	0.138891	0.0102443	0.0172093	0.00948622	0.0159742	0.035095	0.0147634
TaPHD24	TraesCS2A02G094800.1	tpm	0.289887	0.1512	0.0892528	0.134865	0.0555843	0.16543	0.724937	0.0421158	0.387449	0.367817	0.210753	0.146134	0.670864	0.107969	0.0477605	0.0134818	0.30938	0.391444	0.261323	0.265061	0.0197007	0.0322161	0.0199067	0.416775	0.185095	0.0372494	0.00808633	0.0803413	0.0153493	0.0394645	0.0117078	0.0135162	0.160518	0.478051	0.189578	0.00652716	0.0198083	0.0271924	0.0692106	0.302005	0.240906	0.0156862	0.0099358	0.00872795	0.042093	0.0202621	0.0382616
TaPHD25	TraesCS2A02G126900.1	SEM	0.458144	0.713832	1.23196	1.57297	1.35349	0.25763	1.31499	0.486501	0.232733	0.513489	0.284532	0.228833	0.980324	0.207304	0.406763	0.504348	0.910263	0.709804	0.41297	0.679907	0.37458	0.15218	0.503989	0.880181	0.352667	0.829272	0.182168	0.208352	0.311261	0.7632	0.698152	0.268184	0.332486	1.07919	1.31915	0.207052	0.560408	0.113588	0.342911	0.401262	0.708707	0.826253	0.2746	0.57416	0.167964	0.354897	0.703754
TaPHD25	TraesCS2A02G126900.1	tpm	3.39162	3.63597	2.39221	2.94921	2.77699	3.17034	4.62039	1.38722	3.23445	4.3767	2.79655	3.56463	3.9832	1.9197	2.73183	3.35862	3.40625	2.76821	2.96785	3.02035	2.15912	2.44408	2.60028	4.05146	3.41961	1.59436	2.34881	1.47817	2.13508	4.12434	2.32332	3.06002	3.04871	6.2112	3.84676	2.92575	3.11293	2.87577	2.1428	4.77859	4.03129	3.18321	3.19384	3.10102	1.97405	2.47935	2.13487
TaPHD26	TraesCS2A02G172100.1	SEM	0.473574	1.37344	3.18702	6.05102	4.21395	0.729654	5.49901	2.99972	3.97155	0.311517	1.97708	1.48907	2.25249	4.79455	0.784715	0.584028	1.26943	3.06603	1.98191	0.188773	1.41734	1.90128	5.64258	5.59977	1.08663	2.24699	2.34694	0.47215	1.53957	0.844101	1.68995	0.78732	1.34935	3.11867	4.11005	2.03413	1.06365	1.52942	1.6119	0.518544	2.24285	1.30537	1.09993	2.45311	0.274715	1.97924	1.58515
TaPHD26	TraesCS2A02G172100.1	tpm	10.8576	14.7463	11.3645	13.5805	9.37001	11.0214	23.3647	8.94676	16.7449	17.9473	12.2714	12.3109	20.4658	9.97347	8.8952	15.3156	15.2889	16.7086	11.7173	9.31237	7.82424	9.86529	13.8325	15.3072	13.45	5.86957	10.1068	5.89968	9.29948	10.9088	11.42	13.2301	10.1242	19.5029	13.7259	12.5761	15.5218	9.08978	8.84075	13.3635	11.8783	12.5111	13.237	12.2937	8.62403	7.99348	9.96406
TaPHD27	TraesCS2A02G227100.1	SEM	1.68157	0.513275	2.72757	2.25844	2.78942	0.945213	1.48942	0.467859	0.545641	0.978982	1.91078	1.24509	1.30311	0.113172	2.64386	2.9492	0.956484	1.51387	0.927691	1.38463	0.619108	0.560917	2.37104	2.68642	2.77694	1.85042	2.2771	0.385825	1.33976	0.39927	0.652293	0.622461	2.98981	1.78786	1.17175	1.13435	0.790097	1.97705	1.78328	0.675551	0.654171	0.875591	0.650913	2.74684	2.61807	2.42554	2.55642
TaPHD27	TraesCS2A02G227100.1	tpm	6.12389	7.59796	6.15674	5.97782	6.82804	7.05797	10.692	4.57763	6.85782	7.9059	5.70398	8.12916	9.96551	4.89536	8.83132	10.7622	6.23724	5.62429	4.64035	3.87146	5.48398	7.28207	4.87638	8.5661	6.49955	4.02336	5.98184	3.93581	5.62422	7.68648	6.29002	7.32166	6.59136	10.922	7.33658	6.62093	7.07708	9.19003	5.11712	9.52042	7.53388	8.41809	5.65372	6.72241	6.70703	9.26729	5.7109
TaPHD28	TraesCS2A02G235700.1	SEM	0.866908	1.7734	1.53495	2.72119	2.77174	1.94862	1.68532	1.25759	0.853247	1.89454	0.912434	0.27186	2.23899	0.724687	0.671031	1.22601	2.39175	1.39844	0.547693	1.53764	1.12723	0.142697	1.99667	1.15939	1.05818	2.47413	0.219625	0.412106	0.853995	0.542553	1.76855	0.160227	0.715626	0.7635	4.81269	0.517193	1.90817	0.46804	0.723946	1.01546	1.15383	2.06813	0.350841	1.76283	0.18168	1.32107	2.43955
TaPHD28	TraesCS2A02G235700.1	tpm	9.05426	7.62042	5.89305	6.65684	6.42521	9.3229	10.9358	4.02277	9.36822	12.4023	8.09683	9.52937	9.64168	4.7774	9.23048	10.1265	10.0652	8.73822	8.22913	8.34483	5.67728	6.72512	7.57019	11.3696	11.9778	5.25053	6.37623	5.48069	5.73813	9.93196	6.08452	7.99758	9.44707	12.1207	12.0255	9.24406	9.81691	10.7016	5.85936	10.4272	9.40326	10.8415	10.4433	8.90797	5.85996	9.71787	6.87195
TaPHD29	TraesCS2A02G260400.1	SEM	0.014647	0.610756	1.58278	1.64366	2.02398	0.262734	0.983045	0.781183	0.712782	1.22665	0.659217	0.60884	1.33788	0.423211	0.309845	0.399636	0.974678	0.798584	0.409894	0.909805	0.88662	0.518772	1.03541	0.94731	0.660572	1.74087	0.399669	0.50364	1.06591	0.617724	0.973351	0.253545	0.494616	1.52679	3.21844	0.293293	1.09268	0.542012	0.403142	1.0255	1.09217	1.17678	0.0785698	0.787509	0.542615	0.743356	1.22606
TaPHD29	TraesCS2A02G260400.1	tpm	5.9146	5.06201	4.14565	4.31229	4.06094	5.76539	6.74817	2.23035	6.08922	7.6854	4.64519	5.93142	6.0653	2.78437	5.42116	6.41183	5.83343	5.63349	6.10277	4.92854	3.17946	4.06782	4.27067	6.64382	7.59282	3.53118	4.17467	3.49205	3.95553	5.82308	3.59063	4.77489	6.18417	9.22134	7.87047	5.06929	5.38652	5.42413	3.18211	7.38431	6.23228	5.93929	5.55111	5.21789	3.18049	5.01844	3.3371
TaPHD30	TraesCS2A02G305000.1	SEM	0.148982	1.34082	0.764603	1.45946	0.517346	0.209987	2.57863	0.948518	0.297019	2.12903	0.145881	0.469823	1.11654	0.609918	0.00831018	0.0130121	1.70388	1.80898	0.230268	0.0485668	0.789231	0.329504	0.390931	2.43464	0.0201808	0.265422	0.500018	0.23404	0.365359	0.0524321	0.457191	0.162171	0.25841	0.622255	0.037266	0.0416084	0.071889	0.0154597	0.558585	0.0454587	0.325327	0.0180351	0.0295538	0.0364625	0.197173	0.0971015	0.12611
TaPHD30	TraesCS2A02G305000.1	tpm	0.443004	3.13261	2.49884	1.90578	1.76775	0.471784	4.97018	0.910373	2.6605	1.30058	0.644547	0.53523	3.14895	1.3744	0.00803542	0.0426514	2.67508	2.16886	0.241993	0.603974	1.49507	0.786471	0.458518	3.60799	0.068155	0.483405	1.47174	0.977236	1.58469	0.0909364	0.654217	0.408322	0.999397	3.03229	0.0319973	0.149068	0.115593	0.0419531	1.63855	1.70088	1.56199	0.0641498	0.0869298	0.0920388	0.87865	0.0814367	0.268246
TaPHD31	TraesCS2A02G312700.1	SEM	0.0628128	0	0.0241458	0	0	0	0.175625	0	0	0.340757	0	0.222865	0	0	0.0508998	0	0.101617	0.0721867	0.283816	0.0813404	0	0.0183064	0	0.167044	0.105777	0	0.0437337	0	0	0	0.0354314	0	0.0559903	0.11771	0.0602996	0	0	0.0187222	0	0.272573	0.199318	0	0.071618	0	0.0469405	0	0
TaPHD31	TraesCS2A02G312700.1	tpm	0.036265	0	0.0139406	0	0	0	0.198413	0	0	0.388691	0	0.128671	0	0	0.029387	0	0.158493	0.041677	0.330613	0.0748915	0	0.0105692	0	0.182774	0.464779	0	0.0252497	0	0	0	0.0204563	0	0.032326	0.514342	0.034814	0	0	0.0108093	0	0.494883	0.669334	0	0.0413487	0	0.0271011	0	0
TaPHD32	TraesCS2A02G428300.1	SEM	1.06474	0.291437	0.679227	0.790418	0.603036	0.476839	0.975982	0.962844	0.561551	0.168033	0.14145	1.74864	0.774633	0.373915	0.882984	0.663488	1.12647	0.728908	0.684185	0.226862	1.14916	0.529855	0.854157	0.876908	0.588812	0.653849	0.377256	0.0652328	0.138244	0.981204	0.485132	0.466618	1.52617	1.92012	0.214725	0.789739	0.972277	0.119018	1.19478	0.889101	0.975573	0.809899	0.456191	0.285156	0.233748	0.631487	0.814464
TaPHD32	TraesCS2A02G428300.1	tpm	1.80774	1.82918	0.984717	0.803343	1.31675	0.594556	1.41272	1.09177	0.894586	1.41493	1.11409	1.08705	0.721437	0.21588	1.53407	0.735973	0.852206	0.82796	2.11827	0.450777	1.2386	0.742036	1.29589	0.766023	1.40019	1.03632	0.991337	0.0463262	0.969523	0.759621	0.496893	0.400062	1.7582	1.79939	1.9429	1.26178	0.812359	1.94146	1.67679	0.606881	0.721672	0.697092	1.44867	0.795358	0.413399	1.61076	0.471469
TaPHD33	TraesCS2A02G563500.1	SEM	0.725099	1.65432	1.53532	1.02088	0.997984	0.477959	2.32779	1.6448	0.92167	1.79681	0.39416	0.801355	2.09061	1.16537	0.510674	0.134694	2.79939	2.11883	0.806652	1.69692	0.275739	1.25548	0.36902	2.13752	0.735662	0.0462972	0.327609	0.0699909	0.376245	1.65184	0.732298	0.343255	1.53868	1.34018	1.33377	0.0431561	0.0470509	0.40125	1.04822	1.87827	1.51596	0.218212	0.000244032	0.276176	0.479255	0.356521	0.349264
TaPHD33	TraesCS2A02G563500.1	tpm	2.22539	3.30384	2.23892	2.60279	1.35182	1.75205	6.78706	1.14465	6.23972	4.2228	3.36072	2.27606	5.55497	0.792177	0.699602	0.790483	4.97288	4.36213	3.02979	3.84179	0.71356	1.90942	0.553263	5.63478	2.4996	0.186556	0.824247	0.27501	0.823139	2.33491	0.629472	0.681312	4.57572	9.40201	2.55228	0.864792	0.714136	0.232674	0.771782	6.38123	5.25962	0.810411	0.000155052	0.311458	0.953922	0.376037	0.825875
TaPHD34	TraesCS2B02G076800.1	SEM	0.259674	0.0873075	0.524787	0.654011	0.548187	0.20737	0.511567	0.407088	0.52883	0.732662	0.600604	0.252906	0.22523	0.0440823	0.111727	0.235579	0.257215	0.31205	0.0751096	0.166199	0.548218	0.299327	0.279738	0.381758	0.374332	0.924257	0.25664	0.0230471	0.0956173	0.360236	0.499834	0.188564	0.216473	0.446909	1.29262	0.252852	0.135683	0.0628132	0.142447	0.196769	0.0673741	0.222454	0.254328	0.492605	0.111891	0.302758	0.151073
TaPHD34	TraesCS2B02G076800.1	tpm	1.48659	1.09253	0.808365	1.10076	1.15922	1.55502	1.75842	0.778882	1.25095	2.12941	1.37872	1.4128	1.22353	0.832123	1.61163	1.34428	1.9027	1.43906	1.26315	0.928334	1.19819	1.23217	1.20902	1.45513	2.42861	1.22942	1.09803	1.14888	0.970284	1.44573	0.969155	1.26719	1.44388	1.73042	2.55954	1.75647	1.26138	1.89468	1.11439	1.55376	1.55845	1.65728	1.62606	1.19025	0.849351	1.56573	0.923232
TaPHD35	TraesCS2B02G099800.1	SEM	0	0	0	0	0.0113448	0	0	0	0	0	0	0	0	0	0	0	0	0.0125653	0	0	0	0	0	0	0	0.00786241	0	0	0	0	0.0120884	0	0	0.0570426	0	0.0100306	0	0	0.0300741	0.0379208	0.0124951	0	0	0	0.0106614	0	0.0236897
TaPHD35	TraesCS2B02G099800.1	tpm	0	0	0	0	0.0065499	0	0	0	0	0	0	0	0	0	0	0	0	0.0072546	0	0	0	0	0	0	0	0.00453937	0	0	0	0	0.00697927	0	0	0.0696904	0	0.00579117	0	0	0.0331182	0.0726236	0.0144265	0	0	0	0.0123107	0	0.0136772
TaPHD36	TraesCS2B02G108800.1	SEM	0.71506	0.959301	1.63534	2.86255	2.49025	0.36142	0.921941	2.19122	0.624577	0.870696	0.550102	1.03586	1.39944	0.634877	0.589157	2.17314	1.70907	1.1919	0.889026	0.478086	1.2821	0.673715	1.95655	1.57751	0.768068	2.45877	0.542392	0.251634	0.723923	0.652864	1.70818	0.325478	1.34744	1.34572	4.04933	0.469644	1.2912	0.251311	0.953528	0.341618	0.693242	2.84348	0.333775	1.42415	1.27099	0.853596	0.936315
TaPHD36	TraesCS2B02G108800.1	tpm	9.43234	8.08098	6.32176	7.66137	6.10512	8.7142	10.8661	4.48274	10.356	11.7675	6.85293	9.1729	9.03956	4.64037	10.211	10.9718	10.0908	8.96013	9.26646	7.40197	4.92757	7.1809	7.90038	11.087	14.205	5.18402	5.46757	4.82503	4.62428	10.4484	5.4144	7.71721	11.243	13.8979	12.2829	7.59043	9.30411	11.8603	5.29604	11.0523	10.0932	9.67635	9.84044	7.8547	5.11446	11.0843	6.78898
TaPHD37	TraesCS2B02G109900.1	SEM	0.162541	0.332427	0.403258	0.651343	0.185083	0.0624692	0.765858	0.119642	0.561995	0.608721	0.132687	0.315638	0.185408	0.35897	0.0329171	0.0112639	0.563054	0.642248	0.049646	0.191559	0.0222843	0.00948783	0.0138849	0.850551	0.172881	0.00466049	0.00504091	0.0268156	0.00642805	0.00716404	0.0121646	0.00873693	0.23009	0.339118	0.10037	0.0218671	0.00401523	0.0171385	0.00586825	0.0889788	0.148899	0.0103758	0.00904942	0.00927317	0.00426955	0.0173025	0.0268532
TaPHD37	TraesCS2B02G109900.1	tpm	0.67011	0.450539	0.277084	0.390173	0.106858	0.560855	1.51637	0.0765496	1.10561	0.991589	0.746476	0.527326	1.36264	0.2104	0.0305116	0.0103003	0.869377	0.780589	0.579603	0.691742	0.0182686	0.0054778	0.0216091	1.06452	0.398084	0.00269074	0.00291037	0.0192756	0.00647155	0.00794673	0.0145421	0.00504427	0.357292	0.934159	0.378558	0.0313187	0.0109787	0.0192046	0.0337072	0.54266	0.454537	0.0103953	0.00885797	0.00535387	0.00246502	0.0173059	0.0276653
TaPHD38	TraesCS2B02G148800.1	SEM	0.603875	0.578527	1.1957	1.86138	1.59854	0.219083	1.13977	0.540775	0.294075	0.558686	0.409977	0.423216	0.700879	0.38135	0.273008	0.559371	0.902919	0.494241	0.456888	0.601279	0.426894	0.173539	0.616007	0.767679	0.283976	0.973494	0.155071	0.277679	0.295613	0.312804	0.775195	0.244833	0.880548	0.766412	1.63275	0.331756	0.836463	0.155744	0.230754	0.386299	0.520031	0.477696	0.23553	0.576297	0.287934	0.531707	0.739251
TaPHD38	TraesCS2B02G148800.1	tpm	4.18752	4.17535	2.86847	3.92688	3.03351	4.01003	4.84796	1.82079	3.72254	5.47272	3.74858	4.12451	3.90277	1.86397	3.71377	4.19769	3.98808	3.79207	4.19862	3.53691	2.4504	3.63911	3.11383	4.73294	4.72331	2.04676	2.40761	2.07433	2.20718	4.8036	2.94257	3.78943	3.97988	6.34219	5.24497	3.51308	4.10044	3.71839	2.66785	6.07471	5.00829	3.70278	3.98419	3.43126	2.32861	3.65998	2.34684
TaPHD39	TraesCS2B02G198500.1	SEM	0.731402	0.975812	0.700622	1.65961	1.00016	0.34239	1.82752	0.782173	0.611702	1.13598	0.260519	1.09569	0.527346	1.21838	0.756682	0.459073	0.304516	1.06275	0.329942	0.823913	1.77075	1.14044	2.88244	1.45684	0.802435	0.270275	0.655711	0.322109	0.452565	0.461697	0.153684	0.705912	1.19679	0.711831	1.26549	1.08636	0.770848	0.962987	0.957371	0.680745	0.694923	0.321477	0.650422	1.51093	0.634431	0.855559	0.464878
TaPHD39	TraesCS2B02G198500.1	tpm	2.38851	3.99019	2.58299	2.99491	2.15376	2.20082	5.00995	2.65387	3.92828	4.69622	2.86804	1.63974	4.79048	2.10644	1.43266	3.99727	3.18894	3.93376	2.94242	1.87802	2.72525	1.76093	4.05625	3.51891	3.23967	0.315998	2.08449	0.645072	2.20949	2.47611	2.88838	3.27153	1.0161	4.49573	3.39805	3.4025	3.99804	1.50118	2.08379	2.78255	2.94358	2.91889	3.22559	2.49473	1.6564	1.97441	2.53925
TaPHD40	TraesCS2B02G257000.1	SEM	0.640775	1.0939	1.69121	2.91172	2.18561	0.763039	2.66037	1.06332	0.843209	2.11448	0.151034	1.20984	0.660997	1.53432	0.711757	0.479149	0.622698	1.93789	0.3063	1.21	0.349554	0.358488	1.16676	2.91105	0.36701	1.39133	0.15513	0.0788564	0.19244	0.791115	0.625512	0.554932	0.322728	1.73527	3.2892	1.10301	0.388013	0.919586	0.738385	1.31413	0.93673	0.717548	0.763592	0.219418	0.89285	0.2217	1.40836
TaPHD40	TraesCS2B02G257000.1	tpm	6.75219	6.53136	4.53054	6.8844	5.14318	7.71193	13.1926	3.20658	7.99472	8.96399	6.26451	8.6628	10.0311	3.44848	5.67868	3.67027	9.94192	9.4863	6.49079	5.33657	3.13392	5.28181	4.20731	10.7054	7.34751	3.11101	3.2509	2.84069	3.08358	6.62758	4.63692	3.78202	6.53045	11.6077	8.03929	5.38802	3.55076	7.21521	4.69396	8.8669	7.81889	5.18183	4.24619	2.95603	5.1248	5.66718	4.22107
TaPHD41	TraesCS2B02G257600.1	SEM	0	0	0	0	0	0.017233	0	0	0	0	0.0471311	0	0.0287682	0	0	0	0	0	0	0	0	0	0	0	0	0.0547592	0.104394	0	0	0	0	0.0837308	0	0	0.0305947	0.0344221	0.0398657	0	0	0	0	0.0250131	0	0	0	0	2.99e-07
TaPHD41	TraesCS2B02G257600.1	tpm	0	0	0	0	0	0.00994947	0	0	0	0	0.0430602	0	0.0166093	0	0	0	0	0	0	0	0	0	0	0	0	0.0316153	0.060272	0	0	0	0	0.048342	0	0	0.0176639	0.0198736	0.0230165	0	0	0	0	0.0144413	0	0	0	0	1.73e-07
TaPHD42	TraesCS2B02G281600.1	SEM	0.0421564	0.940485	0.000291413	0.231995	2.34432e-06	5.95e-11	0	0.18153	0.124021	0.115126	0.374632	0.395254	9.57e-09	0.711821	0.106417	0.1201	0.0262915	9.63421e-06	0.255022	0.000365662	0.273993	0.437934	4.16528e-05	0.131154	4.37e-09	3.71e-07	0.103859	1.16e-08	0.201365	0.309029	0	9.81e-07	5.78e-07	0.137938	0	0.0936152	0.308718	0.714367	0	7.78e-10	0.158512	0.393019	0.114477	2.25e-10	0.0568161	1.89595e-05	0.187683
TaPHD42	TraesCS2B02G281600.1	tpm	0.024339	0.667994	0.000168586	0.133942	1.35349e-06	3.43e-11	0	0.134195	0.0716037	0.131187	0.217056	0.2282	5.52e-09	0.41097	0.0614397	0.0693397	0.0151794	5.58802e-06	0.280329	0.000211115	0.15819	0.253229	2.40504e-05	0.075722	2.53e-09	2.14e-07	0.117233	6.67e-09	0.116258	0.178418	0	6.04e-07	3.36e-07	0.0796383	0	0.0541765	0.178238	0.41244	0	4.49e-10	0.0915167	0.302449	0.0660943	1.3e-10	0.0328028	1.09463e-05	0.183658
TaPHD43	TraesCS2B02G321800.1	SEM	0.123226	1.27329	1.11011	2.04095	0.918636	0.201982	3.18388	0.980305	0.491089	2.39114	0.169781	0.563487	1.27805	1.14006	0.00665345	0.00301837	2.43451	2.03194	0.325333	0.317304	0.126742	0.415643	0.0793033	2.66838	0.0167548	0.0620611	0.0228568	0.078488	0.0247743	0.0263804	0.0195733	0.00386959	0.579799	1.06249	0.0594192	0.0163655	0.0239646	0.0180622	0.607025	0.0757779	0.271964	0.0123099	0.0204823	0.0158431	0.12528	0.0364402	0.0182963
TaPHD43	TraesCS2B02G321800.1	tpm	0.787972	3.0687	2.38543	1.82061	0.685534	0.749615	6.42082	0.585031	3.99581	1.83008	1.15314	0.819238	4.37871	0.752522	0.0119346	0.0113141	3.90383	2.9692	0.444221	1.21645	0.163402	0.462629	0.0789526	4.43057	0.166571	0.0839862	0.0578774	0.221571	0.0706847	0.122754	0.0566908	0.0250387	1.68184	3.81595	0.176356	0.0237327	0.0410713	0.0276751	0.75179	1.56356	1.35419	0.00710713	0.0336174	0.0211801	0.30235	0.0354698	0.0531354
TaPHD44	TraesCS2B02G329700.1	SEM	0.0377274	0.0997876	0.236343	0.182582	0.255739	0.296663	0.254187	0.348686	0.137402	0.110508	0.202693	0.124454	0.349766	0.448463	0.166367	0.160773	0.200034	0.0261959	0.25135	0.16337	0.0294152	0.728324	0.766574	0.229295	0.206668	0.356353	0.221787	0.340549	0.175723	0.469377	0.477454	0.727817	0.240573	0.124562	0.271068	0.421693	0.302358	0.0518499	0.48642	0.400872	0.17916	0.691313	0.0392959	0.247009	0.140309	0.517448	0.281745
TaPHD44	TraesCS2B02G329700.1	tpm	0.285282	0.546752	0.669915	0.376826	0.531581	0.343627	0.901788	1.15332	0.388172	0.442784	0.258571	0.209703	0.442199	1.57736	0.165871	0.623436	0.689803	0.419441	0.42783	0.405966	1.38639	0.763578	1.75241	0.476049	0.670404	0.787121	1.4328	0.549084	0.986279	0.984353	1.1509	1.97575	0.708677	1.36245	0.588582	1.42258	1.85348	0.350198	1.2263	2.06464	2.37021	1.59777	2.31407	1.50533	0.828218	0.515902	1.71628
TaPHD45	TraesCS2B02G622700.1	SEM	0.107583	0.165596	0.209315	0	0.103906	0.102924	0.18493	0.000231806	0.0643164	0.119315	0.211157	0.210301	0.117656	0	0	0	0.215922	0.137522	0	0.205842	1.95e-07	0.141824	0.204365	0.131711	0	0.000266536	0.141082	0.000230281	0	0	0	0	0.295896	0.372101	0.0842644	0	0	0	0.153766	0	0.207155	0	0.039217	0	0.135154	0	0.231874
TaPHD45	TraesCS2B02G622700.1	tpm	0.0621133	0.148451	0.120848	0	0.0599903	0.107872	0.204957	0.000133833	0.231018	0.277064	0.121912	0.193908	0.228408	0	0	0	0.339054	0.158793	0	0.118843	1.13e-07	0.0818823	0.11799	0.150491	0	0.000288999	0.0814537	0.000132953	0	0	0	0	0.411161	0.425769	0.318514	0	0	0	0.088777	0	0.229781	0	0.0226419	0	0.078031	0	0.236569
TaPHD46	TraesCS2D02G062900.5	SEM	0.580947	0.0784475	0	0	0.110363	0	0	0.0082258	0.161956	0.221973	0	0.102421	0.0550246	0.274076	0	0.105121	3.34e-08	0.0594249	0.186186	0.1247	0.290513	0.190059	0.446094	0.179504	0.0861967	0	0.225216	2.32e-09	0	0.422971	0	0.0642151	0.0650056	0.136394	0.137846	0.194083	0	0	0.194639	0	0.0626616	0.243157	0.109975	0.280248	0.167214	0	0.256778
TaPHD46	TraesCS2D02G062900.5	tpm	0.33541	0.0452917	0	0	0.0796096	0	0	0.00474917	0.0935053	0.253668	0	0.059133	0.0317685	0.158238	0	0.0606917	1.93e-08	0.034309	0.175629	0.0719964	0.167728	0.109731	0.257552	0.103637	0.0983387	0	0.233667	1.34e-09	0	0.244317	0	0.346776	0.037531	0.174328	0.0942478	0.112054	0	0	0.112375	0	0.0361777	0.245654	0.0634943	0.161801	0.157205	0	0.148251
TaPHD47	TraesCS2D02G083000.1	SEM	0	0	0	0	0	0	0	0	0	0	0	0	0	0	0	0	0	0	0	0	0	0	0	0	0	0	0	0	0	0	0	0	0	0.07915	0	0	0	0	0	0.036013	0.0548379	0	0	0	0	0	0
TaPHD47	TraesCS2D02G083000.1	tpm	0	0	0	0	0	0	0	0	0	0	0	0	0	0	0	0	0	0	0	0	0	0	0	0	0	0	0	0	0	0	0	0	0	0.129543	0	0	0	0	0	0.0312573	0.0506563	0	0	0	0	0	0
TaPHD48	TraesCS2D02G092600.1	SEM	0.194775	0.93061	1.75136	2.28541	2.85029	0.27655	0.319257	2.02396	0.543927	1.84462	1.21022	0.520145	1.41546	0.498407	0.230917	2.52593	1.05156	0.234387	0.981186	0.820191	0.869014	0.601151	1.92917	0.680431	0.941519	2.54483	0.515863	0.401806	0.559154	0.245226	1.67391	0.723081	0.839293	1.31507	4.5799	0.733709	0.442575	0.921416	0.377224	0.917183	0.55757	1.22097	1.15848	1.01275	0.344257	1.62088	1.42096
TaPHD48	TraesCS2D02G092600.1	tpm	10.6588	9.13738	7.15794	8.26646	6.7678	9.27408	10.5332	4.54337	9.11814	11.9979	8.27666	10.0542	8.56558	4.61911	10.8427	8.60834	10.5058	9.44891	9.4181	7.57209	4.75958	8.1637	6.52848	10.7885	14.0417	5.86283	4.67861	5.98328	4.3761	11.2107	5.56893	7.17197	10.8216	13.4324	12.422	9.27238	9.74158	13.1441	6.29451	13.3936	10.3873	8.87315	9.62228	7.17227	5.62566	11.5981	7.17921
TaPHD49	TraesCS2D02G093300.1	SEM	0.0859242	0.224725	0.320247	0.50148	0.166034	0.0768707	0.381834	0.121305	0.405616	0.480268	0.112364	0.221339	0.198017	0.203625	0.0315793	0.00874804	0.425046	0.512251	0.109988	0.20988	0.00681174	0	0.01394	0.56433	0.0524108	0	0.0104268	0.00402367	0.0201844	0.0129632	0.0111645	0.0208821	0.0912123	0.236366	0.0813369	0.0106694	0.0151926	0.0190399	0	0.00940489	0.150064	0.00497789	0.00517274	0.0201821	0.00701288	0.00955405	0.0347314
TaPHD49	TraesCS2D02G093300.1	tpm	0.470053	0.276558	0.20467	0.294047	0.0995746	0.38065	0.942852	0.0700353	0.816729	0.770642	0.44551	0.468954	1.04713	0.117563	0.0286899	0.0156089	0.579652	0.548336	0.39381	0.474313	0.00786547	0	0.0115372	0.901247	0.226236	0	0.0060199	0.00232307	0.0145902	0.0147544	0.0064458	0.0120563	0.224481	0.570884	0.284466	0.00959449	0.0129318	0.0297953	0	0.550054	0.385087	0.00520391	0.0137883	0.0116522	0.00703235	0.0110321	0.0318503
TaPHD50	TraesCS2D02G129400.1	SEM	0.604003	0.931121	1.67069	2.01016	1.77429	0.395801	1.43209	0.645894	0.593989	0.660349	0.510034	0.247838	1.16438	0.298042	0.816966	0.89718	1.22216	0.515386	0.465914	1.03654	0.55213	0.206517	0.816269	0.85228	0.631302	1.28735	0.34797	0.397823	0.447612	0.165414	0.875737	0.335157	0.568699	0.65854	2.61731	0.244641	0.976447	0.373961	0.446234	0.15294	0.849759	0.507586	0.222904	0.33898	0.269875	0.98119	1.10243
TaPHD50	TraesCS2D02G129400.1	tpm	4.99368	4.71329	3.28193	3.9803	3.31817	4.69828	6.36983	1.91274	4.95249	6.53631	4.52271	5.05858	5.34663	2.2375	4.03864	4.56672	4.7615	4.28482	4.5891	4.44297	2.715	3.47138	3.65069	5.81656	5.63927	2.1916	3.01784	2.02625	2.60689	4.92049	3.12372	4.1534	4.93315	7.84706	5.88886	4.2874	4.65287	4.69556	2.7289	6.7754	6.14298	4.60494	4.57073	3.96656	2.43053	4.38738	2.8566
TaPHD51	TraesCS2D02G179400.1	SEM	0.390118	1.86956	4.85632	6.16442	3.14769	0.820614	5.76275	1.09383	3.81855	2.75348	2.20458	1.47558	2.6134	4.20944	1.81385	1.21143	2.02967	4.08272	2.88241	0.545418	0.67971	1.19051	3.67033	7.83202	0.818548	1.46827	3.52187	0.397506	2.06196	1.44832	0.515712	1.6452	0.471574	3.89273	6.67774	2.22435	1.35259	2.58729	2.97186	1.89172	2.8761	1.69352	1.86578	2.78524	0.925889	1.47064	3.16127
TaPHD51	TraesCS2D02G179400.1	tpm	12.4336	21.4488	16.064	17.6479	13.6753	12.5715	29.7254	13.0574	23.6584	25.7138	15.4931	13.9293	26.5117	14.4889	8.21102	14.942	20.5535	21.5977	12.33	11.2808	12.0903	11.5195	17.0506	20.7508	17.4196	4.51405	14.8977	5.95238	14.0046	12.4507	15.3998	16.436	12.7776	27.518	17.4118	11.9408	13.775	9.49004	12.0301	15.9632	16.0976	10.9021	11.7471	10.9171	10.4117	8.09783	10.3882
TaPHD52	TraesCS2D02G238100.1	SEM	0.516705	1.85837	1.40317	2.383	2.38116	0.590527	2.29594	1.26419	0.508122	1.54828	1.24188	0.424453	2.22612	0.597943	0.909058	1.86479	2.72937	1.57725	0.276694	1.8211	1.02219	0.194708	1.42885	1.91945	1.30294	1.88935	0.251947	0.567136	1.33489	0.713707	1.66658	0.868934	0.427376	0.721689	4.79339	0.787772	1.30009	0.121517	0.709925	0.774298	1.30466	1.96239	0.323807	2.22477	0.356715	1.10145	1.87343
TaPHD52	TraesCS2D02G238100.1	tpm	7.80044	6.19679	4.86727	5.48332	5.23616	7.68601	10.9553	3.26464	8.2031	11.9276	7.46496	7.90357	8.28472	3.80235	8.26489	9.33678	8.80886	8.1034	8.05796	8.75135	5.00824	5.43936	6.39078	10.7067	10.4321	4.15432	5.8269	4.44917	5.21593	9.16068	5.20682	6.51312	8.47915	10.1515	10.8008	7.63817	7.75169	8.46247	4.41835	9.39269	8.07114	10.5692	9.14588	8.12015	4.38481	7.44218	5.869
TaPHD53	TraesCS2D02G242500.1	SEM	0.515095	1.72997	2.15089	2.63635	2.50031	0.50275	1.78886	1.55552	0.861526	0.776995	1.49955	1.45072	0.533215	1.26434	0.689274	1.17314	0.863364	0.608749	0.99636	1.68493	0.883785	0.492365	1.3727	2.78274	1.03131	2.25409	0.550709	0.300908	0.742491	0.665524	0.655434	0.830498	0.931776	1.21328	2.16325	1.69356	1.19707	1.00284	0.485115	0.631429	0.607304	0.457645	0.252845	0.520932	0.398619	0.907678	1.81662
TaPHD53	TraesCS2D02G242500.1	tpm	12.0756	8.73284	5.62882	8.43414	7.28968	10.2339	13.8354	5.29475	8.69394	10.9859	10.1234	12.1996	8.93017	4.599	8.4643	8.57856	11.2548	11.369	9.48429	6.98401	4.83736	8.35039	6.9917	11.7594	11.0483	3.87703	6.29982	3.73528	5.28621	10.4024	8.63676	6.8361	10.0718	14.9287	9.76399	9.55107	7.69439	11.8207	6.86775	11.4226	11.5396	9.78941	8.07984	7.76246	6.91405	9.16723	5.65911
TaPHD54	TraesCS2D02G263300.1	SEM	0.56771	0.769396	1.51523	1.94249	2.17719	0.693699	0.677021	0.984519	0.703728	1.71202	0.821827	0.188539	1.68081	0.762091	0.261071	0.303712	1.53748	0.710879	0.215097	1.38197	0.959887	0.682246	1.14875	1.03573	0.706503	2.10896	0.63833	0.801843	0.746503	0.550662	0.648745	0.22179	0.399934	0.978745	3.49631	0.746615	1.51751	0.523187	0.313767	1.76077	1.14297	1.68526	0.312058	1.30882	0.696636	1.12539	1.53299
TaPHD54	TraesCS2D02G263300.1	tpm	6.47217	5.82532	4.46403	5.11578	4.54987	5.74527	7.64092	2.53456	6.73807	9.9813	4.82375	7.04096	6.80884	3.16191	6.26963	7.0619	6.7069	6.01254	6.97176	5.48119	3.57836	4.77925	4.98049	7.84267	9.49273	3.90452	4.82542	3.95554	4.19798	7.54885	4.15689	4.81323	6.6529	10.2438	10.1568	5.58705	5.47444	5.80883	4.09379	9.07552	7.18101	7.35935	6.2968	5.53457	4.27077	5.41885	4.06689
TaPHD55	TraesCS2D02G303600.1	SEM	0.337733	2.45646	1.62224	2.67376	1.14048	0.187709	4.26801	1.00726	0.402758	3.42968	0.44129	0.896589	1.9049	1.4018	0.0147935	0.00184594	2.82342	2.48931	0.358477	0.379696	0.144161	0.337086	0.0124111	3.55164	0.0205186	0.072277	0.111709	0.0923149	0.0472081	0.0175716	0.0610697	0.0287544	0.787863	1.09406	0.112512	0.0136603	0.00749795	0.0165066	0.746875	0.351917	0.274825	0.00603037	0.0151305	0.00341782	0.0948695	0.0227943	0.0410884
TaPHD55	TraesCS2D02G303600.1	tpm	0.812798	4.67813	3.54143	2.37867	0.820452	0.886994	8.03924	0.592862	4.29942	2.34624	1.35749	1.06444	5.50027	0.909984	0.0123601	0.0197253	4.441	3.55815	0.445963	1.2544	0.18336	0.412754	0.0754902	5.73184	0.13113	0.113605	0.116743	0.236947	0.0539653	0.0338512	0.105075	0.050602	1.99193	4.43635	0.20302	0.0231585	0.0453208	0.0356155	0.87246	1.58522	1.34134	0.00348163	0.053026	0.0114538	0.422063	0.0501383	0.125268
TaPHD56	TraesCS2D02G311200.1	SEM	0	0	0.0434684	0.0170069	0.023042	0	0.0358949	0.104205	0.0400498	0	0.0225314	0	0.0179057	0.111023	0.0733443	0.0213285	0.0263722	0	0.0150434	0	0.460833	0.397013	0.385087	0.0958174	0	0.0538004	0.0299885	0.0651582	0.118552	0.150721	0.281579	0.205575	0	0.129225	0	0.119194	0.0929213	0.0325861	0.0650716	0.328135	0.177465	0.0572389	0.0831118	0.102427	0.0576032	0.188847	0.235922
TaPHD56	TraesCS2D02G311200.1	tpm	0	0	0.0250965	0.00981893	0.0745103	0	0.0413316	0.157234	0.0383521	0	0.0130085	0	0.0103379	0.251393	0.0572425	0.024329	0.024333	0	0.00868533	0	0.717597	0.303242	0.348957	0.110633	0	0.162648	0.201678	0.0663691	0.311127	0.239216	0.952237	0.498718	0	0.111264	0	0.310063	0.252481	0.0741627	0.310774	0.639759	0.979795	0.0654665	0.212287	0.137373	0.0914199	0.128539	0.343855
TaPHD57	TraesCS2D02G426400.1	SEM	0.0418349	0.0418292	0.0509505	0	0.0377078	0.0477051	0.0564275	0	0.101216	0.220876	0.0227773	0.0305174	0	0.0401827	0.0632658	0	0.0680067	0.0628417	0.111862	0.0525185	0.0461232	0	0.0278602	0.0347474	0.0921508	0.0525451	0.117886	0	0.0800381	0.178578	0.10762	0.107185	0	0.136309	0.116596	0.0374408	0.105997	0.0547968	0.0249048	0.0502694	0.0388679	0.0687403	0.0380963	0.118708	0.0539268	0.0407104	0.0591524
TaPHD57	TraesCS2D02G426400.1	tpm	0.0241534	0.0241501	0.0294163	0	0.0373573	0.0546781	0.0586889	0	0.0863246	0.180986	0.0259024	0.0176192	0	0.0430276	0.0708355	0	0.0392637	0.0551349	0.109617	0.0593565	0.0266293	0	0.0160851	0.0374595	0.0784566	0.0526111	0.127974	0	0.04621	0.159629	0.0621343	0.061883	0	0.115783	0.0933302	0.0395016	0.151018	0.0517576	0.0143788	0.0576477	0.0849039	0.0769555	0.0219949	0.107791	0.0567387	0.0235042	0.0341517
TaPHD58	TraesCS2D02G571900.1	SEM	0.146734	0.14312	0.200639	0.313902	0.141262	0.0344419	0.307569	0.167924	0.0973516	0.25688	0.167887	0.133741	0.201794	0.151304	0.0349448	0.0185341	0.214423	0.217424	0.0472618	0.124296	0.0218244	0.148742	0.034724	0.141864	0.0116483	0.0111371	0.0330889	0.0203965	0.0299173	0.0114253	0.0425972	0.0322833	0.0737019	0.0211122	0.19366	0.000488596	0.0354155	0.0522229	0.115392	0.213092	0.129256	0.022007	0.0156953	0.0458876	0.0263812	0.017047	0.0435509
TaPHD58	TraesCS2D02G571900.1	tpm	0.400144	0.74294	0.452041	0.525855	0.194465	0.368407	1.2061	0.145041	0.762602	0.575146	0.508858	0.34212	0.834647	0.113578	0.143654	0.0771472	1.04155	0.862394	0.371725	0.505866	0.0461147	0.351766	0.0837721	0.956529	0.306042	0.03227	0.076013	0.0288627	0.11156	0.30173	0.0513677	0.075785	0.820159	1.24251	0.30743	0.0791677	0.0686163	0.11087	0.201173	0.895638	0.675417	0.0504646	0.0508629	0.0521952	0.111583	0.13759	0.0493406
TaPHD59	TraesCS3A02G113700.1	SEM	0.0131675	0.49747	0.388635	0.731024	0.312196	0.20805	1.11299	0.325067	0.810157	1.26049	0.309906	0.477585	0.620688	0.491818	0.0644107	0.0237368	0.844442	0.900462	0.214403	0.155142	0.00986649	0.0129945	0.0207262	1.35294	0.153725	0.077445	0.0404204	0.0138621	0.0718243	0.081211	0.0720877	0.0206702	0.270695	0.390252	0.114088	0.0910483	0.0291062	0.0367033	0.0438133	0.162496	0.151542	0.033061	0.00667554	0.0211269	0.0140015	0.049647	0.0378088
TaPHD59	TraesCS3A02G113700.1	tpm	0.94375	0.695896	0.389615	0.721132	0.325314	0.984222	2.5262	0.195024	1.88718	1.3665	1.06597	0.894784	3.16599	0.316274	0.132765	0.101432	1.15816	1.4806	1.3078	1.4155	0.0466935	0.0735704	0.0915838	1.85947	0.447516	0.0507272	0.0601086	0.0428531	0.0834492	0.327643	0.117781	0.0223671	0.66181	1.00121	0.610587	0.120357	0.0496893	0.0792468	0.0854324	0.593554	0.579295	0.0667026	0.057247	0.0372506	0.159835	0.109322	0.126435
TaPHD60	TraesCS3A02G143300.1	SEM	0.334838	0.496207	0.405376	0.875268	0.667458	0.188295	0.336263	0.279919	0.164971	0.632985	0.329614	0.00840962	0.585106	0.613719	0.035252	0.0618007	0.640832	0.601436	0.417823	0.20554	0.42377	0.338216	0.284929	0.675114	0.294242	0.20367	0.302418	0.242968	0.249381	0.0891593	0.453243	0.138594	0.183639	0.183728	0.309157	0.629212	0.2775	0.156814	0.454737	0.271729	0.115973	0.37643	0.157931	0.349396	0.277821	0.269455	0.135868
TaPHD60	TraesCS3A02G143300.1	tpm	1.61869	1.99533	1.27553	1.37952	1.33633	1.43362	2.04961	0.786747	1.90558	1.78867	1.11899	1.3588	2.16631	0.886529	0.923533	0.844162	1.61424	1.29763	0.973296	1.06688	0.875332	1.0588	0.704962	2.42641	1.1653	0.229914	0.489403	0.492501	0.401963	0.815722	1.08246	1.30638	1.18316	2.39588	1.07675	1.01909	1.59577	1.18998	1.12591	2.04572	1.70315	0.775585	0.679767	0.811903	1.52248	0.980125	0.960623
TaPHD61	TraesCS3A02G273300.1	SEM	2.29623	6.01678	4.18017	4.41453	5.64972	1.52445	2.33374	1.43972	2.29894	0.419066	1.77771	1.03417	2.52161	2.33701	0.58531	0.691241	4.02974	1.24013	1.75108	1.12951	0.673439	6.24647	0.845629	2.49323	2.04298	2.32177	1.37784	0.728514	0.204874	1.12304	3.36208	0.715563	0.620582	3.83572	3.72684	2.17773	1.22667	0.452299	0.998219	0.53806	0.492528	1.07926	0.966398	1.1284	1.59699	2.18263	1.33591
TaPHD61	TraesCS3A02G273300.1	tpm	9.07137	11.2924	7.40567	6.50633	7.40079	8.09295	12.3999	3.43262	10.5715	12.6824	9.07421	8.52161	11.7331	4.17723	8.03965	5.13729	9.87174	8.4384	8.25576	8.96709	3.48556	8.53702	4.28494	10.0328	10.4784	4.55792	4.5093	3.94002	3.19147	6.92388	6.84062	5.28532	10.6457	13.5595	9.69496	7.19534	6.28361	6.61041	5.22569	10.0257	7.5725	9.30756	7.49161	6.98887	5.86985	5.92861	4.63081
TaPHD62	TraesCS3A02G388800.1	SEM	0.315882	0.656693	1.47052	1.66698	1.47379	0.48441	1.04488	0.629847	0.33523	1.18278	0.39945	0.517251	0.41548	0.502861	0.425872	1.14197	0.243291	0.700314	0.21671	0.345065	0.222279	0.587169	1.15174	0.740601	0.532035	1.87039	0.338376	0.0780441	0.612449	0.57666	0.922316	0.361213	0.655877	1.25583	2.03351	0.667208	0.991748	0.634906	0.334984	0.514897	0.816156	0.559801	0.249258	0.881715	0.254745	0.622305	0.799529
TaPHD62	TraesCS3A02G388800.1	tpm	3.78398	3.59228	3.07691	3.60618	3.12934	3.44433	3.73815	1.7728	3.5063	6.12286	3.31726	3.6344	3.96077	1.76852	3.556	4.55893	3.37076	3.2719	4.21596	2.78823	2.30343	2.44291	3.09318	3.25907	5.41522	3.00146	2.22332	2.08987	2.71447	4.28943	2.52022	3.01023	2.52122	8.36203	5.56587	3.23681	3.28795	4.25574	2.59265	8.60779	7.35501	3.64699	3.73978	3.52897	2.17919	3.90036	2.57872
TaPHD63	TraesCS3A02G395200.1	SEM	0.197796	0.269337	0.204656	0.230988	0.494873	0.203028	0.456302	0.0811914	0.125442	0.510432	0.270374	0.11658	0.266903	0.145424	0.240457	0.112096	0.225849	0.260427	0.203713	0.0725245	0.270705	0.041353	0.0966311	0.0411776	0.161244	0.212309	0.177563	0.0487317	0.195103	0.130484	0.193995	0.150497	0.127858	0.0443054	0.720276	0.0102621	0.165265	0.224281	0.0968185	0.0538471	0.276355	0.248116	0.0795607	0.0891772	0.0555965	0.273756	0.257788
TaPHD63	TraesCS3A02G395200.1	tpm	0.98974	0.765415	0.33416	0.493151	0.800047	0.918133	1.16729	0.448854	0.643136	1.41073	0.840056	0.927145	0.801528	0.444932	0.971318	1.1091	0.97069	0.893477	0.882504	0.751395	0.628079	0.455115	0.995961	1.36408	1.86686	0.480605	0.601452	0.314071	0.613853	1.46621	0.869031	0.849718	1.09476	1.3074	1.62199	0.982107	1.07154	1.45761	0.46098	1.23723	1.06481	1.01122	0.996328	0.859042	0.387251	1.33256	0.937063
TaPHD64	TraesCS3A02G403600.1	SEM	0.226513	1.86934	2.45259	4.64401	3.42084	1.6809	5.98784	4.33374	2.57388	3.3431	4.48507	1.07633	1.76176	6.1716	0.536806	1.77539	4.8618	4.70454	2.42303	2.88333	0.574709	1.01982	0.564554	4.80958	1.08222	1.38945	1.95523	0.0613028	0.773207	1.18139	1.81224	0.871762	2.75869	1.80462	2.32496	1.30141	1.94897	1.23931	1.89072	1.55822	0.737942	0.684001	0.161065	3.99946	2.09499	0.777386	1.24517
TaPHD64	TraesCS3A02G403600.1	tpm	14.2857	13.3081	13.0312	11.1701	6.70585	16.6635	26.6431	5.75422	23.5471	22.6157	24.0934	17.3244	22.9217	7.39629	7.91618	7.46486	19.2081	20.5791	18.654	21.5782	4.79352	8.27598	4.69773	20.4602	15.1925	4.60698	5.51616	5.35315	4.06185	7.04889	4.73295	5.17864	15.8474	22.6431	14.096	8.48546	6.74517	9.9968	8.47182	17.9548	16.3748	15.7984	11.4102	13.2564	8.87976	7.87786	5.85119
TaPHD65	TraesCS3A02G408500.1	SEM	0.0143868	0.0706796	0.0277516	0.0508647	0.0459725	0.0183918	0.0615066	0.0164901	0.0607842	0.0327861	0.0383685	0.0237309	0.0265556	0.0446695	0.104654	0.0536228	0.0254399	0.0223153	0.0700955	0.0215801	0.0398721	0.11972	0.0426587	0.053472	0.044534	0.0167158	0.0642049	0.00485273	0.0298176	0.06942	0.0412557	0.01267	0.105686	0.0362652	0	0.055023	0.0544001	0.0344016	0.0811128	0.16989	0.0215749	0.0302771	0.0227211	0.0466561	0.086815	0.00235779	0.0336045
TaPHD65	TraesCS3A02G408500.1	tpm	0.0478958	0.079649	0.0615047	0.0794128	0.0412617	0.0551721	0.0704463	0.0539106	0.070006	0.0344722	0.0356522	0.013701	0.0823278	0.0592741	0.117378	0.109982	0.16296	0.189101	0.0404697	0.0124593	0.039808	0.136113	0.0464568	0.164698	0.0731047	0.0191476	0.0711447	0.00280173	0.0551014	0.16069	0.0794318	0.0620428	0.121286	0.266448	0	0.129881	0.0497246	0.101626	0.125948	0.297565	0.177791	0.0330106	0.062403	0.0269369	0.0891586	0.102069	0.0350662
TaPHD66	TraesCS3A02G416700.1	SEM	0.0118844	0.0110813	0	0.0119491	0.00919921	0	0	0	0	0	0	0	0.00883981	0	0	0.00938633	0.0179268	0	0	0	0.0233051	0.0133926	0.0178415	0	0	0	0.0087554	0	0	0.0252108	0.00941514	0.0192948	0.0339244	0	0.0192062	0.0101595	0	0.049216	0.0258745	0.0525136	0.0274461	0	0.02078	0.0115602	0.0474386	0.0288952	0.0114887
TaPHD66	TraesCS3A02G416700.1	tpm	0.00686147	0.00639777	0	0.0068988	0.00531117	0	0	0	0	0	0	0	0.00510367	0	0	0.0054192	0.0103501	0	0	0	0.0134552	0.0077322	0.0103008	0	0	0	0.00505493	0	0	0.0145554	0.00543583	0.0111398	0.0195862	0	0.0110887	0.00586557	0	0.0744283	0.0279302	0.0303187	0.0556518	0	0.0119974	0.0066743	0.0547341	0.025226	0.0131085
TaPHD67	TraesCS3A02G513600.1	SEM	0.370413	0.399158	0.412167	0.762158	1.0721	0.235649	0.228916	0.186626	0.096339	0.080531	0.354188	0.218671	0.294903	0.142221	0.138576	0.0593642	0.163644	0.377783	0.185428	0.103484	0.351597	0.116506	0.235878	0.57211	0.361697	0.227903	0.353471	0.116356	0.26077	0.183598	0.236922	0.0803351	0.210528	0.103559	0.135767	0.108175	0.475595	0.289909	0.0509168	0.55243	0.244985	0.24379	0.196935	0.350611	0.111338	0.380051	0.233888
TaPHD67	TraesCS3A02G513600.1	tpm	1.64884	1.34981	0.737903	1.44472	1.39795	1.60068	1.80272	0.449311	1.30015	1.25549	1.6753	1.82716	1.62417	0.454118	0.655853	0.664909	1.28194	1.40313	1.08427	0.937153	0.588469	0.728195	0.541976	1.39902	1.19889	0.259829	0.632755	0.202905	0.708837	0.99167	0.689849	0.716606	1.27393	1.90582	1.14884	0.653795	0.802424	1.04059	0.584912	1.73703	1.46516	0.514251	0.739122	0.524536	0.432285	0.583599	0.680788
TaPHD68	TraesCS3A02G514100.1	SEM	0	0	0	0	0	0	0	0	0	0	0	0	0	0	0	0	0	0	0	0	0	0	0	0	0	0	0	0	0	0	0	0	0	0	0	0	0	0	0.00693403	0	0	0	0	0	0	0	0.0141333
TaPHD68	TraesCS3A02G514100.1	tpm	0	0	0	0	0	0	0	0	0	0	0	0	0	0	0	0	0	0	0	0	0	0	0	0	0	0	0	0	0	0	0	0	0	0	0	0	0	0	0.00400337	0	0	0	0	0	0	0	0.00815987
TaPHD69	TraesCS3A02G538000.1	SEM	1.40922	0.590608	0.605456	0.458737	0.31812	0.814605	0.553457	1.36245	1.03708	1.29227	0.913245	1.3469	0.363654	0.24299	1.18006	1.88569	0.938165	1.19601	0.923108	0.576784	0.301281	1.22535	0.894563	0.633758	1.67047	1.68604	2.30528	1.59622	0.832942	1.41777	1.83051	0.164395	1.06539	0.378766	3.31221	1.09017	1.88082	1.21433	0.834374	1.45587	0.171994	0.413109	0.864888	1.57311	0.440351	1.33116	0.777665
TaPHD69	TraesCS3A02G538000.1	tpm	1.36039	0.679354	2.19664	1.29422	1.75479	2.09826	0.885719	1.42561	1.1671	5.08626	0.723375	2.81667	1.2112	1.22266	3.63012	3.58806	1.51373	2.45904	2.29323	1.18303	2.59146	2.46407	1.75885	0.849552	6.83989	3.25058	2.50871	3.27429	2.44929	3.45814	2.37917	2.71383	2.11226	1.13369	4.98352	3.18299	2.87645	4.4774	0.638126	2.6673	2.86653	2.38564	2.38654	2.26965	1.49689	3.16931	2.01499
TaPHD70	TraesCS3B02G133100.1	SEM	0.512985	0.773217	1.4572	2.02997	0.539428	0.256181	1.14842	0.58948	1.70264	2.81138	0.435158	0.696558	0.829455	1.17216	0.109584	0.110392	1.69993	2.09597	0.262394	0.188561	0.196146	0.138036	0.243641	2.57231	0.324181	0.00917187	0.070463	0	0.0328591	0.117899	0.2002	0.0703712	0.941125	0.932363	0.128712	0.0404574	0.0473823	0.234028	0.0253369	0.144822	0.00227824	0.332414	0.107842	0.574629	0.011111	0.270681	0.0449373
TaPHD70	TraesCS3B02G133100.1	tpm	1.37196	1.26452	0.868859	1.21115	0.311439	1.3598	4.95689	0.497503	4.62595	2.82824	1.8323	1.52363	6.24138	0.753151	0.110617	0.515667	2.33665	2.77422	2.14717	2.56444	0.163697	0.0881568	0.432471	3.55244	0.667701	0.0102593	0.0728379	0	0.0460771	0.208782	0.246126	0.357636	1.29317	1.90093	0.950832	0.284349	0.410667	0.347104	0.0276306	0.567238	0.526243	0.610667	0.569607	0.924523	0.0183716	0.401746	0.10577
TaPHD71	TraesCS3B02G161800.1	SEM	0.0618856	0.118871	0.0395705	0	0.036091	0.0753039	0.349782	0.117656	0.215194	0.0590502	0.0668577	0.0339779	0.105844	0.050376	0.0509156	0.03227	0.0463095	0.0792188	0.16316	0.058368	0.0524099	0.0789018	0	0.087535	0.0559171	0	0	0	0	0.0616327	0	0.109616	0.101417	0.0159036	0	0	0.181668	0.0375957	0.0560365	0.0541294	0	0.169185	0	1.62e-08	0.199481	0.409372	0.0643411
TaPHD71	TraesCS3B02G161800.1	tpm	0.0357297	0.125856	0.0455827	0	0.0208372	0.0867443	0.265541	0.0679287	0.297889	0.0340927	0.0386003	0.0196172	0.0611093	0.0562244	0.0293961	0.0186311	0.0517482	0.0899137	0.0942007	0.0337004	0.057766	0.045554	0	0.117606	0.11706	0	0	0	0	0.0355837	0	0.063287	0.0981408	0.113377	0	0	0.15542	0.0429973	0.0323527	0.199034	0	0.097679	0	9.37e-09	0.11517	0.236351	0.0371473
TaPHD72	TraesCS3B02G307000.1	SEM	1.03159	1.26117	2.17243	3.21538	2.73901	0.565395	2.28513	1.44698	2.32592	0.976732	0.750063	0.486301	1.69044	2.64233	0.799412	1.10979	3.46614	1.93698	0.81693	0.619196	0.698198	1.09487	0.61807	1.61119	0.200156	2.03013	0.62986	0.325616	0.855219	0.423344	1.6709	0.105953	1.30995	1.4511	2.59507	0.0605958	0.932149	0.544976	0.662291	0.466374	0.524776	0.944497	0.283982	1.58106	0.205416	0.449266	1.36253
TaPHD72	TraesCS3B02G307000.1	tpm	6.62268	7.52878	5.90256	5.29735	5.02698	6.12585	11.2458	2.81299	9.61849	10.0104	6.214	6.30053	10.7267	3.76359	5.21476	4.62094	9.21253	7.56264	7.14013	7.82647	2.8728	4.57956	3.55234	10.048	7.0359	3.42003	4.09712	2.91538	3.40391	5.75504	4.56244	4.36045	8.15889	10.0868	7.25259	5.49954	4.44631	5.01424	4.26945	7.46162	7.00427	7.57301	5.48696	5.2583	4.07828	4.6778	3.60925
TaPHD73	TraesCS3B02G419900.1	SEM	0.240679	0.783701	1.90504	1.80882	1.84736	0.0641767	1.07795	0.776979	0.374779	1.67056	0.81138	0.728918	0.162284	0.3442	0.502914	0.878227	0.0913478	0.42714	0.249296	0.174915	0.148165	0.984627	0.878425	0.963074	0.913274	1.57766	0.329663	0.318826	0.242663	0.508603	0.562267	0.27729	0.214649	1.30803	2.18867	0.334258	0.603927	0.572621	0.415575	0.268714	0.634489	0.66829	0.474497	0.828178	0.321032	1.02366	0.709979
TaPHD73	TraesCS3B02G419900.1	tpm	4.30977	3.81753	3.3506	3.63082	3.28063	3.96115	4.35547	1.54689	3.3816	5.84469	3.92973	4.20014	4.17282	1.47588	2.99234	4.07131	3.78406	3.37282	4.62578	3.32654	1.8546	2.52708	2.52075	3.86611	6.38387	2.03378	2.18218	1.62665	2.34709	3.94242	1.89409	2.3908	3.08663	8.90308	5.34165	2.82357	3.46416	4.23083	3.01102	9.0772	7.71203	3.88816	3.4472	2.87624	2.39252	3.42252	2.41403
TaPHD74	TraesCS3B02G427000.1	SEM	0.11112	0.119329	0.236117	0.34771	0.507415	0.101851	0.155021	0.311476	0.0982452	0.765719	0.271629	0.241607	0.190044	0.163099	0.0725389	0.214631	0.128637	0.260164	0.143813	0.0257017	0.189552	0.0597279	0.0965357	0.173456	0.364235	0.33908	0.0828992	0.0991785	0.223901	0.286162	0.146536	0.057687	0.30187	0.15661	0.753331	0.235136	0.0895798	0.0766663	0.112506	0.176893	0.116912	0.124282	0.158395	0.292326	0.0994826	0.133878	0.250065
TaPHD74	TraesCS3B02G427000.1	tpm	0.789263	0.626778	0.319873	0.612773	0.743616	0.831916	1.21633	0.297143	0.448462	1.48203	0.808737	0.845923	0.5596	0.459248	0.857756	1.12198	0.820787	0.995191	0.885984	0.574842	0.628878	0.405172	0.846333	1.13627	1.5825	0.500615	0.397619	0.322325	0.455311	0.92323	0.533567	0.737132	0.807168	1.1314	1.58423	0.904138	0.820958	1.21826	0.491832	1.05227	0.960602	0.790556	0.582927	0.802716	0.455137	1.04312	0.644989
TaPHD75	TraesCS3B02G437100.1	SEM	1.59713	0.889473	2.14563	5.33797	2.30881	1.31155	2.14011	4.49707	2.04243	2.60066	0.321815	1.07484	0.506667	4.69038	1.86815	0.932308	4.31918	5.47927	1.06934	2.89588	1.40332	1.66004	0.397399	4.77028	0.644831	1.90013	0.133718	0.553088	0.710411	0.852751	1.51103	1.00302	1.54459	1.73471	1.85075	0.461714	1.3831	0.892391	3.40498	0.602809	1.30165	1.06178	0.827147	2.78317	1.45496	0.400576	0.864714
TaPHD75	TraesCS3B02G437100.1	tpm	15.1843	12.5024	12.7504	12.3635	6.31646	13.5816	20.098	6.11308	21.8277	21.0241	20.3708	16.0924	20.3475	6.60582	7.82408	5.72634	16.4445	15.5197	17.8937	20.5213	4.81166	7.18914	4.33604	16.5108	12.887	4.91523	3.15002	5.77556	3.51211	6.67853	5.19952	4.57106	13.4418	20.869	13.1388	6.08952	4.49616	7.48972	6.80141	14.2274	13.989	9.71107	8.40297	8.49438	7.37382	6.42021	3.65709
TaPHD76	TraesCS3B02G451700.1	SEM	0.0137335	0.0265458	0.0341622	0.113106	0.0750975	0.0181936	0.0302669	0.0984267	0.155031	0.174885	0.0287616	0	0.164314	0.11721	0.0512442	0.0105924	0.126965	0.0405803	0.031257	0.0351069	0.0200071	0.0931693	0.0917371	0.209981	0.022986	0.0116912	0.0434178	0.0217799	0.053815	0.0793391	0.032716	0.0386321	0.0703629	0.136287	0.112384	0.0838355	0.0376825	0.0544417	0.163294	0.244931	0.180134	0.0239523	0.0545016	0.0633805	0.128013	0.0453927	0.0102821
TaPHD76	TraesCS3B02G451700.1	tpm	0.0157853	0.0706988	0.147189	0.0991829	0.0859453	0.0105041	0.202042	0.107692	0.175549	0.140644	0.0312912	0	0.26924	0.088027	0.0470622	0.0121385	0.280691	0.321973	0.0909865	0.0984942	0.0316132	0.0537913	0.0989317	0.30016	0.0654121	0.0118805	0.0390731	0.0623076	0.0608694	0.109464	0.0188886	0.0424189	0.275612	0.461123	0.0800014	0.121612	0.0751954	0.119527	0.371623	0.277535	0.404601	0.049984	0.0497328	0.053909	0.164662	0.0262075	0.064563
TaPHD77	TraesCS3B02G582000.1	SEM	0.163199	0.301058	0.194916	0.809026	0.689192	0.16651	0.874686	0.567894	0.254079	0.33773	0.170981	0.372753	0.475931	0.24188	0.302278	0.314345	0.277923	0.360118	0.283406	0.447522	0.355018	1.00601	0.526944	0.745031	0.555696	0.298163	0.745156	0.159462	0.233471	0.288876	0.246873	0.224541	0.574767	0.406581	0.587528	0.296879	0.234921	0.303528	0.760246	0.390142	0.0277033	0.285024	0.0605714	0.0404793	0.224388	0.317646	0.453639
TaPHD77	TraesCS3B02G582000.1	tpm	2.18948	1.99529	1.96945	2.52978	1.92348	2.24766	2.72836	0.928058	2.08341	2.26734	1.99197	2.51348	2.18519	1.24995	1.59541	1.45423	2.24067	2.63576	2.32586	1.82941	1.2702	1.89797	1.32853	2.36671	2.1946	1.00127	1.39762	1.2866	1.5168	1.49328	1.20465	1.15546	2.11989	3.40726	2.10732	1.07542	1.16187	1.45485	2.17459	2.84383	2.56424	1.18293	1.1083	1.27088	1.55011	1.43958	1.06149
TaPHD78	TraesCS3B02G582800.1	SEM	0	0	0	0	0	0	0	0	0	0	0	0	0	0	0	0	0	0	0	0	0	0	0	0	0	0	0	0	0	0	0	0.0065404	0	0	0	0	0	0.00757027	0	0.00789244	0.00731768	0	0	0	0	0	0.00704616
TaPHD78	TraesCS3B02G582800.1	tpm	0	0	0	0	0	0	0	0	0	0	0	0	0	0	0	0	0	0	0	0	0	0	0	0	0	0	0	0	0	0	0	0.0037761	0	0	0	0	0	0.0043707	0	0.0045567	0.00422487	0	0	0	0	0	0.0040681
TaPHD79	TraesCS3B02G603400.1	SEM	0.112651	0.0787027	0	0	0.103877	0.0834554	0	0	0	0	0	0.233191	0	0.121658	0.0837066	0.0817516	0	1.25e-10	0	0	0	0.127485	0	0	0.153429	0.0705574	0	0.175162	0	0	0	0	0	0	0	0	0	0	0	0	0	0.151259	0	0.134834	0.119543	0.12606	0
TaPHD79	TraesCS3B02G603400.1	tpm	0.065039	0.045439	0	0	0.11299	0.048183	0	0	0	0	0	0.134633	0	0.0702393	0.048328	0.0471993	0	7.23e-11	0	0	0	0.0736033	0	0	0.088582	0.0407363	0	0.10113	0	0	0	0	0	0	0	0	0	0	0	0	0	0.0873293	0	0.0778467	0.0690183	0.0727807	0
TaPHD80	TraesCS3D02G116200.1	SEM	0.162934	0.786738	0.840078	1.73704	0.479864	0.0574141	1.36181	0.465732	1.81654	2.78356	0.234732	0.553658	0.452668	1.14898	0.0359449	0	1.64818	1.71774	0.472869	0.241691	0	0.0137043	0	1.96434	0.172843	0	0	0	0	0.00788407	0.00601651	0.00674865	0.395285	0.715482	0.132287	0.0143455	0	0	0	0.0728417	0.241672	0	0	0	0.00775812	0.00771288	0.0136876
TaPHD80	TraesCS3D02G116200.1	tpm	0.835001	1.34484	0.542118	1.09102	0.27705	0.899092	3.5543	0.268891	4.03624	2.3989	1.2483	0.885939	5.59817	0.663367	0.0261065	0	1.7913	1.83627	1.37777	1.51768	0	0.0079122	0	2.11927	0.470814	0	0	0	0	0.0087061	0.00347363	0.00389633	0.680506	2.20368	0.808243	0.00828237	0	0	0	0.906281	0.769347	0	0	0	0.0087376	0.00445303	0.0141435
TaPHD81	TraesCS3D02G144300.1	SEM	0.193523	0.395321	0.425971	1.00619	0.338519	0.28003	0.330693	0.443046	0.12034	0.826193	0.192055	0.168545	0.349449	0.525235	0.0333993	0.25445	0.568157	0.53724	0.487541	0.185079	0.145514	0.528332	0.0675818	0.623925	0.207434	0.199288	0.268861	0.276052	0.209343	0.253128	0.0534084	0.237004	0.740378	0.417183	0.18584	0.166327	0.232409	0.0902088	0.209043	0.106675	0.227634	0.257495	0.129964	0.272534	0.197537	0.155543	0.244721
TaPHD81	TraesCS3D02G144300.1	tpm	1.16394	1.69373	1.4206	1.36458	1.04411	1.04774	1.78115	0.595401	1.94675	1.22605	0.910699	1.08259	2.08881	1.10552	0.633863	0.462325	1.34949	1.46789	0.664455	1.02091	0.795338	1.26774	0.579147	1.43305	1.18888	0.338151	0.986616	0.526638	0.873603	1.04148	0.854714	0.708152	1.10293	2.29482	0.784468	0.946932	0.676652	0.482198	1.35771	1.79031	1.59505	0.550561	0.813261	0.314658	1.55004	0.941695	0.675236
TaPHD82	TraesCS3D02G202300.1	SEM	0.138755	0.255291	0.437445	0.810626	0.979952	0.18382	0.0993107	0.498244	0.0283941	0.303438	0.105644	0.4583	0.133923	0.484581	0.15181	0.0580732	0.305499	0.176603	0.369598	0.114832	0.330481	0.630771	0.247654	0.0751087	0.113176	0.547905	0.121474	0.0547334	0.176791	0.25236	0.118118	0.270031	0.15318	0.191616	0.389024	0.362952	0.395847	0.218541	0.072818	0.203295	0.248273	0.278318	0.0752475	0.0387261	0.248678	0.375577	0.534858
TaPHD82	TraesCS3D02G202300.1	tpm	1.67742	2.36703	1.18547	1.98662	2.41934	1.47487	1.08876	1.33867	0.616276	1.31634	1.08478	1.63466	0.659815	1.12109	1.2165	1.7368	0.979338	1.08344	1.18046	0.635777	1.40047	1.64705	1.6484	1.12615	1.47815	0.954618	1.58189	0.957216	1.60623	2.04694	1.33613	1.70994	1.06614	1.21365	1.42748	1.32798	1.65799	1.81416	1.42973	1.50207	1.38332	1.32938	1.37193	1.17299	1.56146	1.19704	1.15536
TaPHD83	TraesCS3D02G272700.1	SEM	0.713124	6.03594	3.08735	2.86573	5.51893	0.793565	1.68728	1.03284	1.33951	0.241269	0.677811	0.722452	1.67969	1.62849	0.59803	1.38785	1.92879	1.75221	0.347567	0.450631	0.701998	5.25879	0.768356	1.04177	0.972971	1.22402	1.12387	0.0599694	0.416275	0.89149	2.80115	0.508218	0.747502	2.2852	3.91522	2.21344	0.985923	0.852268	0.884841	0.947424	0.739342	0.954497	2.08777	1.54296	1.40434	0.66289	1.14589
TaPHD83	TraesCS3D02G272700.1	tpm	6.70657	9.23018	5.59393	4.99073	6.33031	5.87819	8.50513	2.56091	7.206	7.91711	5.75209	6.18574	8.0248	3.30147	5.49235	4.04115	7.6238	6.19987	5.34718	5.40356	2.29209	6.98815	3.17531	7.91126	7.44963	2.45065	3.25443	2.37197	1.93798	5.35051	5.40063	4.4319	6.35597	9.1391	6.97956	6.37472	5.05868	5.02029	3.63956	5.5649	6.49177	8.55654	5.62662	5.05517	3.45802	5.14376	3.27234
TaPHD84	TraesCS3D02G380800.1	SEM	0.416281	0.805778	1.69344	1.93942	1.44021	0.193264	0.677836	1.08764	0.376692	1.33507	0.483079	0.661133	0.108714	0.692957	0.394966	1.00138	0.019025	0.502034	0.520984	0.490692	0.316514	0.751659	0.919418	0.784123	0.252813	1.69904	0.39307	0.290685	0.388147	0.20861	0.520272	0.401164	0.4188	0.785323	1.48546	0.835859	0.267595	0.356698	0.27466	0.973191	0.316339	0.722186	0.181755	0.657905	0.482239	0.462501	0.87499
TaPHD84	TraesCS3D02G380800.1	tpm	4.20812	3.44399	3.3277	3.88968	3.16496	3.81501	4.04512	1.84039	3.53982	5.72235	3.94304	4.27237	3.84738	1.76355	2.86419	4.50668	2.98966	3.16328	4.05586	2.85938	2.36157	2.46996	2.68178	3.36857	5.11048	2.16423	2.68223	1.69444	2.53007	3.77377	1.96682	2.68151	2.72804	7.98815	5.40373	2.80921	3.26719	3.92625	2.8033	7.9341	6.53084	3.8482	3.33926	3.19378	2.72975	3.5644	2.6811
TaPHD85	TraesCS3D02G388800.1	SEM	0.2277	0.361088	0.500647	0.521276	0.828607	0.1581	0.38293	0.231962	0.110822	0.7296	0.474891	0.146806	0.384485	0.259495	0.3143	0.503007	0.11734	0.364761	0.125027	0.21456	0.256654	0.206086	0.256322	0.167666	0.31176	0.413745	0.190642	0.161801	0.179912	0.0507206	0.169299	0.0453416	0.40291	0.21002	1.3671	0.0839629	0.34257	0.614077	0.082113	0.40826	0.291473	0.464594	0.22751	0.110985	0.125647	0.105129	0.455873
TaPHD85	TraesCS3D02G388800.1	tpm	1.36051	1.42599	0.73911	1.23246	1.41588	1.19426	1.50231	0.685383	1.00298	2.16848	1.18094	1.59785	1.25249	0.924157	1.39814	1.33641	1.66128	1.36689	1.18897	1.09008	1.14853	1.1654	1.39354	1.91104	2.23718	0.763796	0.891956	0.879339	0.990645	2.00672	1.16132	1.45149	1.65831	1.73917	2.31559	1.47455	1.57395	2.50829	1.07588	2.0404	1.76076	1.34252	1.49429	1.27121	0.953564	1.60923	1.37214
TaPHD86	TraesCS3D02G398800.1	SEM	0	0	0	0	0	0	0	0	0	0	0	0	0	0	0	0	0	0	0	0	0	0	0	0	0	0	0	0	0	0	0	0	0	0	0	0	0	0	0	0	0.0681735	0	0	0	0	0	0
TaPHD86	TraesCS3D02G398800.1	tpm	0	0	0	0	0	0	0	0	0	0	0	0	0	0	0	0	0	0	0	0	0	0	0	0	0	0	0	0	0	0	0	0	0	0	0	0	0	0	0	0	0.0663064	0	0	0	0	0	0
TaPHD87	TraesCS3D02G403600.1	SEM	0.0829812	0.0463212	0.0221583	0.00251046	0.0193686	0.0232314	0.220186	0.131293	0.0147165	0.0860095	0.0643705	0.075827	0.0687067	0.0214631	0.0125255	0.0792988	0.235449	0.164748	0.0519215	0.00857558	0.0454948	0.055936	0.0234787	0.155413	0.0438901	0.0122233	0.136569	0.0148248	0.166541	0.073617	0.0195222	0.0336414	0.213694	0.0696961	0.0162233	0.0543747	0.0279801	0.0523228	0.0222464	0.399281	0.197842	0.0464622	0.0689831	0.0340623	0.0440811	0.246812	0.561321
TaPHD87	TraesCS3D02G403600.1	tpm	0.0954904	0.0530496	0.0787887	0.104816	0.0855722	0.0538857	0.540097	0.132801	0.0807098	0.129419	0.1094	0.121968	0.0894273	0.0460959	0.189762	0.152578	0.730975	0.745426	0.068309	0.0325391	0.0749711	0.0939234	0.11329	0.748508	0.0910601	0.0435206	0.136756	0.0670359	0.171316	0.132563	0.0553322	0.0566016	0.775186	1.392	0.155298	0.218051	0.188394	0.320596	0.0936952	2.04005	1.35268	0.268696	0.19143	0.100755	0.143288	0.387943	1.69909
TaPHD88	TraesCS3D02G412200.1	SEM	0.0163579	0.0178685	0.0254339	0.00949516	0.00859163	0.0138988	0.0166109	0.00787194	0.0076422	0.0243314	0.0164011	0.00674881	0.0371509	0.0139797	0	0	0.00424886	0.0193668	0.028057	0.0160464	0	0.0366975	0.021388	0.00903923	0.00854017	0.031019	0	0.0189756	0	0.00934165	0.0233406	0	0.0165804	0.014008	0.0199441	0	0.0327535	0.0863623	0.0413778	0.0364493	0.00347218	0	0.0183257	0	0.00735712	0.0338373	0.0164705
TaPHD88	TraesCS3D02G412200.1	tpm	0.0165875	0.0103164	0.0351368	0.00548203	0.0096814	0.00802447	0.00959033	0.00454487	0.00866157	0.0239554	0.0094692	0.0288235	0.0366309	0.0080712	0	0	0.0384839	0.0352159	0.0302503	0.0092644	0	0.0617376	0.0123484	0.0377207	0.00493067	0.0179088	0	0.0208248	0	0.0106851	0.0266618	0	0.0158664	0.0290501	0.0211144	0	0.0189102	0.0727686	0.0422884	0.0547841	0.0508679	0	0.0105804	0	0.00424763	0.0361499	0.00950923
TaPHD89	TraesCS3D02G521900.1	SEM	0.251684	0.373057	0.276922	0.562115	0.583385	0.144409	0.170392	0.286632	0.353338	0.640865	0.0837841	0.485564	0.382486	0.317821	0.105493	0.303512	0.200195	0.420217	0.44099	0.277201	0.14576	0.339939	0.198364	0.533643	0.264237	0.0426199	0.145332	0.05748	0.283891	0.198453	0.0404622	0.277644	0.521337	0.360166	0.314802	0.198269	0.267105	0.181768	0.396589	0.420359	0.173568	0.100806	0.118358	0.229903	0.149601	0.21943	0.172688
TaPHD89	TraesCS3D02G521900.1	tpm	1.17845	1.13595	0.754797	0.905786	1.11737	1.05148	1.4022	0.604731	1.17245	1.32744	1.36053	1.4049	1.43881	0.716989	0.598744	0.637219	0.873541	1.14603	1.0597	1.16911	0.847232	0.5916	0.705638	1.27494	0.736765	0.533193	0.69957	0.552602	0.692636	0.486168	0.673878	0.892144	0.921996	2.20086	0.888552	0.759815	0.734869	0.945729	0.635215	1.39361	1.38153	0.782364	0.726113	0.70372	0.684804	0.734903	0.650123
TaPHD90	TraesCS3D02G543400.1	SEM	0.882267	0.709839	1.1671	1.63978	0.890848	1.0418	1.26879	0.497242	0.0943916	0.71348	2.12387	1.35705	0.513468	0.0860933	2.02223	0.821755	0.807502	0.389201	0.818341	0.355518	0.188015	0.0708226	0.792077	0.786219	1.08938	0.49367	0.190156	0.598416	0.0624792	1.86513	0.623507	1.93594	2.25121	0.474592	1.98907	1.00103	0.337966	1.22383	0.914148	0.757639	0.532451	0.777221	0.205301	1.37628	0.846859	1.64568	0.624653
TaPHD90	TraesCS3D02G543400.1	tpm	1.9418	1.02676	1.05171	1.67133	0.514418	1.79367	1.4737	0.349888	0.0547584	1.71902	2.37447	1.5421	0.35382	0.049706	1.44025	0.682165	0.976513	0.789288	0.661737	0.332529	0.214917	2.14301	0.559302	0.633169	2.85679	0.322726	0.23538	0.418931	0.520233	2.08201	0.727052	1.33574	1.62717	0.521228	2.52443	1.15102	0.385226	3.72719	1.0721	0.549314	0.590746	0.962066	0.236183	1.06588	1.4235	1.58547	0.887252
TaPHD91	TraesCS4A02G066400.1	SEM	0.751442	0.78494	1.09364	0.917139	1.48484	1.08849	1.41874	0.468724	0.309295	2.82617	1.79785	1.55514	1.28767	0.7248	0.924908	0.756092	2.21028	0.409523	0.406274	0.647835	0.439263	0.516791	0.982735	0.141475	0.72304	3.49076	0.980852	0.284464	0.872963	1.03311	1.14296	0.498214	0.157156	1.03191	3.59207	0.15015	1.51226	0.490446	0.435533	0.485326	0.672733	1.64216	0.214088	1.777	0.0753866	1.18001	0.96647
TaPHD91	TraesCS4A02G066400.1	tpm	6.12721	5.58978	4.86966	4.86491	6.18707	6.67219	6.26792	3.33682	4.44268	9.28581	5.61851	7.24761	4.66793	4.07216	8.34392	9.20179	6.59351	5.22789	6.08524	4.73452	4.64173	4.2618	6.25572	6.77891	9.50783	5.60445	7.47939	5.25741	6.55601	6.82329	4.64521	5.58634	6.92943	5.55594	9.42205	5.28503	6.36091	6.52438	3.20907	5.19543	4.3394	7.65763	7.89396	8.23066	4.32367	6.60917	3.77257
TaPHD92	TraesCS4A02G109600.1	SEM	0.623954	0.596695	0.620611	0.139192	0.98518	0.927113	0.121622	0.865685	0.333807	1.03587	0.128638	0.743522	1.10173	0.650171	0.208733	0.318996	1.46063	0.572884	0.310077	1.08642	0.125618	0.871773	0.143198	0.873508	0.205527	0.532402	0.233832	0.435989	0.211753	0.1792	0.404956	0.0995204	0.241664	0.286735	0.319389	0.614337	0.213353	0.392241	0.254872	0.798009	0.22602	0.287258	0.353303	0.649617	0.39468	0.172142	0.3371
TaPHD92	TraesCS4A02G109600.1	tpm	2.27518	2.25634	2.39123	1.76965	1.12861	2.94543	4.05018	1.08385	2.47759	2.73105	2.83562	2.23013	2.40675	0.732681	1.00399	0.862151	3.60472	2.6729	1.65014	2.25803	1.34054	2.1827	0.893175	3.47136	2.19206	0.401069	0.250117	0.389697	0.220719	0.818704	0.358165	0.53714	2.32549	2.82448	1.85391	0.70522	1.2149	1.12809	1.06323	3.56057	2.4966	1.09758	0.711596	0.788183	1.44665	0.873744	0.544038
TaPHD93	TraesCS4A02G117900.1	SEM	7.81758	13.1947	2.23727	2.53607	9.48949	3.63325	1.06208	3.88464	1.73211	3.73628	3.1523	2.14995	1.30156	4.87992	1.95753	5.35769	0.772617	3.41166	5.20967	2.07408	1.29913	2.84702	0.244926	0.828941	0.598013	0.390205	1.41211	0.755049	0.600382	3.43775	2.45961	0.69078	2.02203	4.32672	4.0176	5.43177	1.43106	1.02601	14.172	2.86709	4.4542	0.448712	0.439988	0.411774	2.126	0.731042	0.609009
TaPHD93	TraesCS4A02G117900.1	tpm	17.422	17.7611	14.7399	11.128	11.5335	12.8815	8.59991	3.37976	11.1628	6.70597	12.4843	9.29815	9.61543	4.82046	6.36613	5.83506	6.3117	7.95554	15.0293	11.5378	2.20282	9.54629	1.82473	5.95531	4.1459	2.89293	5.06494	4.62723	2.93213	4.868	3.75752	2.19522	6.41846	15.6545	7.07637	5.30715	2.93439	2.49773	11.5904	10.6814	10.6047	3.53277	2.56934	2.8586	5.69429	2.76581	2.02749
TaPHD94	TraesCS4A02G166600.1	SEM	0.0333891	0.14929	0.0453126	0.0780551	0.162282	0.0590359	0.151427	0.0410506	0.189519	0.218292	0.0184631	0.0744976	0.245073	0.109609	0.107726	0.0624909	0.210363	0.053312	0.231075	0.0134455	0.0164435	0.0431845	0.0137218	0.021666	0.122631	0.227745	0.0591353	0.115029	0.143376	0.176709	0.0451848	0.0673156	0.352431	0.307349	0.0877237	0.0253443	0.0717545	0.0877259	0.174345	0.00877061	0.208832	0.0284382	0.0349501	0.0709765	0.154875	0.0978742	0.146686
TaPHD94	TraesCS4A02G166600.1	tpm	0.244733	0.284656	0.35798	0.371433	0.363818	0.193317	0.667417	0.130504	0.353108	0.306492	0.304864	0.270776	0.441049	0.217743	0.189599	0.203274	0.561759	0.363378	0.319307	0.192305	0.0963904	0.448483	0.0849384	0.596624	0.285662	0.186903	0.18393	0.160696	0.252547	0.357704	0.158108	0.31249	0.455404	0.670991	0.267019	0.251733	0.174306	0.174597	0.56078	0.558366	0.605769	0.100438	0.173667	0.0990956	0.554048	0.235315	0.37707
TaPHD95	TraesCS4A02G167200.1	SEM	0.239567	0.22872	0.516138	0.649301	1.24689	0.716752	0.281311	0.433228	0.280557	1.12691	0.107545	0.449519	0.471719	0.214132	0.621719	0.698383	0.419807	0.131428	0.429421	0.243338	0.69442	0.531432	0.978472	0.11888	1.10313	0.663765	0.590153	0.270162	0.314148	0.506538	0.976133	0.199758	0.428408	0.208075	0.973641	0.674044	0.725094	0.447907	0.298325	0.327763	0.275421	0.615085	0.307356	1.02846	0.381485	0.623359	0.710694
TaPHD95	TraesCS4A02G167200.1	tpm	2.46673	2.15449	1.88167	2.1381	2.53505	2.36465	1.589	1.83646	1.25485	2.47877	1.45385	2.19113	1.02801	1.24616	3.87523	4.90866	1.76379	1.68708	1.76975	1.39744	2.24888	2.08642	2.66475	2.13948	3.68871	1.58313	1.8863	1.3409	2.11344	3.33942	2.17011	2.5723	1.99589	2.13604	3.1704	2.80149	3.47444	3.65313	1.65832	2.46687	2.44844	4.06466	3.78353	3.81155	1.84837	2.93337	1.88043
TaPHD96	TraesCS4A02G182900.1	SEM	0.189007	0.541667	0.993599	1.15169	0.475111	0.00570975	0.647156	0.474055	0.419256	0.32364	0.26111	0.536157	0.84531	0.35071	0.482723	0.337327	1.05959	1.01826	0.398547	0.857393	0.0257187	0.0637055	0.5296	0.472648	0.467153	0.390726	0.0640865	0.09562	0.277059	0.197881	0.193261	0.238656	0.73477	0.457933	1.37378	0.0856936	0.0916994	0.193239	0.215485	0.222089	0.549522	0.259689	0.179674	0.261923	0.0507482	0.463653	0.574617
TaPHD96	TraesCS4A02G182900.1	tpm	2.5121	1.73738	1.00866	1.39889	1.00533	2.20962	4.4442	0.7074	2.23668	3.87517	2.71667	2.29334	2.8696	0.847836	1.97569	1.579	3.72961	3.19656	2.52472	3.09308	0.753597	0.884574	0.883675	4.51375	3.24344	0.988386	1.22034	0.661137	1.18624	1.78117	0.859382	1.31808	3.86765	4.1735	3.49658	1.49611	1.22515	1.86261	1.17505	3.91073	3.42993	1.1446	1.20487	0.794759	0.829767	1.529	1.388
TaPHD97	TraesCS4A02G184500.1	SEM	0.0469974	0.35655	0.235899	0.354663	0.176489	0.19011	0.583186	0.05621	0.082018	0.215976	0.119343	0.19368	0.29946	0.0545467	0.250292	0.0215873	0.529175	0.45831	0.186518	0.425446	0.00709122	0.0322445	0.0156685	0.575302	0.135999	0.00722096	0.0574107	0.0140734	0.0213265	0.0328785	0.0244265	0.019521	0.223294	0.355164	0.197727	0.0504735	0.0298035	0.161097	0.0693534	0.257234	0.171605	0.020375	0.0183091	0.00433028	0.0546084	0.0656559	0.0226227
TaPHD97	TraesCS4A02G184500.1	tpm	1.10672	0.553966	0.20982	0.3733	0.21224	1.22788	2.17827	0.0508877	0.34893	0.844256	1.2185	1.15692	0.63894	0.0528129	0.604054	0.0194785	1.62597	1.47148	0.794526	1.14647	0.0166884	0.115375	0.0180137	2.03728	0.79729	0.0160823	0.0624445	0.0340597	0.036712	0.151605	0.044497	0.0112704	1.37002	1.22567	0.665532	0.0941665	0.0378667	0.332663	0.117253	0.905896	0.824677	0.0600878	0.0312294	0.00250009	0.111833	0.220406	0.0504876
TaPHD98	TraesCS4A02G210200.1	SEM	1.19468	1.10263	1.48364	2.56559	1.73993	1.02515	1.5981	1.0008	1.36988	2.91568	0.490459	0.742817	2.04628	2.82288	0.695727	0.778014	2.51678	0.954417	0.537449	0.73615	0.388189	0.219147	0.751665	3.02995	0.692003	0.363569	0.231327	0.078116	1.14821	0.748138	0.738724	0.198474	1.19279	1.41999	1.03938	0.111112	1.15688	0.0251549	0.105107	0.797646	0.175661	0.179945	0.547797	0.561135	0.319441	0.423429	0.759526
TaPHD98	TraesCS4A02G210200.1	tpm	3.78837	4.62903	2.87426	2.72581	1.90606	2.85025	7.36053	0.795624	7.52198	4.94195	4.43273	4.58507	8.27714	1.68263	1.80567	2.27232	5.1119	5.23898	2.6118	3.72917	0.363046	1.60829	1.16621	6.45617	2.75325	0.327865	1.43623	0.12928	1.16381	1.25124	0.697621	1.27359	5.00291	7.30402	3.11699	1.71922	1.4084	2.18399	1.97541	4.45292	4.09338	2.11005	1.83791	2.09039	1.78436	2.93774	1.48304
TaPHD99	TraesCS4A02G225500.1	SEM	0.781066	0.537861	1.15128	0.551679	0.796573	0.414126	0.447131	1.15171	0.671177	6.02286	1.13037	1.29578	1.10492	1.99833	3.09505	1.06563	1.7753	1.99652	1.74389	0.921857	2.3789	2.98995	2.22668	2.03605	2.47607	3.29376	0.827413	0.173187	0.68227	1.14723	2.48531	2.92564	0.397189	1.57635	2.57394	4.28839	1.19056	1.98283	1.54885	0.213292	1.34587	1.58737	1.572	1.11029	0.687646	2.14009	4.26669
TaPHD99	TraesCS4A02G225500.1	tpm	4.78137	3.11023	2.70759	3.59296	3.01644	4.48006	7.35799	4.3193	3.66042	11.6951	4.39682	4.98515	5.11479	5.44857	12.8106	7.29512	9.51201	9.02311	10.4687	5.85022	6.10994	9.04704	11.3075	9.14536	19.4596	6.41776	2.86509	5.509	3.435	11.4294	8.96099	9.7037	8.87311	8.18224	14.6703	14.7183	11.6825	17.3587	6.31696	8.80163	8.01985	12.2138	9.18967	7.76477	6.44911	11.6195	10.7203
TaPHD100	TraesCS4A02G227900.1	SEM	1.53612	2.96792	6.82203	12.6071	8.6004	1.87854	13.0135	5.20725	3.93954	5.79499	1.91604	1.7298	5.51284	6.66501	3.20364	2.88622	2.97024	6.03453	5.45311	1.98933	2.45387	2.88048	7.63061	13.7832	4.31864	8.33119	2.69601	0.387139	4.00467	1.29917	6.03145	2.07245	5.62936	5.03201	15.8854	1.88633	0.307894	3.72361	2.16662	0.789631	2.45595	1.43763	0.885597	2.87026	1.93554	6.34836	6.10714
TaPHD100	TraesCS4A02G227900.1	tpm	20.7019	25.6558	21.0561	22.0514	19.1189	24.0513	52.0759	14.851	34.9765	41.8584	22.0053	25.932	38.2817	16.2069	26.8872	29.4837	35.2722	34.7772	25.5994	17.8903	15.8729	21.6216	23.4028	42.1564	39.5954	13.3238	25.9839	9.45282	23.0941	28.7358	21.3951	25.8494	26.2367	45.5342	39.8114	26.2041	28.6125	41.1217	23.3144	33.52	31.8084	29.0482	25.1343	24.8908	22.6467	33.693	23.7864
TaPHD101	TraesCS4A02G265200.1	SEM	0.0411095	0.0978265	0.118736	0.263972	0.269925	0.0901053	0.0522431	0.101396	0.0157948	0.0869953	0.179056	0.185208	0.0985593	0.0439613	0.128585	0.223764	0.273368	0.0419595	0.0765722	0.201952	0.254699	0.31415	0.212837	0.345764	0.0947641	0.0157308	0.147746	0.00939834	0.127148	0.0521368	0.172929	0.131903	0.118476	0.0411316	0.311989	0.203754	0.353854	0.280595	0.0829765	0.270546	0.142063	0.0406998	0.0931172	0.0741681	0.030798	0.240237	0.248765
TaPHD101	TraesCS4A02G265200.1	tpm	0.343614	0.420152	0.19195	0.364791	0.313636	0.312499	0.718625	0.152726	0.256906	0.507484	0.344964	0.458514	0.456158	0.129071	0.500096	0.499098	0.718874	0.598616	0.361883	0.320263	0.236148	0.325426	0.306827	0.888538	0.725095	0.0382099	0.277522	0.01085	0.29502	0.538699	0.626124	0.46519	0.534575	1.40677	0.566048	0.610395	0.798432	0.85364	0.365726	1.57354	1.22063	0.575736	0.635135	0.443947	0.281182	0.782175	0.743309
TaPHD102	TraesCS4A02G324900.1	SEM	0	0	0	0	0	0	0.00305677	0	0	0.00408541	0	0.00571406	0.00926657	0	0.0075186	0	0.00113082	0.0613572	0	0	0.011627	0	0	0.0135221	0	0.00783286	0	0.00467181	0.0153489	0.0076936	0.0149173	0.00420369	0.0298138	0.02294	0.00841292	0.0152472	0.00435446	0.0251629	0.0247089	0.241752	0.0304718	0.0247953	0	0	0.023157	0.0178436	0.00575429
TaPHD102	TraesCS4A02G324900.1	tpm	0	0	0	0	0	0	0.00176483	0	0	0.00235871	0	0.00329902	0.0083313	0	0.00434087	0	0.00598573	0.0378389	0	0	0.00945337	0	0	0.0148587	0	0.00844932	0	0.00269727	0.00886167	0.0044419	0.00861253	0.00485386	0.017213	0.0734698	0.0048572	0.00880297	0.00251405	0.0264819	0.0396846	0.270641	0.346332	0.0277218	0	0	0.0661049	0.0262457	0.0175214
TaPHD103	TraesCS4A02G368200.1	SEM	1.97e-09	6.93e-10	3.76e-07	1.19e-09	7.65e-09	9.99e-10	6.76e-07	9.94e-07	1e-09	1.02e-07	1.08e-09	1.08e-09	1.65e-09	8.08e-09	1.89e-07	2.59e-07	1.13e-09	1.45e-09	1.2e-09	5.33e-10	2.12e-08	2.98e-09	2.05e-09	3.97e-07	1.33e-09	2.32e-09	6.27e-09	3.89e-09	7.95e-07	6.67e-07	2.45e-09	2.44e-09	5.45e-07	7.61453e-06	3.05e-09	9.84e-07	3.84e-09	5.13e-09	2.81e-09	0.941918	0.192903	5.22e-09	6.11e-09	4.82e-10	1.99e-09	2.35e-09	1.0293e-06
TaPHD103	TraesCS4A02G368200.1	tpm	2.96e-09	3.12e-09	2.26e-07	3.8e-09	6.45e-09	1.39e-09	3.95e-07	5.79e-07	3.73e-09	6.13e-08	1.58e-09	2.83e-09	3.5e-09	8.7e-09	1.11e-07	2.95e-07	2.65e-09	3.57e-09	1.98e-09	1.62e-09	2.17e-08	4.79e-09	4.65e-09	2.32e-07	1.66e-09	3.13e-09	9.43e-09	6.09e-09	4.68e-07	3.88e-07	8.07e-09	3.86e-09	3.18e-07	1.44333e-05	2.43e-09	5.71e-07	4.56e-09	8.05e-09	6.18e-09	0.543817	0.111382	5.92e-09	5.91e-09	2.84e-09	9.07e-09	3.24e-09	1.20382e-06
TaPHD104	TraesCS4A02G397400.1	SEM	0	0	0	0	0	0	0	0	0	0	0	0	0	0	0	0	0	0	0	0	0	0	0	0	0	0	0	0	0	0	0	0	0	0	0	0	0	0	0	0	0	0	0	0	0	0	0.111628
TaPHD104	TraesCS4A02G397400.1	tpm	0	0	0	0	0	0	0	0	0	0	0	0	0	0	0	0	0	0	0	0	0	0	0	0	0	0	0	0	0	0	0	0	0	0	0	0	0	0	0	0	0	0	0	0	0	0	0.0644483
TaPHD105	TraesCS4A02G409000.1	SEM	0.626694	0.891856	1.17398	1.34918	1.2713	0.298344	1.11609	0.762407	0.751509	0.568283	0.549435	1.37732	0.88992	0.828876	1.29643	0.104202	1.27883	0.810085	0.188881	0.375217	0.399385	0.506137	0.64844	0.967082	0.491298	1.02312	0.234664	0.190556	0.271674	0.50734	0.63141	0.505916	0.989975	0.665824	1.95452	0.344359	0.322633	0.600718	0.563702	0.87246	1.07145	1.26912	0.164001	0.249784	0.330389	1.0291	0.675446
TaPHD105	TraesCS4A02G409000.1	tpm	5.07367	3.31152	1.4315	2.49179	1.55547	5.70123	5.50891	0.947052	3.14797	5.14176	5.42096	6.24808	4.46196	1.17707	3.97997	2.12291	5.2832	4.64973	4.87773	4.97126	0.959401	1.74133	1.49734	5.27373	4.55967	0.889993	1.22676	0.816474	1.36602	3.11202	2.09712	1.71984	4.92597	7.29588	4.19741	1.77071	1.98659	2.75044	2.08333	6.43246	7.04528	3.10027	1.81601	2.459	2.14573	2.6169	2.0904
TaPHD106	TraesCS4A02G498600.1	SEM	0.172571	0	0.45564	0.298482	0	0.470622	0.355383	0.107229	0.160593	0	0.393715	0.482664	0.416907	0.0650703	0.286666	0.0966761	0.253496	0.413494	0.255551	0.22933	0	0.257027	0.279133	0.160371	0.1289	0.256724	0.357434	0	0.090879	0	0	0.302873	0.265193	0.168807	0	0.555323	0	0.136339	0	0.231929	0.217054	0.403461	0.439228	0.117665	0.488342	0.131521	0
TaPHD106	TraesCS4A02G498600.1	tpm	0.198925	0	0.263064	0.266422	0	0.535872	0.305345	0.0619087	0.377124	0	0.227312	0.432301	0.240701	0.0375683	0.302975	0.055816	0.23111	0.238731	0.147542	0.224101	0	0.148395	0.161158	0.285357	0.148724	0.296376	0.206365	0	0.052469	0	0	0.174864	0.531878	0.175945	0	0.486395	0	0.320701	0	0.560288	0.278678	0.690891	0.337733	0.067934	0.415721	0.0759337	0
TaPHD107	TraesCS4B02G049600.1	SEM	0.0613456	0.0312636	0.0383233	0.214125	0.141744	0.0837221	0.315474	0.0216305	0.146636	0.111011	0.0728797	0.04952	0.0558675	0.0972212	0.0691849	0.0411301	0.0734108	0.138685	0.0812537	0.057686	0	0.0444019	0.0577142	0.188719	0.0510887	0.0143825	0.0789705	0	0.0329493	0.0717014	0.0260572	0.00933055	0.185776	0.210805	0.0699404	0.0100979	0.0581446	0.0251901	0.0379771	0.206686	0.236626	0.0269716	0.0682919	0.0613383	0.0354544	0.144367	0.141056
TaPHD107	TraesCS4B02G049600.1	tpm	0.150562	0.283671	0.0314398	0.15095	0.14147	0.180422	0.668872	0.0249709	0.331619	0.420996	0.223798	0.160214	0.228348	0.0561307	0.118424	0.0465999	0.36139	0.299283	0.211758	0.155804	0	0.0256354	0.073908	0.488398	0.226651	0.00830373	0.0455937	0	0.0367699	0.135296	0.0959285	0.0510133	0.240237	0.901791	0.211656	0.0417614	0.109168	0.13228	0.0858205	1.41857	1.125	0.040757	0.0789264	0.0551619	0.0697826	0.204463	0.199386
TaPHD108	TraesCS4B02G088200.1	SEM	0.403276	2.26735	6.45107	11.5237	7.73229	2.634	10.892	4.72257	4.60952	4.01617	1.79122	3.21659	3.62467	6.25251	2.29725	1.52365	5.19239	5.88547	4.5013	2.94631	2.05598	3.11596	6.81396	9.33277	4.348	6.52731	3.21419	0.686877	5.45877	1.26768	4.93986	2.48957	1.74214	4.52328	17.0229	1.8588	0.746697	0.300463	2.97657	3.78635	4.31868	1.79051	0.545324	2.76075	0.977853	3.88557	5.56033
TaPHD108	TraesCS4B02G088200.1	tpm	19.3869	23.9491	19.254	18.9868	16.1538	20.3207	42.3974	12.6434	32.9893	39.8709	19.8136	22.8145	37.6882	13.6326	21.7756	26.5936	29.171	29.8798	24.9127	14.6065	12.5076	18.087	18.1121	33.6441	49.0942	10.5002	20.984	8.48424	17.2607	21.149	17.751	18.2319	23.0959	42.3546	43.7598	21.6399	23.5801	35.4889	18.9723	30.476	28.7567	26.3611	23.7137	21.3238	18.4047	27.972	19.4736
TaPHD109	TraesCS4B02G090700.1	SEM	0.100129	0.168617	0.992375	1.04094	0.315434	0.268944	0.401722	0.571184	0.945963	1.8806	0.395981	0.502873	0.300086	0.126774	0.0472484	0.377217	0.9817	0.565908	0.953798	0.401503	0.838804	0.777241	0.811513	0.459935	1.24563	1.1093	0.135609	0.212215	0.357457	0.722068	0.064519	0.818703	0.266249	0.455009	1.33475	0.722756	0.408865	0.370431	0.420751	0.272281	0.0914658	0.411983	0.501956	0.673887	0.173628	0.642223	0.988767
TaPHD109	TraesCS4B02G090700.1	tpm	2.23735	1.45608	1.2392	1.80052	1.36649	2.2678	3.81906	1.61114	2.86692	5.33078	2.50435	2.44189	3.81769	1.77956	3.10608	3.06517	3.69804	3.26203	4.20611	2.85472	1.79357	2.36595	3.25792	3.76651	6.37108	1.79636	1.31511	1.35276	1.58496	3.44446	2.58169	2.83012	3.04591	2.95332	4.53898	3.68	3.06151	5.2766	1.79337	2.92266	2.68355	3.11426	3.05268	2.66608	1.60557	3.47064	2.23763
TaPHD110	TraesCS4B02G113600.1	SEM	0.303112	0.84109	0.749349	1.35604	1.01891	0.353483	1.84334	0.59182	0.421203	1.49723	0.41348	0.119338	1.12967	1.3632	1.06633	1.12465	1.43501	0.880951	0.586936	0.548948	0.271377	0.429367	0.57904	0.794443	0.300387	0.481381	0.396411	0.054179	0.535423	0.950822	0.623232	0.413274	1.20201	1.17686	0.527142	0.384592	0.398578	0.0751384	0.845781	0.670149	0.760509	0.514115	0.189013	1.03938	0.220105	0.456104	0.364675
TaPHD110	TraesCS4B02G113600.1	tpm	2.53996	2.44083	1.65164	1.71806	1.24653	2.17491	5.28712	0.682883	4.03062	3.33633	2.23125	2.31686	4.1012	0.942737	1.81262	2.22687	4.24008	3.33251	2.24998	2.81847	0.447891	1.34101	0.758897	4.16007	2.59403	0.320964	1.05394	0.274653	1.31841	2.00261	0.749496	0.946003	3.34007	6.98945	2.02602	1.26607	1.52605	1.3589	1.15602	4.4218	3.66651	1.68026	1.71043	1.83488	0.62911	1.50148	1.27379
TaPHD111	TraesCS4B02G125100.1	SEM	0.518521	0.389627	0.487167	0.749234	0.938327	0.731919	0.851061	1.23535	0.406811	2.62856	0.752483	1.01425	0.502553	0.660685	1.51391	0.336964	0.057559	1.02097	0.771537	0.551253	0.349146	0.584214	0.233299	0.252971	1.28246	0.546302	0.360604	0.423642	0.134962	0.468304	0.500309	0.359794	0.432488	0.187786	2.79796	0.319833	0.200784	0.648955	0.986228	0.63648	0.220744	0.624691	0.507254	1.2573	0.195045	0.325682	0.313577
TaPHD111	TraesCS4B02G125100.1	tpm	6.11412	4.8435	3.48973	4.31902	2.95885	6.36561	4.0954	1.64746	3.68953	7.09374	5.97787	5.7133	3.68307	1.63263	5.50556	2.80934	4.4959	3.92907	6.18981	6.696	1.51439	2.87515	1.67841	4.10453	6.76452	1.63782	1.61082	1.72162	1.49281	3.37902	1.75355	1.47638	4.07907	5.27421	7.80959	2.2059	1.8908	3.3013	2.09891	4.54629	4.20788	3.95622	2.59832	2.79201	1.74028	2.40904	1.45347
TaPHD112	TraesCS4B02G134200.1	SEM	0.299917	0.237716	0.34583	0.546486	0.281471	0.208067	0.614168	0.0987862	0.238231	0.0894085	0.487418	0.448533	0.422546	0.0826455	0.314294	0.0269983	1.13533	0.723792	0.320461	0.33605	0.00936582	0.0958327	0.0276244	0.475049	0.10934	0.0182095	0.00439124	0.0210582	0.0392167	0.0616836	0.0417498	0.0282896	0.376219	0.500819	0.308862	0.00359995	0.0072584	0.116207	0.0487399	0.0448372	0.352831	0.0423347	0.0248302	0.0108993	0.0483094	0.180416	0.036557
TaPHD112	TraesCS4B02G134200.1	tpm	1.71457	0.676108	0.280459	0.529195	0.321544	1.64599	3.25358	0.0842992	0.658755	1.73251	1.98308	1.63917	1.10205	0.109475	0.657272	0.0559705	2.47797	2.12514	1.37067	1.76081	0.0398389	0.24329	0.0625484	2.92556	1.4377	0.0472967	0.0519758	0.0812044	0.0423983	0.202131	0.102564	0.0597735	2.15799	2.00168	0.965864	0.0969248	0.0519914	0.313537	0.182453	1.60654	1.34272	0.0958621	0.0344944	0.0298653	0.105532	0.386924	0.0802258
TaPHD113	TraesCS4B02G135700.1	SEM	0	0.0295473	0.0611807	0.0833942	0	0	0.0278516	0.0307649	0.0305892	0.0658065	0.031745	0.0352066	0.0809208	0.0502046	0.0710758	0	0.0299211	0.0699165	0	0.0901573	0	0	0	0.0273363	0.029128	0	0	0.0541459	0	0	4.46e-08	0.0728766	0.0930273	0.0329897	0.0121176	0	0	0	0.0245418	0.0603031	0	0.0548882	0	0.0737005	0.0234975	0	4.96e-10
TaPHD113	TraesCS4B02G135700.1	tpm	0	0.0170592	0.0353227	0.0481477	0	0	0.0160801	0.0273005	0.0176607	0.0689933	0.018328	0.0203265	0.0467197	0.0289856	0.0763321	0	0.0172749	0.0403663	0	0.0520523	0	0	0	0.0157826	0.016817	0	0	0.0312611	0	0	2.57e-08	0.0420753	0.0537093	0.0190466	0.0069961	0	0	0	0.0141692	0.034816	0	0.0316897	0	0.042551	0.0135663	0	2.86e-10
TaPHD114	TraesCS4B02G145500.1	SEM	0	0.107709	0.000600567	0.0972177	0	0	1.38e-09	0	0.206345	0	0	0	0.219625	1.54e-09	0.0712635	3.36e-08	0.0901625	0	0.167079	0.180638	0.274383	0.308116	0.191732	0	0	0	0	0.000152661	1.11e-08	0	0	0	1.69e-07	1.82987e-05	0	0.277009	0.128917	0	0	0.488834	0.233648	0	0	0	0	0	0.142392
TaPHD114	TraesCS4B02G145500.1	tpm	0	0.0621857	0.000364452	0.0561287	0	0	7.97e-10	0	0.119133	0	0	0	0.126801	8.88e-10	0.041144	1.94e-08	0.0520553	0	0.096463	0.104291	0.158415	0.177891	0.110696	0	0	0	0	8.81387e-05	6.38e-09	0	0	0	9.73e-08	1.05648e-05	0	0.175837	0.07443	0	0	0.282229	0.134897	0	0	0	0	0	0.112423
TaPHD115	TraesCS4B02G186500.1	SEM	6.44684	9.18522	2.73402	2.31907	12.4127	1.99007	0.846168	2.95402	1.31171	2.34563	3.08788	2.3708	1.70892	3.57548	2.00839	6.23809	0.67241	3.47388	5.30515	1.82464	1.0511	4.78216	0.65541	0.660826	0.516439	1.3138	2.03093	1.06994	0.971344	4.09926	3.24279	1.27116	1.46487	4.15438	4.07453	7.47582	2.46632	1.61972	18.0625	3.39045	3.31768	1.10122	0.558289	1.53157	2.48901	0.48362	1.30874
TaPHD115	TraesCS4B02G186500.1	tpm	18.2993	15.5214	13.5001	11.1898	15.3638	13.6176	5.36436	3.88327	8.33628	7.30559	13.2511	9.82154	7.42525	5.58518	8.08811	8.79944	4.97464	6.60231	14.8976	9.85127	3.26484	9.34023	3.59618	4.87597	4.84645	4.1471	6.50959	5.4936	3.92746	7.83579	5.54249	4.67687	5.87193	14.8165	7.81484	8.45091	5.84532	3.33823	15.1236	10.8523	9.97036	6.1955	4.94706	5.67412	6.74038	3.92065	3.04455
TaPHD116	TraesCS4B02G194600.1	SEM	0.308701	0.443096	0.30503	0.467172	0.273339	0.300235	0.66172	0.128226	0.52017	0.291789	0.184929	0.168559	0.0984932	0.193724	0.0879288	0.071739	0.482196	0.328157	0.324253	0.21829	0.185051	0.290319	0.12564	0.176437	0.229403	0.080288	0.0650897	0.0652673	0.158766	0.48448	0.368438	0.165386	0.0294813	0.227343	0.563438	0.269469	0.204427	0.22737	0.126239	0.446105	0.161337	0.156445	0.160764	0.169758	0.22553	0.185585	0.159994
TaPHD116	TraesCS4B02G194600.1	tpm	1.06713	1.07189	0.855178	0.606337	0.344483	0.817848	1.45903	0.198721	0.848454	1.02505	0.736648	0.581831	1.06343	0.33974	0.386763	0.448502	1.01028	0.692718	0.839743	0.870419	0.250871	0.482906	0.485452	1.55531	0.449286	0.120621	0.274318	0.227348	0.0916633	0.549415	0.454904	0.269377	0.622996	0.819542	0.70655	0.423152	0.312171	0.585088	0.627892	1.31992	0.766386	0.258201	0.410698	0.0980097	0.577123	0.213475	0.179847
TaPHD117	TraesCS4B02G229300.1	SEM	1.32518	3.27958	1.98914	2.26828	5.77736	0.428422	0.33952	1.39808	0.277327	5.92981	1.52856	1.71523	0.476116	0.313749	1.2117	2.91144	1.08022	0.770854	0.846611	1.532	0.297498	4.03747	0.422594	0.346135	1.52838	0.698855	0.652329	0.198389	0.186727	0.467875	2.60424	0.402598	1.46617	1.11186	4.20455	2.01189	1.59491	1.63444	1.69229	0.671881	1.295	1.09985	0.52435	0.861992	1.59469	0.799792	0.418048
TaPHD117	TraesCS4B02G229300.1	tpm	10.5569	7.11675	4.67615	5.63492	6.43203	10.8202	7.1132	2.46583	4.09324	12.4147	10.4395	9.39346	4.38245	2.57077	7.94546	5.80031	7.32085	6.83173	10.6051	7.56774	2.33568	7.72538	3.28102	6.92889	13.1111	2.13331	3.47931	2.73997	2.33112	5.06817	5.04028	4.37674	7.4364	6.36667	13.3579	6.27355	4.95289	6.22645	4.18215	5.56903	5.34512	6.93987	5.038	4.5927	4.22563	6.68055	3.24315
TaPHD118	TraesCS4B02G243900.1	SEM	0.885763	0.751877	1.25049	1.01363	2.32991	1.85656	1.23807	0.774919	0.415296	2.77712	2.00322	1.39463	0.828552	0.790958	0.565743	1.01148	1.45826	0.506168	0.645828	0.42621	1.69638	1.29322	0.863657	0.286353	0.857926	3.88763	1.17767	0.361438	0.566278	1.16904	1.55047	0.300842	0.436582	1.37265	3.78931	0.913319	1.30142	0.298549	0.830798	0.662282	0.65891	2.62975	0.14874	1.99172	0.607899	1.30566	2.11235
TaPHD118	TraesCS4B02G243900.1	tpm	6.04764	5.14794	4.50462	5.07473	6.1986	6.65322	6.19036	3.57897	4.19388	8.23238	6.01673	7.8953	4.09593	4.03326	6.76298	8.96039	5.89365	5.30415	5.21484	4.47613	5.64993	5.32192	7.15339	6.81046	8.38446	6.44318	9.16875	5.93371	8.39527	8.66145	6.24914	6.95428	5.7962	6.61755	8.39792	7.30163	8.89211	7.00095	4.91755	6.50332	5.56486	10.7782	11.6975	10.5827	5.17033	7.52178	5.71548
TaPHD119	TraesCS4B02G307800.1	SEM	0.948153	0.931386	1.85149	2.27052	2.25187	0.835824	1.07119	1.20301	0.716951	1.93349	0.566904	0.989097	0.376071	0.642706	2.03648	0.381774	0.284672	0.248724	0.958278	0.464828	0.536197	0.622707	1.38791	1.01067	0.053413	1.07521	0.796632	0.161457	1.00115	0.348627	1.96744	0.898141	1.16369	1.55797	2.38362	0.288016	0.896174	0.73501	1.10438	0.773194	0.77682	1.3763	0.466338	1.99355	1.5026	0.114853	1.54991
TaPHD119	TraesCS4B02G307800.1	tpm	10.1871	7.97931	5.26354	5.2178	4.01483	10.6327	10.23	3.76327	8.10884	10.5018	9.08484	10.7834	7.99846	2.83113	9.26065	8.70817	9.82852	8.71694	8.09322	8.43523	2.47011	5.53566	4.97386	9.95284	10.0772	1.54112	2.93453	1.3273	2.36866	6.42029	5.06486	5.19666	9.78243	10.3866	9.18341	5.85201	5.90859	10.2513	3.88348	8.97368	8.127	8.54261	6.29845	6.54558	3.89306	8.48898	3.56198
TaPHD120	TraesCS4B02G395800.1	SEM	0.623747	0.800575	0.955292	0.804244	1.396	1.28391	0.332809	0.975611	0.280874	1.06524	0.894885	0.87152	0.800715	0.489724	2.16641	1.86427	1.75796	1.05828	1.02134	1.18887	0.390232	0.411251	0.0111726	0.761065	0.349472	0.608058	0.30825	0.399983	0.504353	0.619621	0.495018	0.303252	0.730042	1.0559	2.71678	0.47344	0.765854	0.0594462	0.396014	0.9338	0.158422	1.45051	0.245757	1.53331	1.46359	0.424527	1.08885
TaPHD120	TraesCS4B02G395800.1	tpm	4.33893	2.88871	2.36066	2.69784	2.47984	4.32737	3.77116	1.11001	2.79022	4.59647	2.59374	4.21374	2.86731	1.15255	5.32698	4.80103	3.40737	2.74872	3.60736	3.27989	1.56063	4.182	1.71072	3.78968	4.707	1.30583	1.77161	2.21335	1.9461	3.88646	2.43343	2.43324	3.47522	6.59471	4.75134	2.68416	2.52722	2.94489	2.59999	6.43434	4.78094	4.58754	3.64159	3.61906	3.6931	2.75945	2.09598
TaPHD121	TraesCS4D02G050000.1	SEM	0.0663357	0.0254814	0.0778573	0.245431	0.0624952	0.0655589	0.27595	0.0772639	0.109691	0.158724	0.152532	0.127449	0.131491	0.0940648	0.164219	0.0611532	0.222886	0.150313	0.0385077	0.100131	0.023248	0.059814	0.110774	0.469554	0.05739	0.00667833	0.055139	0	0.0581998	0.0599002	0.0211416	0.0603959	0.0834251	0.145504	0.10813	0.030906	0.0482215	0.161399	0.23532	0.242644	0.220889	0.0197694	0.0334603	0.0574803	0.0169669	0.171286	0.050437
TaPHD121	TraesCS4D02G050000.1	tpm	0.156461	0.277551	0.0903298	0.179592	0.0977287	0.186599	0.732019	0.0446083	0.250567	0.31804	0.260031	0.15905	0.510233	0.0543083	0.245687	0.107346	0.466796	0.351535	0.19462	0.250952	0.0134222	0.0997955	0.072089	0.73112	0.21556	0.00385573	0.0620786	0	0.0336017	0.105385	0.032743	0.0677099	0.275156	1.37438	0.119172	0.161823	0.0927355	0.225645	0.149153	1.35415	1.18109	0.117311	0.0883929	0.0828799	0.0307552	0.277692	0.233522
TaPHD122	TraesCS4D02G085300.1	SEM	1.00687	1.69534	7.90276	9.15877	6.06319	0.75285	9.66808	3.83987	5.72151	4.52675	3.21898	1.8599	4.73137	4.74208	2.21626	3.26543	3.95004	5.00214	5.32035	1.56014	1.77962	3.09997	6.60815	11.2293	3.13043	5.6369	2.11509	0.652012	4.99816	2.57019	2.366	1.05122	5.16639	4.02747	12.5609	0.610732	0.383547	1.22591	0.738358	1.4999	2.81741	0.35982	1.49776	4.46791	2.11364	3.62935	5.3684
TaPHD122	TraesCS4D02G085300.1	tpm	16.3973	19.2995	16.1165	16.2694	14.2147	15.8207	41.214	11.3944	31.1185	39.0201	17.4086	18.1655	34.0299	12.4106	18.9409	23.8362	28.8916	27.4088	22.5791	13.9599	12.6529	17.17	16.9598	33.4707	44.9814	10.5265	18.5653	7.92745	16.3395	21.5632	17.1403	18.5696	22.5136	36.6301	38.4847	21.9145	21.4389	33.4028	17.6177	27.0572	23.4916	22.2114	21.8201	17.4919	15.3442	27.4364	17.2553
TaPHD123	TraesCS4D02G087800.1	SEM	0.32009	1.13697	1.50839	1.83657	0.372045	0.261285	1.01511	0.185166	1.41183	0.777528	0.293404	0.553227	0.761379	0.367279	0.987117	0.319975	1.01959	0.501321	0.560097	0.198391	0.494125	0.126283	1.46427	0.307455	2.0398	0.843994	0.278471	0.132269	0.240295	0.752961	1.16167	0.89516	0.433734	0.387272	2.27451	1.20259	0.322408	1.32605	0.42582	0.615496	0.357549	0.22484	0.374181	0.626442	0.358029	1.48882	0.844442
TaPHD123	TraesCS4D02G087800.1	tpm	2.55547	2.50684	1.71472	1.88311	1.22164	2.10111	4.81933	1.46742	3.66702	6.13092	2.47269	2.33198	5.59405	2.00554	3.57972	2.65625	4.33921	4.32923	4.39892	3.06917	1.63549	2.11334	4.03518	4.9919	6.93609	1.51194	0.941524	0.994246	1.01996	3.94165	2.99383	4.2105	5.01995	3.686	6.3427	5.0689	3.59588	8.57504	1.64615	3.09809	2.8693	3.87451	2.64288	2.50136	1.53701	5.53249	2.27519
TaPHD124	TraesCS4D02G111200.1	SEM	1.03908	1.15922	1.48387	2.02604	0.7378	0.461363	1.47739	0.703032	0.871632	1.88977	0.588208	1.08982	1.40166	1.25154	0.0326982	0.377594	3.22759	1.83264	0.737959	1.63875	0.0431441	0.16476	0.351715	0.583008	0.756376	0	0.0897772	0	0.264442	0.144097	0.054109	0.15007	0.849843	1.22664	0.622002	0.0685209	0.257706	0.3579	0.126276	0.491806	0.191828	0.118907	0.0995562	0.291453	0.0288217	0.1953	0.0898677
TaPHD124	TraesCS4D02G111200.1	tpm	3.55816	2.11098	1.27347	1.3094	0.851507	3.0636	7.66413	0.432115	4.98474	4.86289	4.52817	3.47994	5.67542	0.742206	1.02301	0.881484	5.12704	4.74894	3.09397	5.14219	0.0249092	0.138062	0.203063	6.39891	2.50357	0	0.247405	0	0.337514	0.652762	0.127389	0.170768	5.24325	4.91673	2.06039	0.362655	0.546678	1.34878	0.147978	3.05559	2.12768	0.635343	0.417458	0.65267	0.115521	1.2045	0.480818
TaPHD125	TraesCS4D02G129100.1	SEM	0.250006	0.413846	0.343745	0.511278	0.190708	0.19492	0.606221	0.115766	0.253119	0.297088	0.156036	0.452371	0.611458	0.0869903	0.177724	0.0214885	0.750361	0.647903	0.239378	0.457446	0.0143141	0.012202	0.0420147	1.03848	0.070209	0.0274343	0.0541922	0.00807868	0.016519	0.0490118	0.0434194	0.0495206	0.382749	0.41232	0.292063	0.0360879	0.0210299	0.302023	0.067196	0.220554	0.230486	0.0712019	0.0367436	0.0239221	0.0566118	0.0762143	0.0191307
TaPHD125	TraesCS4D02G129100.1	tpm	1.42439	0.837736	0.271544	0.485658	0.240146	1.30253	3.20503	0.0989487	0.680155	1.1989	1.63649	1.39191	1.30835	0.0773398	0.534636	0.0525613	2.40746	1.93131	0.987486	1.69352	0.0364095	0.180369	0.0484193	2.70753	0.945609	0.0423455	0.0701367	0.0370192	0.0271181	0.30176	0.111494	0.104054	1.83113	1.77639	0.975349	0.171783	0.0447637	0.64718	0.138543	1.44637	1.08642	0.185628	0.087133	0.0322166	0.0707656	0.238187	0.0463641
TaPHD126	TraesCS4D02G130400.1	SEM	0.112145	0	0	0	0	0	0	0	0	0	0	0	0.182756	0	0.0283286	0	0.0551568	0.288232	0	0	0	0	0	0.0815854	0.0968355	0	0	0	0	0	0	0	0	0.184178	0	0	0	0	0	0	0	0	0	0	0	0	0
TaPHD126	TraesCS4D02G130400.1	tpm	0.064747	0	0	0	0	0	0	0	0	0	0	0	0.105514	0	0.0163555	0	0.06228	0.166411	0	0	0	0	0	0.0471033	0.055908	0	0	0	0	0	0	0	0	0.106335	0	0	0	0	0	0	0	0	0	0	0	0	0
TaPHD127	TraesCS4D02G150100.1	SEM	0.204077	0.207576	0.231674	0.425301	0.125776	0.455175	0.263341	0.0790092	0.016591	0.3558	0.18958	0.323917	0.0705689	0.0526426	0.302397	0.472816	0.254975	0.0797004	0.034231	0.260957	0.149009	0.16429	0.122068	0.336297	0.207196	0.17171	0.409189	0	0.186856	0.0591434	0.248754	0.190214	0.0655346	0.0817304	0.676974	0.273435	0.413249	0.327977	0.0642865	0.132223	0.269351	0.139684	0.0926976	0.38778	0.0974635	0.0639617	0.0860637
TaPHD127	TraesCS4D02G150100.1	tpm	0.289654	0.239197	0.231911	0.347704	0.194976	0.557744	0.214093	0.045616	0.185969	0.314007	0.216861	0.636419	0.040743	0.0303932	0.484041	0.596812	0.224053	0.125147	0.232697	0.300993	0.0860303	0.401146	0.196077	0.366071	0.400483	0.099137	0.418382	0	0.17882	0.293768	0.143618	0.494435	0.07563	0.349185	0.834491	0.240998	0.238589	0.471492	0.0699421	0.151146	0.2401	0.0806467	0.335286	0.324485	0.0902777	0.0369283	0.0990983
TaPHD128	TraesCS4D02G153100.1	SEM	0.792299	0.828811	0.189208	1.11053	1.06773	0.629028	0.0650245	0.526469	0.417395	0.779645	0.271581	0.588317	0.799056	0.309834	0.0938612	0.891637	0.44929	0.603145	0.525243	0.349586	0.226906	0.729532	0.445096	0.116144	0.580965	1.50011	0.916495	0.482934	0.613265	0.174708	0.473321	0.734132	0.217902	0.54634	1.09575	0.250335	0.516977	0.525468	1.44976	0.428301	0.134952	0.300733	0.686812	0.721844	0.376426	0.77651	1.03332
TaPHD128	TraesCS4D02G153100.1	tpm	3.52935	3.34399	3.53536	3.85477	3.41161	3.49963	2.95858	2.56961	2.54691	4.00493	4.12652	4.02217	2.86426	2.85728	4.65391	4.81715	3.67676	3.15233	3.63751	2.48341	3.08145	4.01876	3.45984	3.96829	5.09734	3.49341	3.35332	4.2391	3.18081	4.40539	3.06401	3.8969	4.13072	3.52437	4.89219	3.81891	4.0654	6.00295	5.61519	3.66702	3.7434	2.97033	3.7645	2.75605	4.40912	5.5669	2.91543
TaPHD129	TraesCS4D02G187800.1	SEM	4.82477	10.9543	1.19266	1.62904	7.85206	2.4582	0.417566	2.39829	1.54766	2.62809	2.83616	1.14417	1.49306	2.58134	0.491057	0.987243	0.118142	3.51736	4.56599	1.26755	0.718374	4.40298	0.708835	0.296937	0.474363	1.7665	1.53576	1.31486	0.578213	3.17148	2.90688	1.10107	1.83655	3.11376	2.61435	6.64704	2.36304	2.09002	13.9514	2.97414	3.74103	0.509808	0.97689	0.660571	2.42794	0.809872	1.07188
TaPHD129	TraesCS4D02G187800.1	tpm	13.8052	14.8154	11.6334	9.96104	10.8708	9.67481	5.66052	3.419	8.46907	6.34174	9.48816	7.54073	7.82842	6.31516	4.90384	4.70215	4.28354	6.19379	11.125	7.28689	4.30005	9.40552	4.11175	4.6881	3.92564	5.61989	6.58875	6.77945	4.74349	6.40051	5.36426	4.81252	5.0715	15.6133	6.75295	8.51556	6.17535	3.98094	13.8857	11.2384	11.1059	5.51546	5.50808	4.80756	6.68834	4.07585	3.81805
TaPHD130	TraesCS4D02G195300.1	SEM	0.30773	0.320147	0.188285	0.673699	0.302935	0.267003	0.334749	0.781613	0.101316	0.656206	0.230536	0.20829	0.75916	0.429397	0.201142	0.29054	1.12844	0.540905	0.437462	0.319495	0.15554	0.418411	0.316525	0.895294	0.215795	0.0702486	0.194735	0.13786	0.0531349	0.187253	0.41287	0.216598	0.622433	0.519711	0.449778	0.210284	0.178074	0.282653	0.243195	0.0886352	0.31191	0.201188	0.223089	0.348315	0.643247	0.566038	0.555137
TaPHD130	TraesCS4D02G195300.1	tpm	1.41595	1.61347	1.7127	1.7498	0.726475	1.71203	3.26942	0.807257	2.43933	1.82579	1.62179	1.28783	2.8269	0.779794	0.753566	0.571809	2.62766	1.95035	1.09445	1.49159	0.348532	1.06167	0.574845	3.17056	0.742059	0.080977	0.21548	0.222967	0.0306801	0.425805	0.629582	0.315438	2.01988	2.12796	1.32403	0.339175	0.500343	0.693749	0.802751	2.27612	1.81864	0.515472	0.281062	0.94779	1.52084	0.962543	0.583179
TaPHD131	TraesCS4D02G230400.1	SEM	0.424744	4.40539	1.5672	2.16582	5.14582	1.50116	0.780053	1.29882	0.328186	4.73659	1.27774	1.08069	0.742842	0.176289	1.03005	0.757261	0.256407	0.842809	0.839597	1.05331	0.27328	5.61972	0.519474	0.883028	0.994839	0.350295	0.758608	0.289258	0.136718	0.636385	2.6232	0.685672	1.27334	1.60029	3.64656	2.19712	1.60924	1.15999	1.29683	0.882896	0.330631	1.09551	0.136458	1.17194	1.92571	0.743068	0.299247
TaPHD131	TraesCS4D02G230400.1	tpm	8.80833	6.48066	3.5894	5.16512	5.77693	8.62623	6.38092	2.37317	3.30492	10.5882	8.21667	7.63934	3.69194	2.17681	6.36645	4.57831	5.83435	5.83935	9.10472	6.79304	1.80466	7.38932	2.85255	5.643	11.6576	2.04348	3.30827	2.69304	2.20524	3.24648	4.14767	3.72734	5.90045	5.82726	10.6792	4.83048	4.42071	5.10155	3.64334	5.46989	5.02909	5.60367	4.15922	4.28406	4.32179	5.76998	2.89789
TaPHD132	TraesCS4D02G243300.1	SEM	0.598318	0.738845	0.760309	0.34669	1.9973	0.921333	1.50499	1.40522	0.263813	1.93573	1.39813	0.606905	1.15612	0.716801	0.76335	0.593407	1.86809	0.474923	0.518085	0.582359	0.925545	0.815098	0.490818	0.477507	0.893088	4.20827	1.02794	0.405617	0.860692	0.794323	1.56566	0.411271	0.444734	0.714416	4.16573	0.748598	1.30639	0.164993	1.16925	0.877525	0.55603	1.78284	0.634156	1.95003	0.729011	1.50304	1.684
TaPHD132	TraesCS4D02G243300.1	tpm	6.99388	8.26441	7.26865	7.35024	9.44868	6.89288	6.36838	5.18436	4.63972	8.16012	5.96442	7.361	5.05013	5.80782	8.41282	10.7672	6.80586	5.8817	5.65838	5.24381	6.9727	6.02131	7.10683	7.04945	8.42529	7.8847	12.4361	7.65308	10.7294	8.82822	6.31937	6.95847	6.93498	6.32473	9.34615	7.79799	7.75381	8.94083	6.39479	6.89552	5.50306	10.999	10.7758	10.3384	6.55441	8.86391	5.17896
TaPHD133	TraesCS4D02G306000.1	SEM	0.523504	0.55454	1.81663	1.37749	0.632358	0.389157	0.346552	0.677478	0.257866	0.668795	0.792345	0.762724	0.73537	1.03421	0.187224	1.87549	2.02747	0.748657	1.11239	0.255042	0.272027	0.577912	0.97692	0.276492	1.13601	0.126434	0.596834	0.260004	0.884689	0.928501	1.4005	0.25979	0.593466	0.974414	1.30484	0.368326	0.862239	1.30331	0.226366	0.482718	0.754636	0.453896	0.952443	1.01319	0.334035	1.11563	0.624664
TaPHD133	TraesCS4D02G306000.1	tpm	3.93365	3.52822	2.53416	2.98059	2.64558	4.03617	3.99656	1.51815	2.87525	3.76071	2.92071	3.89375	4.2915	2.00147	4.6561	6.5749	3.4817	3.36154	3.40091	2.6294	1.60208	2.57503	2.5207	4.46472	2.7164	0.484085	1.40836	0.318995	1.8856	6.41814	3.70155	4.22075	4.04965	4.04717	4.22997	3.60012	3.23132	5.58563	1.64298	4.55703	3.67038	4.90015	3.19674	2.95595	2.72989	5.71977	3.73642
TaPHD134	TraesCS5A02G097100.1	SEM	0.287063	0.301147	0.921284	2.00512	2.42639	0.788427	0.448433	0.582765	0.506639	2.54919	1.1126	1.2358	0.655542	0.267273	1.16116	0.384898	0.55754	0.258515	1.49397	0.198129	0.625773	0.639448	1.3977	1.29578	1.15522	1.43382	0.918336	0.209897	0.721953	0.530834	1.20552	0.102604	1.46993	0.549227	2.36086	0.629495	0.647168	0.648199	0.289228	0.480075	0.633161	1.35492	0.410811	1.51951	0.716777	0.889993	1.50484
TaPHD134	TraesCS5A02G097100.1	tpm	7.17775	3.95895	2.46056	4.14949	3.51512	6.50591	5.64969	2.10531	3.28443	6.41651	5.11074	6.39377	3.17664	2.00837	9.15774	8.63156	5.65243	5.5418	5.43891	3.77331	2.65347	4.53425	4.00104	6.40131	9.33018	3.04467	2.72149	2.56578	3.26187	5.9736	3.43508	3.87678	7.16349	4.91378	7.63369	6.21037	5.39953	10.2495	2.92356	6.07899	5.60532	8.36299	5.56546	5.97854	3.43105	8.86885	4.2689
TaPHD135	TraesCS5A02G099800.1	SEM	0.232943	0.789367	1.3813	1.39304	1.97901	0.404851	0.643946	1.14314	1.24049	1.52724	0.770322	0.543257	0.695664	0.941336	0.488693	0.429785	1.39942	0.866059	0.109578	0.347441	0.341764	1.07388	0.581176	1.42627	1.34469	2.30906	1.04589	0.360392	0.666754	0.810174	0.466948	0.0676494	0.392551	0.587109	3.51114	0.216182	0.558789	0.739654	0.956703	0.372703	0.963126	0.820886	0.187717	0.735302	0.624281	0.412012	1.19497
TaPHD135	TraesCS5A02G099800.1	tpm	6.90971	5.97579	4.79256	4.77886	4.04249	6.41486	7.93769	2.85037	6.74935	9.23181	7.02909	6.68749	7.29262	3.16524	5.36139	5.02143	6.79273	5.71551	6.48756	5.82442	3.44922	4.88162	4.40454	7.91042	8.97314	4.79302	2.97914	4.6076	3.50901	5.7498	4.36168	4.66815	6.99355	8.77077	8.7866	4.91912	4.98297	7.0132	4.39336	7.562	7.05732	5.94247	5.1387	4.29427	4.07306	5.9149	3.56999
TaPHD136	TraesCS5A02G101700.1	SEM	0.910349	0.676883	2.94659	2.62621	4.74753	0.702668	1.68778	2.60582	0.772273	1.87086	1.67069	0.578936	2.2274	0.882505	1.99673	3.36302	0.716078	1.14688	0.930985	0.341325	1.15799	1.65792	3.19432	1.13001	1.97487	2.68848	1.40601	0.469801	0.351771	1.63951	2.52345	1.1495	0.638012	0.422774	5.22647	0.710076	1.07739	1.8839	1.38996	0.492963	0.523545	2.28166	0.752048	3.80274	2.33968	2.59765	2.08584
TaPHD136	TraesCS5A02G101700.1	tpm	13.6852	11.2145	8.01463	10.1658	8.97727	13.8861	15.3648	6.46578	10.0628	14.8124	10.8709	13.1969	10.5696	5.79158	14.1895	17.0864	12.3803	12.6182	13.7595	11.7136	5.64539	11.5891	9.99575	14.071	15.838	6.06883	5.60613	6.26578	6.24595	12.2245	8.31713	9.14213	11.5052	13.613	14.286	11.655	12.5632	17.2421	7.07737	13.5414	11.3454	16	12.1284	12.7539	8.22618	14.6118	8.33122
TaPHD137	TraesCS5A02G125100.1	SEM	0.0136904	0.0182113	0.0123799	0.0320436	0.0287143	0.00638539	0.015158	0.016432	0.00694993	0.0204918	0.027657	0.00625114	0	0.014525	0.0243818	0.0129623	0	0	0.00463537	0	0.00956138	0	0.00940621	0.0176924	0.0147148	0	0.0138669	0	0.0131331	0.0279812	0.00437608	0.00648722	0	0.029105	0.0108333	0.0105735	0.0128443	0	0	0.278013	0.0349198	0.0243169	0.00650968	0.0238952	0.0125858	0	0.0178845
TaPHD137	TraesCS5A02G125100.1	tpm	0.0217201	0.0105143	0.0142734	0.0227064	0.025271	0.00715785	0.0204709	0.0218	0.00797893	0.0161728	0.0285589	0.0036091	0	0.008386	0.0186228	0.0074838	0	0	0.00267623	0	0.00552027	0	0.00976607	0.0141624	0.0166622	0	0.0134096	0	0.0207353	0.0274476	0.00252653	0.0037454	0	0.0335067	0.0062546	0.00610463	0.00741563	0	0	0.256394	0.328499	0.0348703	0.00375837	0.0171898	0.0072664	0	0.0161161
TaPHD138	TraesCS5A02G130800.1	SEM	0.0348106	0.0235101	0	0.0353853	0	0	0	0	0	0.0302371	0	0.0206385	0.0113624	0	0	0.0239284	0	0	0	0	0	0	0	0	0	0.0149954	0	0	0	0	0	0	4.33226e-05	0	0	0.0514093	0	0	0.0208379	0.057806	0	0	0	0	0	0	0
TaPHD138	TraesCS5A02G130800.1	tpm	0.0200979	0.0135736	0	0.0204297	0	0	0	0	0	0.0174574	0	0.0119156	0.00656007	0	0	0.0269001	0	0	0	0	0	0	0	0	0	0.0086576	0	0	0	0	0	0	2.50123e-05	0	0	0.0296812	0	0	0.0240581	0.0333743	0	0	0	0	0	0	0
TaPHD139	TraesCS5A02G155100.1	SEM	0.129586	0.339663	1.12108	0.970199	1.60174	0.339367	0.268634	0.497919	0.152849	0.240145	0.376255	0.235708	0.498443	0.0491396	0.174163	0.178768	0.32964	0.158321	0.0913253	0.420139	0.331245	0.597889	0.516481	0.045627	0.241971	0.934963	0.528836	0.216469	0.15057	0.314706	0.738375	0.40112	0.293381	0.199069	0.774445	0.263606	0.451985	0.377038	0.234506	0.524472	0.366783	0.81612	0.152229	0.808973	0.18696	0.662882	0.710544
TaPHD139	TraesCS5A02G155100.1	tpm	2.13365	2.78334	2.51978	2.67637	2.60229	1.94176	3.06962	1.36664	2.63154	2.8004	1.69503	2.19215	3.0696	2.07562	2.81172	2.54082	2.40952	2.45878	1.96228	1.91117	2.43208	3.08632	2.81923	3.01787	2.4041	1.91252	1.95007	1.78738	2.37931	3.81661	2.8321	2.82885	3.19377	3.89899	2.66062	3.45692	3.02222	3.72126	3.05762	3.90248	3.47053	3.64317	3.49928	3.03146	2.75606	3.3926	2.23814
TaPHD140	TraesCS5A02G165200.1	SEM	0.886367	1.21881	2.41079	3.18693	2.82887	0.161176	2.72827	1.25569	1.77426	1.95334	0.502071	0.368388	1.80085	1.6071	0.737785	0.49182	1.70814	2.23959	0.660718	0.760069	0.262138	0.385968	0.476115	2.7028	0.354328	0.802456	0.46663	0.180274	0.415598	0.625798	0.416691	0.34145	0.190071	1.28154	1.37105	0.0873741	0.431801	0.225442	0.475436	0.722126	0.942998	0.531999	0.484793	0.500707	0.300653	0.522401	1.20578
TaPHD140	TraesCS5A02G165200.1	tpm	5.98249	6.61822	4.71387	5.26063	4.82298	4.86849	7.69305	2.07945	7.30045	5.35923	4.21627	5.32021	7.44413	2.71451	3.28203	3.42995	4.95728	4.76853	3.96888	3.95981	2.57211	3.44416	2.30674	5.9202	3.4379	1.81661	2.54241	1.89346	2.57259	4.29523	3.25988	3.05362	3.72771	7.89258	3.55453	3.15014	2.92087	3.99215	3.77395	6.2519	5.32021	3.06251	2.57591	2.55366	3.8073	3.03193	2.78816
TaPHD141	TraesCS5A02G201700.1	SEM	1.27215	1.42058	4.14869	5.23922	2.71411	0.862723	5.07338	2.40212	3.22347	2.09228	0.813069	0.65395	2.05915	2.54488	2.40619	0.139261	2.86836	1.01857	0.330357	0.211939	0.848334	1.20417	0.905839	4.69488	0.988539	1.18136	0.279903	0.553463	0.635114	0.72911	0.312441	1.01172	1.1763	2.09241	4.60316	0.837088	0.074066	0.72173	1.25033	0.566401	1.31877	0.733166	0.307301	1.62277	1.49872	1.00711	1.18264
TaPHD141	TraesCS5A02G201700.1	tpm	12.3684	11.145	8.81585	9.37289	5.34674	12.2867	22.3822	4.16095	14.513	18.7295	16.3379	13.7834	18.4542	4.81943	8.27408	5.19617	16.6307	16.7359	11.5011	10.8234	4.14794	6.88344	3.73643	18.4359	13.9985	4.15085	3.54191	4.11549	3.81948	6.80095	4.72564	4.8911	14.1577	20.8997	13.6772	6.84556	5.12865	10.5792	6.89821	14.2722	12.5625	8.70751	6.03744	5.45562	7.44675	8.34627	4.64275
TaPHD142	TraesCS5A02G216100.1	SEM	0.260325	0.125252	0.214613	0.131252	0.147299	0.248761	0.317015	0.263399	0.177091	0.00790768	0.14179	0.173652	0.192164	0.166466	0.406447	0.133863	0.0216015	0.0832304	0.207944	0.255285	0.401302	0.0277306	0.392624	0.104639	0.121141	0.147724	0.168053	0.0636808	0.0611264	0.116635	0.0496257	0.128485	0.0905238	0.379475	0.269723	0.629705	0.0776594	0.256724	0.153623	0.423883	0.214725	0.492395	0.234407	0.108316	0.358089	0.201009	0.133493
TaPHD142	TraesCS5A02G216100.1	tpm	0.300426	0.383712	0.376217	0.134905	0.1637	0.1913	0.339063	0.152074	0.102244	0.260186	0.1456	0.100258	0.46604	0.140523	0.234662	0.0772857	0.403153	0.087641	0.201712	0.429478	0.284316	0.166881	0.29404	0.159533	0.069941	0.155749	0.309357	0.568429	0.0352913	0.267481	0.0572665	0.298472	0.262214	0.438153	0.235683	0.40671	0.0448367	0.216193	0.088694	0.39206	0.247942	0.284285	0.262953	0.121954	0.295483	0.439838	0.077072
TaPHD143	TraesCS5A02G233600.1	SEM	0	0.0138942	0	0.0356971	0	9.18e-08	0.0205376	0	0	0.0174998	0	0	0.0390842	0	2.94e-07	3.11e-07	0.0183469	0	0	0	0	0	0	0.00776505	0	0	0	0	0	0	0	0	0.0119131	1.6047	0	6.22e-07	2.49953e-06	0	0	0.0420138	0	3.31e-07	0	0	0	0.0108234	0
TaPHD143	TraesCS5A02G233600.1	tpm	0	0.00802183	0	0.0363084	0	5.3e-08	0.0195421	0	0	0.0101035	0	0	0.0297188	0	1.7e-07	1.8e-07	0.0105926	0	0	0	0	0	0	0.00896183	0	0	0	0	0	0	0	0	0.00687803	2.32384	0	3.59e-07	2.00372e-06	0	0	0.0242567	0	1.91e-07	0	0	0	0.0062489	0
TaPHD144	TraesCS5A02G307300.1	SEM	0.210245	0	0.0828128	0.125596	0.426099	0.194203	0.169739	0.0440875	0.074286	0.0900181	0	0	0.518455	0.0638821	0.270841	0.0919468	0.472454	0.195082	0.0656277	0	0.111919	0.0886521	0	0.256979	0.112869	0.0442656	0.290138	0.177117	0.217558	0.238046	0.527019	0	0.130971	0.0950418	0.312312	0	0.172435	0.144041	0.11919	0.454299	0.190024	0.0820542	0.125929	0.099769	0	0.0780746	0.180033
TaPHD144	TraesCS5A02G307300.1	tpm	0.197539	0	0.0921957	0.135597	0.363453	0.526294	0.191684	0.0254541	0.08479	0.051972	0	0	0.36639	0.0368823	0.332336	0.103524	0.381238	0.216938	0.0401255	0	0.0678593	0.101398	0	0.402134	0.065165	0.0255568	0.167511	0.102259	0.125607	0.137436	0.304275	0	0.126997	0.224278	0.180314	0	0.174029	0.0831623	0.0688143	0.26229	0.204174	0.047374	0.072705	0.0576017	0	0.0832104	0.52193
TaPHD145	TraesCS5A02G318200.1	SEM	0.003989	0.185671	0.510244	0.421017	0.407504	0.926929	0.799225	0.057732	0.399464	1.05818	0.305611	0.595168	1.20043	0.260616	0.210868	0.614411	0.846108	0.500301	0.351148	0.253111	0.391868	0.359839	0.253899	0.496642	1.08329	0.692975	0.31843	0.208354	0.66699	0.139058	0.495741	2.84938e-05	0.519873	1.2459	0.773532	0.154051	0.0234147	0.818677	0.608108	0.0863706	0.0427781	0.249198	0.493984	0.367379	0.760867	0.233242	1.13768
TaPHD145	TraesCS5A02G318200.1	tpm	0.00299112	0.107197	0.297798	0.243074	0.364943	0.796989	1.14199	0.0634003	0.341322	0.812147	0.176445	0.673646	0.693809	0.236081	0.159543	0.708373	0.849249	1.12551	1.01798	0.146594	0.512132	0.250856	0.201646	0.501399	1.16046	0.854478	0.183846	0.187621	0.603975	0.137985	0.286216	1.68566e-05	1.05694	0.741202	0.887385	0.183732	0.0141971	1.17615	0.623438	0.084601	0.0365226	0.143899	0.584581	0.212419	0.439677	0.203585	0.939391
TaPHD146	TraesCS5A02G362100.1	SEM	0.252645	0.235089	0.309524	0.299744	0.366909	0.460999	1.18655	0.297065	0.197933	0.824569	1.581e-06	0.222919	0.33499	0.365377	0.947991	0.558356	0.539212	0.501661	0.234185	0.220786	0.162067	0.277249	0.170912	0.545407	0.318172	1.02737	0.141492	0.382678	0.444912	0.428047	0.876161	0.736885	0.370907	0.61421	0.263578	0.592197	0.429701	0.314392	0.371758	1.59159	0.26443	0.317782	0.214366	0.366643	0.410698	0.465201	0.208021
TaPHD146	TraesCS5A02G362100.1	tpm	0.145865	0.239401	0.572245	0.599746	0.404348	0.574141	1.16485	0.268376	1.22865	1.2965	9.13e-07	0.185182	0.538932	1.155	1.72774	0.637565	0.484837	0.470911	0.25601	0.639163	0.18425	0.30726	0.504327	1.64097	0.871987	0.599024	0.543187	0.765607	0.485964	0.247134	0.753103	1.28617	0.372412	0.465947	0.821907	1.39573	0.47026	0.760215	0.217648	0.918907	0.26925	0.70105	0.214018	0.408231	0.354326	0.464442	0.562472
TaPHD147	TraesCS5A02G386300.1	SEM	0.29876	0.770406	0.334507	0.99541	1.15537	0.50587	0.429614	0.669841	0.186014	0.539238	0.491289	0.0913459	0.605929	0.626571	0.0522238	0.0249445	0.598854	0.736146	0.440776	0.473115	0.347871	0.68449	0.428286	0.0917352	0.111264	0.605345	0.488148	0.0395021	0.276956	0.233106	0.469303	0.417059	0.158229	0.240016	0.899472	0.162316	0.552369	0.259262	0.310718	0.988597	0.341079	0.516378	0.127224	0.191389	0.603669	0.284646	0.819266
TaPHD147	TraesCS5A02G386300.1	tpm	2.75531	2.58631	2.03344	2.13774	1.99605	2.77292	3.31417	1.02446	2.80313	3.52423	2.47983	3.02597	3.11927	1.18364	1.82599	2.21263	2.76806	2.88037	2.43459	2.2456	1.24859	2.01751	1.77305	3.23596	3.1742	1.07229	1.15945	0.964545	1.29689	2.26308	1.3426	2.10861	2.58555	4.98237	2.96834	1.79844	2.07792	2.04846	2.07145	4.30205	3.54124	2.11072	2.15724	2.10584	2.11934	1.83722	2.07478
TaPHD148	TraesCS5A02G386800.1	SEM	1.90093	1.36293	2.30098	4.30217	4.99262	0.369746	1.39363	4.67032	0.707857	0.38987	1.16653	1.59274	0.993951	2.75167	0.948538	0.155465	3.15402	1.47507	2.48763	0.191242	2.57479	3.54708	1.6325	0.920278	1.46065	1.55887	0.574796	0.166037	0.233144	0.203779	1.07437	0.244257	0.384757	0.693786	2.50576	0.136157	1.01238	1.08854	0.934525	0.378474	0.309917	0.953813	1.39502	1.7899	1.21515	2.04077	2.49862
TaPHD148	TraesCS5A02G386800.1	tpm	17.0453	15.6602	12.7725	13.4919	12.5275	16.5839	14.171	7.95496	13.7015	12.4033	15.8968	16.5853	12.7576	7.85764	11.4681	10.1824	13.426	13.4528	11.3938	12.8465	7.6025	15.166	7.90613	14.3744	11.7979	5.84927	6.02446	8.50712	6.94434	12.7929	9.81168	7.43787	13.752	11.9438	10.2427	10.142	8.40836	15.0271	10.4668	12.0617	13.3644	10.1032	8.29734	8.38903	12.201	13.0401	7.44946
TaPHD149	TraesCS5A02G445200.1	SEM	1.31002	1.13345	1.81856	2.55598	1.08951	1.24851	2.96683	0.860835	1.805	1.48225	1.29309	1.69348	2.35314	2.34614	0.85101	0.664044	1.35587	1.03398	0.257728	1.59574	1.72709	0.712342	1.53812	3.61445	1.12291	0.682729	1.37856	0.3746	0.649935	1.39523	0.584371	0.515962	2.08448	1.58569	1.57974	0.74772	1.20634	0.153312	1.16345	1.38785	0.163256	1.43711	0.442725	2.25671	1.23373	2.38438	0.876168
TaPHD149	TraesCS5A02G445200.1	tpm	7.43538	6.63596	5.31308	6.70846	3.38939	8.42392	14.0325	2.73732	8.74501	8.90673	6.5101	7.29107	9.23347	3.17555	4.12459	3.20407	8.59929	7.94245	6.69918	7.48729	3.7892	4.39329	3.89676	8.78119	6.9946	1.49045	2.10443	2.4805	1.73244	5.24922	3.95436	3.75552	7.65727	8.39443	7.63646	4.38734	3.58919	5.12657	2.89175	5.14777	6.28731	6.22337	4.00509	2.94621	3.88904	5.92464	3.20772
TaPHD150	TraesCS5A02G557400.1	SEM	0.929385	1.06263	0.920115	1.91665	1.84441	1.58666	1.15013	1.11279	0.0722022	1.31403	2.35672	0.972397	0.98166	0.201755	1.39887	1.2326	0.69258	1.36902	0.544238	0.575422	0.383055	0.86309	0.419573	0.570326	0.471669	1.36029	0.874453	0.5597	0.655977	1.28458	0.735667	0.205998	0.575588	0.838932	2.51147	0.378118	0.481099	0.290116	0.23428	1.01482	1.06785	0.95455	0.195883	0.906328	0.650928	0.517696	1.21141
TaPHD150	TraesCS5A02G557400.1	tpm	6.24588	6.07516	3.78695	5.21608	4.2761	6.44965	5.77773	2.22612	4.03501	6.26662	5.42163	5.95665	3.90344	2.39774	8.9547	5.38135	5.4018	5.1542	4.7062	3.52652	3.18989	6.40714	3.27128	6.37828	7.06614	3.42631	3.21816	4.35471	3.29254	7.54754	4.17917	3.63026	5.1428	7.9322	7.26461	4.52181	4.17769	5.93602	4.20218	11.5516	9.64084	4.96771	4.36646	4.01537	4.18154	5.11677	3.49484
TaPHD151	TraesCS5B02G102800.1	SEM	0.463288	0.799267	0.873181	1.62749	2.55093	1.04259	0.517196	0.586464	0.258941	1.80117	0.318592	0.690556	0.581582	0.366392	0.980382	0.685344	0.676623	0.446347	0.22109	0.285682	0.627204	0.439979	1.62055	0.373914	0.162821	1.3763	0.360623	0.129136	0.627448	0.731512	0.94145	0.370385	1.52054	0.0511744	2.22534	0.315322	0.273164	0.507553	0.544138	0.335138	0.466176	0.677444	0.390651	1.57907	0.200187	0.624076	1.03826
TaPHD151	TraesCS5B02G102800.1	tpm	5.96739	3.49793	2.4716	3.93337	3.83169	4.68171	4.52309	2.24638	2.86624	5.08465	3.73724	5.09691	3.46031	1.93969	8.1368	6.57865	5.04835	4.81247	4.19517	3.35948	2.27033	3.90095	4.20457	5.52916	6.79411	2.87957	3.63925	2.53916	3.41978	6.07579	3.78951	4.23887	6.12644	4.67659	6.08822	5.41616	5.28514	6.55211	2.81187	5.60786	5.63704	7.39813	5.29277	5.64503	2.92937	5.95937	3.60814
TaPHD152	TraesCS5B02G105000.1	SEM	0.33417	0.795182	1.29512	1.96074	2.25105	0.231475	1.27518	0.926961	1.19312	0.394244	0.585159	0.153563	1.15959	0.411393	0.62188	0.156427	1.19915	0.627461	0.382789	0.386013	0.450458	0.721266	0.669073	0.738745	0.659543	1.63989	0.180502	0.527543	0.520626	0.165915	0.634266	0.125122	0.714395	0.559947	2.24297	0.838987	0.239926	0.74866	0.333782	0.588065	0.585682	0.727054	0.305517	0.643695	0.742069	0.608509	0.885587
TaPHD152	TraesCS5B02G105000.1	tpm	5.10227	4.6172	3.54414	4.32053	3.9021	4.9222	6.48906	1.91961	6.0701	6.68652	4.93139	5.11103	5.95106	2.53546	3.83232	3.93166	6.15743	4.99853	4.75218	4.03843	2.65581	3.82671	3.09322	6.16394	5.58467	4.00625	2.67651	3.5807	2.65469	4.49267	3.135	3.66956	5.64771	6.70338	5.87911	4.32734	4.01994	5.18665	2.91392	6.06652	5.39047	4.18718	3.19274	3.21168	3.39119	4.06302	2.93613
TaPHD153	TraesCS5B02G106500.1	SEM	0.223498	0.490344	0.496051	0.189893	0.103143	0.42543	0.632024	0.446881	0.290102	0.683348	0.515587	0.136564	0.183136	0.141772	0.660769	0.980004	0.416963	0.170321	0.345017	0.516282	0.261869	0	0.280719	0.737939	0.182562	0.18832	0	0	0.104833	0.213966	0.144449	0.75524	0.695222	0.45928	0.309741	0.886952	0.479585	0.620128	0.313554	0.76309	0.253418	0.359182	0.112711	0.457733	0.107285	0.506045	9.08e-10
TaPHD153	TraesCS5B02G106500.1	tpm	0.249917	0.415825	0.533387	0.215216	0.363989	0.660875	0.638847	0.322805	0.334695	0.545578	0.402026	0.0788453	0.210338	0.163647	0.563345	0.67881	0.807741	0.722958	0.199196	0.550154	0.15119	0	0.623421	0.523609	0.449492	0.108727	0	0	0.0605253	0.246779	0.0833977	0.761918	0.401387	0.561816	0.493794	0.820768	0.867046	0.516732	0.181031	0.773996	0.292253	0.734438	0.683281	0.52084	0.403305	0.292165	5.24e-10
TaPHD154	TraesCS5B02G124600.1	SEM	0.00825403	0.474258	0.295573	0.636021	0.291749	0.0138116	1.16749	0.422088	0.267385	0.943858	0.0119608	0.00776153	0.468174	0.536755	0.121757	0.0482882	0.539537	1.23997	0.0205059	0.0218977	0.152958	0.168957	0.126231	1.63674	0.0109178	0.287036	0.0562457	0.117316	0.00420363	0.216639	0.148246	0.143948	0.052488	0.287926	0.012786	0.267866	0.164187	0.15664	0.19146	1.4556	0.339605	0.153788	0.204227	0.0697442	0.370856	0.033844	0.29122
TaPHD154	TraesCS5B02G124600.1	tpm	0.00476547	1.34206	1.32435	1.2149	0.526273	0.0158071	1.97591	0.46483	1.16878	0.544937	0.0228272	0.0298105	1.47919	0.723181	0.169018	0.199651	0.92266	1.0804	0.0118391	0.0126427	0.504743	1.02216	0.665796	1.3786	0.0063034	0.346574	0.710717	0.623073	0.544321	1.61132	0.557771	0.415674	0.188075	2.10409	0.007382	0.5295	0.666648	0.556145	1.53825	3.50019	3.90738	0.476036	0.481955	0.425132	1.96646	0.749651	0.72692
TaPHD155	TraesCS5B02G130700.1	SEM	0	0	0	0	0.0196253	0.0452104	0.0316525	0	0.0248587	0	0.0189062	0	0.012982	0	0	0.0392737	0	0	0.016679	0	0.0409902	0	0	0.0471194	0.0571863	0	0	0	0.0178083	0.0373941	0.0212087	0	0.020879	0	0.164414	0	0.0282306	0	0.0211041	0	0	0.046986	0	0	0	0.0211068	0
TaPHD155	TraesCS5B02G130700.1	tpm	0	0	0	0	0.0113307	0.0261022	0.0182746	0	0.0286227	0	0.0217876	0	0.00749517	0	0	0.0226777	0	0	0.00962963	0	0.0236657	0	0	0.0401371	0.0330165	0	0	0	0.0102816	0.0215895	0.0122449	0	0.0590424	0	0.0949247	0	0.016299	0	0.0121845	0	0	0.048393	0	0	0	0.0506643	0
TaPHD156	TraesCS5B02G153300.1	SEM	0.487059	0.399975	0.794083	0.848826	1.30289	0.511815	0.143179	0.313248	0.296146	0.277702	0.608569	0.369965	0.234521	0.397524	0.706084	0.312965	0.182281	0.301735	0.290142	0.571394	0.094388	0.364681	0.472496	0.106162	0.396411	0.416506	0.0742348	0.127805	0.106824	0.58552	0.480695	0.197538	0.625599	0.373625	1.30907	0.301289	0.384354	0.375896	0.226321	0.35758	0.302071	1.03637	0.561405	0.971887	0.275812	0.50725	0.525339
TaPHD156	TraesCS5B02G153300.1	tpm	2.24954	1.78414	1.40733	1.6423	1.7251	2.20995	2.30397	0.705367	1.64382	2.30359	2.08206	2.1202	1.77964	1.03951	2.64489	1.73413	2.31094	1.89604	1.63411	1.70496	1.08617	1.68689	1.50146	2.53212	2.05162	0.83156	1.24509	1.07186	1.31673	2.28113	1.60069	1.36173	2.69328	2.10968	2.68043	2.40818	1.83379	2.38791	1.31819	2.12104	1.94476	4.00554	2.56498	2.56536	1.55675	2.07053	1.42826
TaPHD157	TraesCS5B02G163000.1	SEM	0.563564	0.6406	1.92996	2.84612	3.41541	0.604957	1.5098	0.981237	0.722481	1.46729	0.303176	0.13445	1.39674	0.631271	0.463614	0.350366	1.11106	1.68167	0.080004	0.613091	0.624568	0.136094	0.431444	1.93214	0.416251	0.988581	0.501487	0.32728	0.525181	0.718485	0.616968	0.295807	0.426409	0.886436	0.896706	0.526964	0.946924	0.344017	0.474894	0.16038	0.737016	0.348149	0.260581	0.776931	0.149368	0.58917	0.925184
TaPHD157	TraesCS5B02G163000.1	tpm	5.29236	5.97478	4.60395	6.06744	5.37017	5.25672	7.94453	2.60978	5.79992	5.13564	4.5353	4.75741	6.6106	2.84826	4.14289	4.10001	5.34182	5.32347	4.4732	3.84628	3.39196	4.60086	3.66268	5.93802	4.50063	2.48141	3.3412	2.61922	2.75777	5.44037	3.86887	4.01409	4.21985	7.4174	3.47289	4.53727	3.91315	4.83638	4.11222	6.76077	5.611	4.07345	3.7566	3.14504	4.25693	4.66272	3.16544
TaPHD158	TraesCS5B02G200300.1	SEM	0.723786	3.16575	4.01652	5.70631	2.74792	1.55844	7.268	2.1894	3.38645	0.959711	2.02412	0.482009	3.03023	2.85833	0.741225	0.745147	3.49059	3.89712	1.77167	0.339587	0.990805	1.28036	1.1349	4.46536	0.110812	1.47341	0.469656	0.259328	0.501549	0.0845278	0.307058	0.0451636	0.818085	2.03066	4.09185	0.376587	0.637652	0.71774	1.76048	2.29712	1.0708	0.569098	0.83472	1.30043	0.554672	2.22363	1.34351
TaPHD158	TraesCS5B02G200300.1	tpm	12.2247	13.2452	9.49551	11.2951	6.85095	12.0134	25.2806	5.02595	14.7853	18.103	15.7726	13.4706	17.6566	5.52804	7.94409	6.29037	16.8741	15.8349	12.2052	11.9752	5.26027	7.87812	5.2644	18.7619	13.6147	3.9843	4.76565	4.50695	5.10143	8.32583	6.35971	5.26564	15.3215	21.5811	12.4884	6.58445	5.7931	9.84838	7.28093	14.9525	13.6145	8.39165	6.79606	5.72358	7.31127	7.31692	5.27263
TaPHD159	TraesCS5B02G214600.1	SEM	0.752187	0.868901	0.615771	1.22573	1.27763	0.848339	0.699692	0.223429	0.477008	0.425729	0.637934	0.388691	1.7144	0.3758	0.98139	0.494636	0.516901	0.697545	0.904519	0.480373	0.865362	0.405798	1.23603	0.47477	0.519837	1.30751	0.55144	0.743672	0.334796	0.511676	0.131605	0.654785	0.41571	1.37217	1.97235	1.07691	1.22684	0.700777	0.549485	0.865799	0.506693	0.954469	0.336561	0.531255	0.62559	1.64383	1.36374
TaPHD159	TraesCS5B02G214600.1	tpm	4.60355	3.97179	2.88065	3.66421	2.75029	3.86696	4.68551	1.735	3.72322	3.71776	2.6046	3.9515	3.75169	2.07302	3.58679	3.97005	3.78995	3.31022	3.41286	2.62365	2.09476	3.24107	3.22529	4.26602	3.7702	2.33639	3.71541	2.72405	2.8022	5.51274	2.70101	3.33619	3.94545	4.78859	4.1676	3.35462	4.10219	5.23214	2.9298	4.20625	3.13799	3.70267	3.97635	3.44544	2.3803	3.19275	2.61621
TaPHD160	TraesCS5B02G232100.1	SEM	0	0.0140525	0.0279192	0.0328282	0	0.0119798	0	0	0	0	0	0	0	0	0.0218965	0.0299129	0	0	0	0	0	0	0	0	0	0	0	0	0	0	0	0	0	2.29523	0	0.0261574	0.0484003	0	0	0.0796182	0	0.0131126	0	0	0	0	0
TaPHD160	TraesCS5B02G232100.1	tpm	0	0.0081132	0.0237567	0.0189534	0	0.00691653	0	0	0	0	0	0	0	0	0.012642	0.0172702	0	0	0	0	0	0	0	0	0	0	0	0	0	0	0	0	0	2.3303	0	0.015102	0.0796388	0	0	0.05568	0	0.00757057	0	0	0	0	0
TaPHD161	TraesCS5B02G307700.1	SEM	0.0441237	0.252134	0.4637	0.626453	0.321469	0.719165	0.370842	0.33494	0.526294	0.435088	0.140324	0.519551	0.262729	0.221451	0.839663	0.604836	0.37085	0.101248	0.60669	0.432539	0.212856	0.544283	0.665188	0.389408	0.898078	0.624526	0.19562	0.576489	0.0530452	0.453264	0.205145	0.572855	0.0439057	1.08882	1.21097	0.107139	0.200687	0.850644	0.186744	0.620835	0.880712	0.134695	0.513912	0.37715	0.18803	0.886448	0.295722
TaPHD161	TraesCS5B02G307700.1	tpm	1.55015	1.07818	0.461832	0.822079	0.435586	0.861329	0.986743	0.386161	1.13588	2.05135	0.692027	1.31756	0.766818	0.189221	1.1103	0.6984	1.25006	0.794379	1.53839	1.14765	0.915618	0.49898	0.848388	1.02628	1.83869	0.509573	0.685213	0.664268	0.750762	1.69007	0.118441	0.405159	1.24925	1.42724	2.14357	1.14768	1.00518	1.2505	0.493091	1.67581	1.17359	0.670309	0.617935	0.742993	0.707217	1.03165	0.690359
TaPHD162	TraesCS5B02G318700.1	SEM	0.107884	0.0473216	0.0151875	0.118176	0.106585	0.106436	0.0447994	0	0.0371815	0.124987	0.0540077	0.0350784	0.139193	0.0293563	0.055864	0.0431147	0.0349007	0	0.0392763	0	0.0603566	0.0824572	0	0.104372	0.0388651	0.0329121	0	0	0	0.0525128	0.0724339	0.0734615	0	0.043718	0.0409059	0.0254759	0.0746439	0.0380269	0.0416481	0.0708115	0.195908	0.0496427	0.0699581	0.0347644	0.0589419	0	0.0452822
TaPHD162	TraesCS5B02G318700.1	tpm	0.0622867	0.0273212	0.0087685	0.0912063	0.061537	0.061451	0.234051	0	0.0410803	0.157372	0.0552049	0.064298	0.108792	0.0338711	0.0322531	0.0248923	0.0384915	0	0.0392858	0	0.068618	0.094585	0	0.119759	0.067749	0.0190018	0	0	0	0.0303183	0.0626509	0.042413	0	0.0474457	0.0470866	0.0147085	0.0430957	0.0919684	0.0462357	0.13335	0.204948	0.0286612	0.0403903	0.0200712	0.0593759	0	0.136519
TaPHD163	TraesCS5B02G364900.1	SEM	0.00272982	0	0.00236301	0	0	0	0.00396982	0	0	0	0	0.00738994	0	0.0262873	0.0205611	6.29e-10	0.0249477	0.00935359	0	0	0.0183514	0	0	0	0.00936197	2.06548e-05	0.00320302	0.0226604	0	0.0201983	0	0.065333	0	9.52e-08	7.63465e-06	2.74e-07	0.110718	0.00248115	0	0	0	0.0209623	0	0.0245853	0.0134194	0	2.5e-09
TaPHD163	TraesCS5B02G364900.1	tpm	0.00157606	0	0.00136429	0	0	0	0.00229198	0	0	0	0	0.00796481	0	0.0214887	0.0118709	3.63e-10	0.0144036	0.0054003	0	0	0.0105952	0	0	0	0.00540513	1.1925e-05	0.00184927	0.013083	0	0.0116615	0	0.03772	0	5.5e-08	4.40787e-06	1.58e-07	0.0951077	0.00143249	0	0	0	0.0121026	0	0.0264589	0.0077477	0	1.45e-09
TaPHD164	TraesCS5B02G391200.1	SEM	0.670766	0.913346	1.67594	1.78958	2.0794	0.762632	1.3603	0.954372	0.512361	0.919895	1.38035	0.435076	1.33314	0.657361	0.0787549	1.20573	0.894164	0.55566	0.170886	0.392836	0.748369	0.749555	1.11462	0.755211	0.896027	1.50748	0.439976	0.40655	0.324914	0.193293	0.745463	0.384821	0.157225	0.976443	2.06929	0.0958408	1.01782	0.740643	0.522112	0.645243	0.637567	0.850664	0.185091	1.09854	0.725975	0.496615	0.989266
TaPHD164	TraesCS5B02G391200.1	tpm	4.87832	5.09538	4.01598	4.09749	3.70267	5.31359	6.58507	2.41864	5.57288	6.76033	4.96605	5.4858	5.58286	2.6994	3.84403	5.38147	5.54974	4.94241	4.75467	4.1856	2.86158	4.09749	3.86966	6.22602	5.82653	2.78493	3.00441	2.55769	2.81134	5.33934	3.04181	4.18322	5.74047	9.11185	6.03483	3.57476	4.33563	4.42077	4.06923	7.61381	6.54701	4.2992	3.97216	3.77466	4.07374	4.35244	3.18065
TaPHD165	TraesCS5B02G391700.1	SEM	3.02393	2.45779	2.69753	4.7372	3.74428	1.60752	0.893194	3.06012	0.758934	0.966733	1.90438	0.357432	0.332606	2.57964	1.01335	0.740285	1.99182	2.64447	1.3733	0.64385	1.07246	2.75176	1.8966	2.39749	1.00823	0.376161	2.03378	0.928445	0.282456	1.04626	2.37594	0.418693	2.26115	0.609851	5.17543	0.863604	1.73015	1.57012	1.16103	1.69621	1.0089	0.795832	0.875734	1.88944	1.34847	2.65282	2.81499
TaPHD165	TraesCS5B02G391700.1	tpm	15.6999	16.2989	11.5017	12.9725	10.7926	17.4853	14.9783	7.54869	15.6491	14.5759	19.3811	17.1348	15.5257	7.40472	14.2914	11.4818	16.4801	15.1152	13.5299	12.1143	6.7165	14.9445	7.78541	17.2034	14.6967	5.4768	7.55382	7.56814	6.58338	11.65	9.68178	8.64021	18.9139	14.7526	12.7596	10.4393	8.37975	21.7085	11.6676	14.1106	14.7105	11.8018	9.1343	9.39508	14.1402	17.4821	8.72225
TaPHD166	TraesCS5B02G450300.1	SEM	1.81494	2.234	3.85032	5.66211	3.23057	1.95467	5.64454	2.0437	3.00231	6.36183	3.64521	4.01898	2.78721	4.43925	0.852218	0.896523	4.11864	4.03245	2.23145	0.63097	0.783549	0.806407	4.03113	9.25389	0.573205	2.13413	0.62564	0.875067	1.33795	1.46364	2.97921	1.33446	1.27081	1.23273	3.93878	0.783536	0.587752	0.213746	2.62466	0.9134	2.50259	1.21974	1.60055	1.94676	0.949196	1.86618	1.98134
TaPHD166	TraesCS5B02G450300.1	tpm	16.2401	12.608	10.3185	10.9611	6.38836	15.8065	33.0313	6.81202	22.4889	21.0424	18.0477	16.4205	25.3251	7.30886	9.74735	8.44494	19.6913	21.6242	17.5086	20.0496	6.4158	8.25608	7.45538	22.7623	15.0179	5.69533	5.42427	6.02944	5.62156	11.5439	9.42849	8.48813	16.2635	24.0938	12.7208	9.04359	9.82079	10.16	7.17698	15.4329	16.7024	14.3272	10.9316	9.1453	7.2651	8.18617	7.51511
TaPHD167	TraesCS5B02G486600.1	SEM	0.866863	1.1108	0.58728	2.19823	1.3003	0.443445	1.83347	1.9406	1.01479	0.977115	0.993578	0.464475	0.83647	3.08437	0.334336	1.65631	3.10767	0.872691	1.47703	0.346718	0.27479	1.02307	1.16961	1.04102	0.436078	0.964602	0.589603	0.392281	0.753893	0.687298	1.08227	1.3047	1.30298	0.53541	1.87128	0.522385	0.251554	0.436508	0.897241	0.456338	1.13376	1.04267	0.735857	2.13138	0.632503	0.123005	1.44238
TaPHD167	TraesCS5B02G486600.1	tpm	11.2927	8.04194	8.39002	6.31567	4.29781	10.0482	8.72254	4.19626	12.2409	11.8478	10.4237	10.186	12.0334	4.70749	8.35841	7.76116	8.23979	8.35929	11.8067	12.094	3.91077	6.2563	4.51066	7.55354	10.9431	2.9425	3.51634	3.2171	3.33745	5.9116	4.4941	5.19495	6.36137	11.7862	8.78082	5.93012	5.98433	7.27742	6.41321	11.2311	12.358	7.91444	6.92673	7.31854	6.16868	7.07749	5.65136
TaPHD168	TraesCS5B02G504400.1	SEM	0	0	0	0	0	0	0	0	0	0	0	0	0	0	0	0	0	0	0	0	0	0	0	0	0	0	0	0.129218	0	0	0	0	0.0669744	0.0512351	0	0	0	0.0488318	0	0	0	0	0	0	0	0	0
TaPHD168	TraesCS5B02G504400.1	tpm	0	0	0	0	0	0	0	0	0	0	0	0	0	0	0	0	0	0	0	0	0	0	0	0	0	0	0	0.074604	0	0	0	0	0.0386677	0.0295806	0	0	0	0.0281931	0	0	0	0	0	0	0	0	0
TaPHD169	TraesCS5D02G109600.1	SEM	0.449244	0.285652	1.4527	2.04783	2.69097	1.01953	0.400244	0.647516	0.31047	1.10367	1.2428	1.1235	0.736695	0.262043	1.01836	1.2396	0.798769	0.571622	0.686449	0.342653	0.429442	0.290824	1.3883	0.748096	0.182833	1.708	0.984135	0.0384219	0.464117	0.0918086	1.62393	0.498928	0.077819	0.465651	2.54035	0.376068	0.768531	0.229186	0.310325	0.406276	0.957606	1.0499	0.457027	1.47812	0.0851081	0.388524	1.46574
TaPHD169	TraesCS5D02G109600.1	tpm	7.56606	5.36557	3.69559	5.16143	4.67552	6.34544	7.31995	2.39685	4.75544	6.82464	5.6761	6.80627	5.17609	2.7022	8.29701	6.87291	6.30916	5.67804	5.02248	4.06225	3.42584	4.88047	4.86227	7.51526	8.19378	3.62955	4.09748	3.57812	3.63267	6.62234	4.37927	4.95889	7.2961	5.58345	7.71018	6.28839	5.70031	8.41452	3.54514	5.80291	5.92755	7.29671	5.78555	5.0461	3.76039	6.9723	4.67972
TaPHD170	TraesCS5D02G112100.1	SEM	0.431454	1.35959	1.34689	2.30861	3.42583	1.39186	2.28761	0.708846	1.12449	1.62413	0.734403	0.96578	1.06105	0.901952	0.888072	0.166302	1.68955	0.44178	0.437595	0.596492	0.409383	1.26693	0.923559	1.53376	0.927306	2.85396	0.358742	0.481907	0.486954	0.321386	0.855627	0.221664	0.69576	0.971787	2.7969	0.114565	0.323626	0.947244	0.367238	0.114027	1.59307	0.676181	0.232121	0.957491	0.922522	0.394201	1.58811
TaPHD170	TraesCS5D02G112100.1	tpm	6.93403	7.18492	5.4442	5.91767	5.69479	7.48062	8.56382	3.08708	7.1265	9.37457	6.78458	6.98873	8.14556	3.9095	5.17319	5.58186	7.45365	6.58952	6.2944	5.37753	4.29888	6.11812	5.23971	8.787	8.41996	6.50419	4.15016	6.07441	4.07292	6.00633	4.89351	5.35591	7.90817	9.69569	8.50526	5.53358	5.50207	7.91938	5.09879	8.63992	8.24279	6.20423	4.87556	4.66693	5.97354	6.28998	4.1555
TaPHD171	TraesCS5D02G113900.1	SEM	1.13048	0.999305	0.68935	2.14408	2.94897	0.795261	1.33242	1.60791	1.04537	2.39762	0.741553	2.1779	0.98446	0.297387	1.31933	1.7627	2.34324	1.92524	0.534118	1.01479	0.769413	2.31751	2.30016	2.02004	0.563121	3.37972	0.620157	0.47862	1.16846	0.850719	3.9453	0.98017	1.25145	0.847433	5.45285	0.581326	0.712757	1.5228	1.24519	0.730921	1.87777	3.95726	0.0588906	2.57077	1.73119	2.34158	2.26303
TaPHD171	TraesCS5D02G113900.1	tpm	8.03323	7.36844	5.7937	7.69462	6.45764	10.4786	9.61287	4.36381	6.89995	12.068	7.23677	9.46221	6.81783	4.00855	13.4582	13.3515	10.3796	10.3598	12.156	10.0381	5.59914	10.3001	7.98785	11.6185	13.7486	7.13404	6.8532	6.40342	6.33007	11.6536	8.4344	7.5442	9.76059	10.0883	13.5588	11.8966	11.9404	16.3677	5.67472	10.5291	8.90342	15.9746	12.5109	12.0935	8.19985	13.2863	8.85722
TaPHD172	TraesCS5D02G132800.1	SEM	0.0124424	0.255238	0.0287368	0.4204	0.235497	0.0492765	0.0289868	0.0133917	0.045105	0.143087	0.031982	0.0630889	0.145642	0.124039	0.00744482	0.0360994	0.105824	0.0566758	0.0161028	0.0238715	1.00604e-05	0.054471	0.0807525	0.0142704	0	0.0743861	0.033718	0.0858345	0.0983846	0.312449	0.106287	0.11952	0.0434064	0.681765	0	0	0.128381	0.0603371	0.108487	0.205344	0.339604	0	0.0407079	0.0274094	0.0354797	0.00657182	0.060139
TaPHD172	TraesCS5D02G132800.1	tpm	0.0071836	0.202602	0.0320459	0.332716	0.135964	0.0487558	0.0167355	0.00773408	0.0260414	0.0933155	0.112083	0.0708791	0.166379	0.071614	0.00429827	0.020842	0.099421	0.0651347	0.0303075	0.0167943	5.8084e-06	0.0314489	0.088377	0.00823952	0	0.0524331	0.0194671	0.0982857	0.0918458	0.180393	0.0733217	0.122618	0.0430461	0.758566	0	0	0.074121	0.0407555	0.231868	0.118556	0.319542	0	0.0436505	0.0158248	0.0529513	0.00696975	0.0538376
TaPHD173	TraesCS5D02G138300.1	SEM	0.0312635	0	0	0.017724	0	0	0	0	0	0	0	0	0	0	0.0281848	0	0	0.0171464	0.0164157	0	0	0	0	0.0163868	0	0	0	0	0	0	0.0417189	0	0	0	0	0	0.0322537	0	0	0	0	0	0	0	0	0	0
TaPHD173	TraesCS5D02G138300.1	tpm	0.01805	0	0	0.010233	0	0	0	0	0	0	0	0	0	0	0.0162725	0	0	0.0098995	0.00947763	0	0	0	0	0.0094609	0	0	0	0	0	0	0.0240864	0	0	0	0	0	0.0186217	0	0	0	0	0	0	0	0	0	0
TaPHD174	TraesCS5D02G170100.1	SEM	0.593233	0.216357	1.24727	2.08006	2.09688	0.282864	1.15397	1.04845	1.11195	0.895759	0.769237	0.972959	1.13441	0.679201	0.172464	0.275729	2.30194	0.830265	0.510609	0.232126	0.590889	0.852206	0.708741	1.98296	0.287718	0.785515	0.526088	0.619999	0.300895	0.0907369	0.31568	0.720042	1.23113	1.67971	1.18515	0.419717	0.565977	0.482906	0.449576	0.614457	0.604739	0.423823	0.53147	0.0629294	0.400938	1.28821	0.828271
TaPHD174	TraesCS5D02G170100.1	tpm	3.34937	3.99487	3.05599	3.45239	2.97658	3.5005	6.29918	1.5987	5.71156	3.49034	3.50502	2.65125	5.94103	2.34322	2.14776	2.35085	4.23116	3.93908	2.06484	2.23461	1.88266	3.01483	1.53753	4.29547	2.92253	1.8337	2.41764	1.71185	2.33363	3.76706	2.62472	3.27257	3.91382	5.98669	3.21215	2.0624	2.95759	2.46706	3.0116	3.98335	3.43573	2.26075	2.54509	1.69554	2.64003	3.3651	1.97389
TaPHD175	TraesCS5D02G208000.1	SEM	0.393852	2.25007	3.24071	6.46103	2.87726	0.699686	3.88035	2.75486	2.62198	0.902445	4.09523	1.87868	2.15705	4.69978	1.34843	1.84091	4.4734	4.63879	1.93634	0.395083	1.16302	2.55085	1.62821	2.96613	1.08126	1.03813	0.625588	0.534987	0.794137	0.214266	1.12504	1.07631	1.4694	3.25415	4.48542	0.892095	0.549536	0.122394	1.75192	1.29135	0.945385	1.06522	0.193775	1.26722	0.0592314	1.77579	1.2044
TaPHD175	TraesCS5D02G208000.1	tpm	14.0203	13.8797	9.48522	11.4928	7.29035	14.5593	28.1113	5.14969	17.8197	21.4117	17.4294	14.7512	20.4152	5.8616	9.24403	6.89016	20.2809	19.4357	12.7831	14.7768	4.23122	8.89793	5.34457	22.26	15.2709	3.82747	5.16139	4.02569	4.81006	8.35951	7.06324	5.96246	17.17	25.6101	14.4053	7.35904	5.67034	9.38618	7.98797	17.2707	15.136	11.9412	7.21561	8.16164	8.28604	9.16645	6.70903
TaPHD176	TraesCS5D02G224100.1	SEM	0.442468	1.20597	1.23151	1.30444	1.64166	0.308083	1.13399	1.23041	0.285038	1.04042	0.541295	0.264782	1.03855	0.07614	0.418096	0.422583	0.349448	1.12299	0.49578	0.477382	0.662153	0.643292	1.72011	1.28694	0.287318	2.66202	0.725566	0.694421	0.522311	0.225577	1.26671	0.278223	0.367318	0.111561	2.34265	0.89212	0.991349	1.1261	0.361002	0.328905	0.487747	1.58695	0.584782	1.50515	0.932104	0.730706	2.0157
TaPHD176	TraesCS5D02G224100.1	tpm	6.53376	6.33818	5.21622	5.2929	4.59865	6.02457	8.08911	3.63756	6.40584	7.65792	5.11599	6.54596	6.54929	3.86377	7.4104	7.85373	6.95285	6.94679	6.68908	5.27292	4.63612	6.21664	6.07847	8.30096	9.0112	5.02616	5.44323	4.91616	5.55719	10.1084	5.26916	6.82056	6.92151	9.06444	7.90449	6.87258	7.9485	9.04942	5.04907	8.92419	7.27774	7.00889	6.67868	5.39502	4.87474	7.91733	5.48945
TaPHD177	TraesCS5D02G240500.1	SEM	0.0284179	0.0431936	0.0672682	0.0558921	0.0358956	0.0578815	0.0434107	0.0344488	0.0486954	0.0275295	0.0244901	0	0.0290305	0.00871573	0.0436167	0.0811592	0.0587834	0.0149204	0.0176744	0.0248607	0.0347256	0.0591734	0.0296916	0.0121529	0.041266	0.0412531	0.0267791	0.0257247	0.019149	0.0617822	0.0159334	0.0356082	0.0388327	2.40171	0.0584344	0.0682227	0.0319536	0.0348567	0.0231037	0.126252	0.0504289	0.0348591	0.0912939	0.0271024	0.0259402	0.0312955	0.156055
TaPHD177	TraesCS5D02G240500.1	tpm	0.0725081	0.0977123	0.0621555	0.0409308	0.0679267	0.058023	0.0435415	0.0438585	0.0508329	0.0584974	0.0218181	0	0.043432	0.0100526	0.0388287	0.0860656	0.0611177	0.0556275	0.0191544	0.0496824	0.0531559	0.0742999	0.0336237	0.0772036	0.0476326	0.0341969	0.0665489	0.0287677	0.0362869	0.0892948	0.0709079	0.113941	0.0443744	3.16264	0.156206	0.0778773	0.0186471	0.0647039	0.025837	0.210892	0.0453697	0.039319	0.139218	0.071936	0.0296713	0.0279289	0.113632
TaPHD178	TraesCS5D02G314200.1	SEM	0.274027	0.235005	0.154722	0.093148	0.0612381	0.112845	0.186377	0.18062	0.128245	0.176045	0.126339	0.0800322	0.305216	0.200531	0.31167	0.0401176	0.139158	0.330955	0.190095	0.136937	0.0648427	0.0649676	0.227545	0.129542	0.243807	0.245454	0.077431	0.181909	0.451232	0.800194	0.254118	0.222249	0.151827	0.466372	0.527738	0.374467	0.349519	0.111269	0.0695847	0.043449	0.0970193	0.261997	0.380002	0.393207	0.191591	0.224781	0.354554
TaPHD178	TraesCS5D02G314200.1	tpm	0.746625	0.359366	0.147791	0.127881	0.252343	0.250258	0.364158	0.104281	0.327724	0.700068	0.477901	0.302807	0.452355	0.289903	0.621933	0.177973	0.395225	0.222155	0.668965	0.152824	0.240065	0.298749	0.4412	0.434215	0.929634	0.193919	0.267216	0.357245	0.41048	1.14894	0.215187	0.128315	0.395623	0.604381	0.562474	0.360282	0.580477	0.722195	0.333051	0.242493	0.80808	0.409064	0.408106	0.420404	0.221157	0.61247	0.405757
TaPHD179	TraesCS5D02G324500.1	SEM	0	0	0.0800791	0.0639594	0	0	0	0.0864328	7.83222e-06	0.000445761	0.251817	0.111455	1.16371e-06	0	0.0883098	1.57e-09	2.91164e-06	0	0.0311357	0	0.361774	0	0	0.072398	0	0	0	0.179446	3.19e-10	0.104193	0.0673519	0	0.109128	0	0.197412	0.00837181	0	0	0.128438	0.126958	0	0	0	0	0	0.825836	0.346024
TaPHD179	TraesCS5D02G324500.1	tpm	0	0	0.0468665	0.036927	0	0	0	0.049902	4.52193e-06	0.00025736	0.145387	0.0643483	6.72e-07	0	0.0509857	9.08e-10	1.68104e-06	0	0.0179762	0	0.267793	0	0	0.041799	0	0	0	0.103603	1.84e-10	0.0601557	0.0388857	0	0.0630053	0	0.113976	0.00483347	0	0	0.0741541	0.0732993	0	0	0	0	0	0.476797	0.228752
TaPHD180	TraesCS5D02G371100.1	SEM	0.278596	1.23391	0.506818	0.573948	0.497759	1.00696	0.631526	0.709414	0.502086	0.693399	0.507301	1.41448	0.438956	0.803817	0.329045	0.602225	0.868092	0.947405	0.2952	0.726357	0.0286936	0.277265	0.672406	0.439587	0.594211	0.111472	0.562712	0.707398	0.434886	1.43526	0.327008	0.828435	0.311437	0.743862	1.19078	1.056	0.487828	0.778231	0.902769	0.707723	0.879242	0.609674	0.973374	1.36124	0.570295	1.83839	0.649898
TaPHD180	TraesCS5D02G371100.1	tpm	0.410032	1.42585	0.4165	0.455416	0.291221	0.60756	0.583065	0.420917	1.21759	0.518398	0.29536	1.17827	0.686262	0.852366	0.690032	0.684648	1.2783	0.690408	0.350042	0.466557	0.0165695	0.310742	0.463357	0.41591	1.87497	0.0921824	0.957315	0.523462	0.733143	1.24293	0.382101	0.689639	0.80064	0.759922	1.09551	0.887385	0.825512	0.495324	1.02758	0.421751	0.842571	0.703515	1.67778	1.35097	0.631852	1.85355	1.08077
TaPHD181	TraesCS5D02G396100.1	SEM	0.780014	0.780309	1.14482	1.26962	1.50398	0.827107	0.697047	1.21384	0.187168	0.404817	0.880522	0.374297	0.56744	0.72791	0.428922	0.103364	0.812002	0.125343	0.15958	1.16207	0.662541	0.702844	0.77372	0.718133	0.763951	1.00822	0.160139	0.360195	0.485417	0.470308	0.70184	0.0653059	0.41851	0.213032	2.15739	0.0938213	0.561561	0.856972	0.326812	0.899753	0.593716	0.343407	0.2164	0.158996	0.662926	0.556248	0.682814
TaPHD181	TraesCS5D02G396100.1	tpm	4.79588	4.34479	3.70531	3.81182	3.2331	4.46641	6.64942	2.20799	5.19554	6.72286	4.55455	4.85802	4.90947	1.92781	3.39455	3.69653	5.16656	5.01594	4.82547	4.00647	2.02285	3.45506	2.9788	6.12174	6.59498	1.80205	2.176	2.01949	2.34678	4.18876	2.34854	2.7873	5.57871	8.42478	5.40691	3.0497	3.45094	4.3865	3.51996	7.16998	6.59179	3.4594	3.51134	3.20097	3.33464	3.45937	2.81157
TaPHD182	TraesCS5D02G396600.1	SEM	0.916495	0.598659	0.570361	1.51434	2.10618	0.944215	0.570259	2.74135	1.77679	1.03011	2.23499	0.832876	2.01296	2.74884	1.54656	0.644778	0.858811	0.789926	1.37147	1.33896	0.416589	1.61215	1.81515	1.44942	2.19912	0.828291	0.536985	0.196326	0.460851	0.651261	0.874134	0.41029	2.19205	1.21199	3.69427	0.172506	0.415933	2.80991	1.34172	1.55869	0.783795	1.16848	0.56166	1.66394	1.61974	0.528078	2.62923
TaPHD182	TraesCS5D02G396600.1	tpm	13.4914	10.6683	7.56746	9.68989	7.23011	13.4454	12.4125	4.67418	12.1472	12.4363	12.0685	11.8134	9.94655	5.54693	10.6333	8.14592	11.4864	11.2336	12.9588	12.8061	5.35258	9.33311	5.93013	12.5334	11.4625	3.89389	5.71627	5.65017	5.54674	8.48023	7.78604	4.60528	13.9481	10.6619	11.8211	7.50698	5.82281	12.8271	8.51764	10.4465	11.9948	8.91177	5.73054	6.10003	9.45262	10.3737	6.54897
TaPHD183	TraesCS5D02G453200.1	SEM	1.2293	2.3227	3.36178	6.08795	2.57171	1.66884	7.21912	3.34069	4.62729	6.19906	1.92848	2.31477	3.2925	6.45852	0.262089	1.02852	4.44772	5.08379	0.87784	1.48899	1.30988	2.56164	1.96634	9.95396	0.821171	2.6994	1.39753	0.0230741	0.630764	1.10912	2.41579	0.979405	1.5898	4.56668	4.9052	1.41968	2.01046	1.93069	0.377797	1.04638	2.49418	1.36929	1.04014	1.95015	1.35225	0.926366	2.60439
TaPHD183	TraesCS5D02G453200.1	tpm	18.6363	15.5203	11.8965	13.3351	9.3973	19.3211	39.5144	7.97613	27.9508	25.448	22.2553	18.4002	31.8037	9.95194	10.1998	8.44657	24.9686	24.7822	20.1734	22.9655	8.36273	9.55736	8.82296	28.8187	17.8497	6.54481	7.16667	7.00272	5.51493	12.5805	12.257	10.82	20.7623	28.7844	15.3844	13.3774	11.9995	15.3104	8.22065	17.7982	17.2959	15.7787	12.5865	10.5134	7.70897	12.8073	9.97319
TaPHD184	TraesCS5D02G486400.1	SEM	0.313363	0.130614	0.308282	0.0904746	0.308941	0.234277	0.381373	0.2435	0.554614	0.632353	0.27188	0.353528	0.600293	0.987343	0.481016	0.313614	0.648264	0.565542	0.933281	0.563945	0.0542262	0.13824	0.211467	0.437593	0.351244	0.511178	0.361752	0.233569	0.147941	0.27985	0.141907	0.515712	0.440691	0.419185	0.70757	0.277268	0.302349	0.328405	0.442412	0.509775	0.170896	0.345826	0.463093	0.494488	0.523647	0.208659	0.20129
TaPHD184	TraesCS5D02G486400.1	tpm	1.12304	1.32045	1.0479	0.902977	0.670888	1.56156	1.23809	0.515384	1.51324	1.23026	1.29026	1.45507	1.78559	1.18615	0.935453	0.76475	1.29144	1.22025	1.68176	1.13047	0.61214	0.832826	0.660799	1.05896	1.23894	0.750817	0.41785	0.342962	0.27319	0.796247	0.519984	0.755129	0.699112	1.33808	1.03119	0.804909	0.516928	0.812348	0.872566	1.10979	1.05621	1.28973	0.8473	0.709261	0.571525	0.669183	0.592626
TaPHD185	TraesCS5D02G505100.1	SEM	0	0	0	0	0	0	0.216152	0.0186449	0.0622805	0.220917	0.0303457	0	0.148313	0	0	0	0.192087	0.172402	0	0.130389	0	0.0701439	0	0.220811	0	0.0378651	0.0241796	0	0	0.116173	0	0.0209968	0.195987	1.07938	0	0.130337	0	0.0809689	0.0732681	0.357423	0.439335	0	0.0454488	0.16046	0.174612	0.138196	0.129369
TaPHD185	TraesCS5D02G505100.1	tpm	0	0	0	0	0	0	0.236758	0.0107646	0.0359577	0.127547	0.0175201	0	0.0856287	0	0	0	0.110901	0.198516	0	0.0752803	0	0.0785033	0	0.127485	0	0.0218614	0.0139601	0	0	0.338221	0	0.0121225	0.113153	2.7379	0	0.111895	0	0.210361	0.0423013	2.90934	2.61756	0	0.0262399	0.161495	0.100812	0.0797877	0.368135
TaPHD186	TraesCS5D02G556200.1	SEM	0	0	0	0	0	0	0	0	0	0	0	0	0	0	0	0	0	0	0	0	0	0	0	0	0	0	0	0	0	0	0	0	0	0	0	0	0	0	0	0	0	0	0	0	0	0	0.031779
TaPHD186	TraesCS5D02G556200.1	tpm	0	0	0	0	0	0	0	0	0	0	0	0	0	0	0	0	0	0	0	0	0	0	0	0	0	0	0	0	0	0	0	0	0	0	0	0	0	0	0	0	0	0	0	0	0	0	0.0183476
TaPHD187	TraesCS6A02G065800.1	SEM	0.0493431	0.305534	0.161493	0.505789	0.0978545	0.160988	0.371669	0.167479	0.300036	0.706121	0.443231	0.212245	0.0476458	0.339518	0.0417466	0	0.63503	0.615448	0.238422	0.0763428	0	0.0292699	0.0809237	0.623345	0.101431	0	0	0	0	0	0	0.0145452	0.310674	0.340555	0.210024	0.139423	0.0151016	0	0.0152804	0.165587	0.0617718	0.0232234	0.0157942	0.0459621	0	0.0198738	0.062165
TaPHD187	TraesCS6A02G065800.1	tpm	0.50002	0.336275	0.093238	0.307555	0.0564963	0.5352	1.75405	0.0966943	1.02626	1.01874	0.799109	0.61236	1.28658	0.196021	0.0241024	0	0.820729	0.721036	0.852621	1.01307	0	0.016899	0.0467213	1.04738	0.285662	0	0	0	0	0	0	0.0083977	0.38294	0.472259	0.368168	0.0804957	0.00871893	0	0.00882213	0.240245	0.128589	0.0773519	0.0091188	0.0488661	0	0.0114742	0.035891
TaPHD188	TraesCS6A02G096100.1	SEM	0.161706	0.478861	0.692064	1.18375	0.422937	0.0152144	1.42161	0.29119	0.837349	1.09256	0.0563026	0.591721	0.556238	0.575072	0.0172066	0.343868	1.44374	1.59953	0.133115	0.501146	0.0657168	0.0695016	0.0597444	1.95711	0.103693	0.0828633	0.0665536	0.0321911	0.110953	0.00751605	0.192937	0.095408	0.405491	0.638991	0.316311	0.119269	0.0522785	0.52871	0.105724	0.17902	0.10747	0.198291	0.0193013	0.346675	0.276682	0.285845	0.315692
TaPHD188	TraesCS6A02G096100.1	tpm	2.10197	0.873322	0.562578	0.834813	0.342717	1.52348	3.87924	0.206144	2.45154	2.49287	1.83463	1.73491	3.4312	0.399931	0.305413	0.550396	2.17243	2.0521	1.76202	2.3232	0.109853	0.261976	0.182882	2.78573	1.29534	0.0775134	0.225017	0.0433574	0.236383	0.278748	0.269205	0.270213	1.43486	1.89784	1.47243	0.680696	0.366322	1.28928	0.410555	1.59629	1.44485	1.25093	0.646476	0.754941	0.714251	0.796756	0.760841
TaPHD189	TraesCS6A02G117600.1	SEM	0.548176	0.524847	1.36684	1.68203	1.75676	0.392339	0.862148	1.05001	0.643849	1.1131	1.35534	0.610225	0.499925	0.979412	0.558419	1.88682	1.08971	0.597177	0.338012	0.799549	0.631912	0.595591	1.41154	0.33293	0.740048	0.79761	0.225968	0.0889522	0.828377	1.31139	0.62657	0.259894	0.589681	1.36001	3.30218	0.286369	0.533997	0.310269	0.882529	0.512335	0.432908	1.03601	0.364611	1.03022	0.232496	1.47551	0.926896
TaPHD189	TraesCS6A02G117600.1	tpm	5.10017	5.1482	3.49883	3.70159	2.82441	4.58834	5.63524	1.94295	5.41062	7.13082	5.44963	6.25899	5.54693	1.89714	5.1108	6.01084	5.17357	4.66432	5.31151	4.4971	2.25158	3.38893	3.45443	5.74392	6.90145	1.10581	2.60577	0.876357	1.84756	5.38949	3.28006	3.8108	5.85131	7.65316	7.96979	5.13216	4.47098	6.13467	3.13121	5.80236	5.03479	6.46569	4.9456	5.07137	2.71531	5.91242	3.66063
TaPHD190	TraesCS6A02G123400.1	SEM	2.79941	2.26724	3.59385	6.01014	1.62877	1.62357	6.77828	1.60771	1.39127	3.16886	2.74509	4.35186	4.07128	2.04801	1.42046	4.62079	8.25318	4.92206	2.66611	1.32987	3.94329	1.5325	1.87849	3.91378	1.66912	2.76524	0.848933	0.888285	0.417368	0.701643	3.94848	0.412087	1.85248	1.20972	5.71236	1.7834	1.51649	1.08464	4.48198	1.48302	1.83107	1.28595	1.11245	2.72337	2.41399	0.548371	2.74295
TaPHD190	TraesCS6A02G123400.1	tpm	18.4814	18.5983	13.0602	13.5845	11.3194	18.0385	32.7197	11.3781	20.882	24.0884	22.8536	17.3709	25.0938	12.8353	11.6911	18.521	26.846	21.3508	19.5781	24.4093	11.5739	13.3517	18.2663	28.7661	17.391	7.30475	6.40464	8.407	6.19782	15.5247	13.1809	18.011	23.4537	31.9747	18.8699	12.2585	15.1072	13.9691	11.8215	23.6435	21.0816	11.5977	12.5847	11.9066	12.947	12.0828	8.07042
TaPHD191	TraesCS6A02G169600.1	SEM	0.182902	0.224659	0.766498	0.945311	0.777705	0.0504724	0.945097	0.512557	0.120262	0.62449	0.284641	0.155319	0.57033	0.160608	0.270024	0.0647212	0.640858	0.556391	0.277831	0.271389	0.2303	0.181164	0.245975	0.969718	0.0775715	0.178462	0.262582	0.134128	0.11664	0.0978052	0.291329	0.0346521	0.322074	0.705203	0.832271	0.184648	0.168769	0.245072	0.14849	0.249608	0.507742	0.362	0.167449	0.219081	0.192855	0.0965737	0.464788
TaPHD191	TraesCS6A02G169600.1	tpm	1.70507	1.8668	1.21449	1.36595	1.25857	1.53818	3.26812	0.656255	2.28093	2.17288	1.28606	1.65046	2.46043	0.710193	1.59912	1.70743	2.19188	2.15653	1.43344	1.52463	0.85511	1.2387	1.16165	2.9006	1.765	0.497511	0.86441	0.501878	0.873432	1.91643	1.04561	1.45242	1.94166	3.97469	1.74532	1.54734	1.54355	1.95368	1.18627	3.12364	2.56318	1.38751	1.48434	1.30666	1.05406	1.77678	1.13781
TaPHD192	TraesCS6A02G282700.1	SEM	0.270977	0.379661	1.36629	1.91955	1.59228	0.241393	1.84188	0.526136	0.932773	0.366547	0.64326	0.472458	0.868499	0.399284	0.122734	0.378623	1.14326	1.30816	0.153662	0.350153	0.311209	0.441609	1.084	1.47309	0.482679	1.0285	0.428204	0.394548	0.290059	0.36336	0.590691	0.107081	0.74744	0.686095	2.20796	0.619863	0.620183	0.166516	0.437072	0.43383	0.157564	0.57216	0.0755414	0.529771	0.657212	0.916546	0.716544
TaPHD192	TraesCS6A02G282700.1	tpm	3.74399	2.75472	2.33777	2.82759	2.50276	3.31152	6.0635	1.31972	3.92319	4.89044	3.7263	4.09063	4.70104	1.71292	2.71747	2.88296	4.41723	3.56461	3.52674	3.01673	2.05402	2.49006	2.3662	5.17726	4.59108	2.36029	1.93266	2.30885	1.552	3.61351	2.45395	2.64811	3.32288	5.77487	4.47711	2.95071	2.93702	4.38376	2.55284	4.32389	4.55097	3.30099	2.82103	2.67094	2.50207	3.7061	2.2265
TaPHD193	TraesCS6A02G329200.1	SEM	0.271949	0.572769	0.367958	0.440754	0.319516	0.547054	0.213262	0.107432	0.684904	0.460345	0.745389	0.320078	0.649807	0.431985	0.101413	0.765959	0.201146	0.685705	0.858148	0.469774	0.195362	0.778009	0.891341	0.116895	0.446063	0.73543	1.40984	0.759468	0.108261	0.358547	0.0818596	0.329039	0.263914	0.822634	1.32956	0.0382148	0.718971	0.361024	0.524448	0.411753	0.916691	0.73593	0.28394	0.659332	0.20408	0.194122	0.373529
TaPHD193	TraesCS6A02G329200.1	tpm	0.794328	0.436183	0.67803	0.684827	0.374752	0.85407	1.78894	0.719606	1.38278	2.08352	1.18165	0.665515	1.3762	0.470373	1.33947	2.0602	1.52922	1.03632	1.25715	1.54561	0.924966	1.02299	2.14454	0.991212	1.58444	1.38776	1.12734	1.21802	1.31171	0.937908	0.0475109	0.901077	1.19394	1.69277	2.16581	0.840293	1.62878	1.01016	0.55906	1.07093	1.07319	1.36268	1.44419	1.75186	0.616871	1.29325	0.706627
TaPHD194	TraesCS6A02G380300.1	SEM	0.215612	0.183957	0.281636	0.147759	0.0860014	0.199436	0.289768	0.291574	0.10895	0.455696	0.0289802	0.0801455	0.167845	0.306018	0.116861	0	0.207201	0.087734	0.107189	0.173937	0.337692	0.282194	0.176276	0.0429428	0.0780237	0	0	0	0.113534	0.291986	0	0.0471855	0.0383952	0.18309	0.196274	0.291057	0.229633	0.473524	0.123555	0.191325	0.0257164	0.173917	0.0341688	0	0.293241	0.186344	0.155364
TaPHD194	TraesCS6A02G380300.1	tpm	0.130527	0.106208	0.162603	0.151611	0.198607	0.181412	0.265958	0.16834	0.110662	0.442358	0.335654	0.046272	0.189901	0.176679	0.0674697	0	0.221571	0.190523	0.0618853	0.100423	0.194966	0.162925	0.199995	0.170835	0.045047	0	0	0	0.0655491	0.168578	0	0.226934	0.153915	0.105707	0.556354	0.168042	0.198407	0.273389	0.0713343	0.387101	0.0148474	0.19865	0.220522	0	0.337532	0.2544	0.149172
TaPHD195	TraesCS6B02G040000.1	SEM	0.204036	0.0730158	0.134613	0.0843158	0.270821	0.144264	0.302841	0.0737358	0.121522	0.249404	0.0405445	0.199708	0.00127949	0.153436	0.130852	0.33966	0.000218381	8.6011e-05	1.20704e-05	0.00018203	0.264782	0.162654	0.171555	0.139559	0.00239498	0.078959	0.0741561	0.099391	1.0808e-05	0.249255	0.0679481	0.295717	0.0105716	0.224103	0.00240458	0.337292	0.0193728	0.0836099	0.000726549	0.34665	0.554136	0.0684825	0.0121291	0.000149668	0.090759	0.11589	0.277053
TaPHD195	TraesCS6B02G040000.1	tpm	0.23384	0.0421557	0.104956	0.0931543	0.285279	0.357768	0.174845	0.104574	0.131411	0.20316	0.031278	0.192282	0.000865991	0.115637	0.149295	0.70736	0.000126085	5.18137e-05	1.29256e-05	0.000105095	0.227909	0.159072	0.19557	0.0806031	0.00138623	0.045587	0.0506235	0.124661	6.26508e-06	0.213272	0.0547027	0.183672	0.00610354	0.236979	0.00138829	0.194736	0.0111849	0.332878	0.000420894	0.398538	0.341536	0.0745553	0.0136666	8.64107e-05	0.0938523	0.066909	0.496365
TaPHD196	TraesCS6B02G088800.1	SEM	0.309715	0.875776	1.28449	2.78421	0.46636	0.263676	1.45242	0.54883	2.44023	2.06024	0.97821	1.59325	1.88136	1.02256	0.0442396	0.0714787	1.93342	2.77789	0.535843	0.329218	0	0.0514003	0	1.91426	0.425569	0.0209033	0.0191162	0	0.0130825	0.0142298	0.0934713	0	0.860754	0.717147	0.226077	0.0669679	0.0577718	0.0761845	0.0326278	0.234582	0.0627869	0.18142	0.0749042	0.245315	0	0.212525	0.022123
TaPHD196	TraesCS6B02G088800.1	tpm	2.71059	1.65748	0.887844	1.6587	0.282871	1.75188	6.03754	0.316867	4.18899	2.91286	3.28284	2.12825	6.59637	0.590377	0.0372225	0.104109	2.73336	3.79515	3.2806	3.31513	0	0.095629	0	3.75746	1.20156	0.0120685	0.0110368	0	0.00755317	0.0082156	0.106267	0	2.35168	2.28687	1.62323	0.186981	0.0460327	0.0586498	0.0376727	1.03891	0.680169	0.526763	0.275002	0.169936	0	0.137581	0.0252474
TaPHD197	TraesCS6B02G124500.1	SEM	0.0833297	0.593071	0.963554	1.45884	0.533717	0.318806	1.43734	0.241762	1.04771	1.07995	0.261278	0.0819368	0.926171	0.657001	0.126999	0.639634	1.39662	1.53722	0.352201	0.421675	0.0335788	0.182017	0.139856	1.70693	0.334267	0.0765652	0.0991517	0.0533985	0.0402508	0.114434	0.318399	0.0263838	0.389757	0.726795	0.464015	0.209699	0.222759	0.753668	0.179217	0.116186	0.0815124	0.472912	0.457906	0.553963	0.0905293	0.517206	0.314222
TaPHD197	TraesCS6B02G124500.1	tpm	2.46123	1.04908	0.702613	1.1375	0.570219	2.34645	3.93046	0.208719	3.00319	3.00535	2.118	2.201	3.90637	0.462815	0.599158	1.03967	2.63399	2.40241	2.03864	2.37943	0.161775	0.4426	0.245067	3.3207	1.7341	0.111807	0.185441	0.132584	0.172789	0.635782	0.558399	0.336959	2.059	2.22883	1.53451	1.2559	0.664123	2.29612	0.593408	1.68729	1.6296	2.87781	1.33455	1.44908	0.670609	1.55442	0.762673
TaPHD198	TraesCS6B02G145900.1	SEM	0.10793	0.02661	1.16907	0.773517	1.69324	0.87931	0.230688	0.623522	0.391463	0.353817	1.36223	0.670427	0.277912	0.83421	0.418907	1.10361	0.692168	0.163036	0.47785	0.540953	0.25734	0.51798	0.956631	0.461319	0.574794	0.580511	0.267064	0.215356	0.451109	0.621259	0.939413	0.0380872	0.73025	0.383134	2.50998	0.0314846	0.501071	0.377931	0.316244	0.307598	0.226034	0.521564	0.238616	1.34583	0.276899	0.868961	0.782997
TaPHD198	TraesCS6B02G145900.1	tpm	4.92214	3.77253	2.93917	2.95559	2.70199	4.31026	4.42255	1.55189	5.00216	4.87859	4.49847	4.19276	4.52898	1.5552	4.26117	4.55525	4.12111	3.91973	4.31411	3.46616	1.49229	3.00692	2.92504	4.41464	4.66231	1.28726	2.14317	1.07773	1.67942	4.36231	2.63305	2.92984	5.16949	6.0494	4.44885	3.22235	3.37717	4.10683	2.29385	4.56657	4.48388	4.48265	4.0194	3.61789	2.60979	4.53395	2.85591
TaPHD199	TraesCS6B02G151600.1	SEM	0	0	0	0	0	0	0	0	0	0	0	0.228149	0	0	0	0	0	0	0	0	0	0	0	0	0	0	0	0	0	0	0	0	0	0	0	0	0	0	0	0	0	0	0	0	0	0	0
TaPHD199	TraesCS6B02G151600.1	tpm	0	0	0	0	0	0	0	0	0	0	0	0.131722	0	0	0	0	0	0	0	0	0	0	0	0	0	0	0	0	0	0	0	0	0	0	0	0	0	0	0	0	0	0	0	0	0	0	0
TaPHD200	TraesCS6B02G197500.1	SEM	0.185063	0.133179	0.910875	1.07587	1.17536	0.0493562	0.990522	0.393821	0.13871	0.578345	0.199956	0.244539	0.69317	0.274078	0.300934	0.701383	0.796496	0.720004	0.0685152	0.506501	0.281068	0.216035	0.419018	0.801146	0.153863	0.377587	0.0118903	0.0263835	0.239103	0.0534032	0.455927	0.120099	0.31717	0.316971	0.925427	0.182846	0.364846	0.201683	0.127441	0.452344	0.461122	0.583218	0.21057	0.154929	0.199482	0.300853	0.44146
TaPHD200	TraesCS6B02G197500.1	tpm	1.99982	2.04113	1.43139	1.62445	1.50074	1.91097	3.35549	0.683157	2.45116	2.39436	1.60119	1.94663	2.65523	0.849445	1.83294	2.07938	2.55225	2.28845	1.59654	1.66085	0.90802	1.24943	1.30529	3.07915	2.1166	0.614999	0.995306	0.434795	0.884474	1.98889	1.11737	1.43172	2.15064	3.89566	2.00628	1.49134	1.75538	2.22846	1.16628	3.82126	3.53004	2.13536	1.8727	1.75972	1.38544	2.36971	1.34687
TaPHD201	TraesCS6B02G311000.1	SEM	0.464446	0.72039	1.23927	1.84912	1.52208	0.320607	0.970348	0.421092	0.873278	0.558239	0.642453	0.681359	0.568632	0.158412	0.488512	0.0792967	0.606933	0.712002	0.14591	0.193888	0.366422	0.114586	0.852369	0.833511	0.688881	1.15263	0.375797	0.137605	0.106447	0.183301	0.596788	0.0596002	0.267293	0.951704	1.8667	0.310682	0.403804	0.676789	0.240941	0.204225	0.364788	0.500418	0.155119	1.12243	0.452313	0.871259	0.886523
TaPHD201	TraesCS6B02G311000.1	tpm	3.90824	3.12357	2.61138	3.16226	2.86845	3.52577	4.8401	1.67973	3.32622	4.75853	3.51423	4.05229	3.99623	2.10703	3.45321	3.39259	3.67841	3.54327	3.23158	2.83822	2.65018	2.84941	3.18437	4.41021	4.49305	2.45802	2.44867	2.18327	2.18942	4.28905	3.00189	3.36261	3.40816	5.60279	4.48455	4.21015	3.39386	4.4174	2.39735	4.78534	4.17011	3.71097	3.48701	3.15133	2.67833	3.99928	2.77237
TaPHD202	TraesCS6B02G360000.1	SEM	0.00160378	0.444445	0.26445	0.225181	0.480681	0.334584	0.417382	0.234771	0.536014	0.382237	0	0.0360214	0.551473	0.244063	0.149258	0.147908	0.341623	0.177529	0.181585	0.932061	0.373584	0.486694	0.469296	0.638851	0.449488	0.0561754	2.06e-10	0	0.185886	0.363724	0.301576	0.439318	0.0775814	0.753778	0.576125	0.0720443	0.0177235	0.247294	0.321217	0.432923	0.34484	0.303112	0.107675	0.373088	0.398913	0.17767	0.168552
TaPHD202	TraesCS6B02G360000.1	tpm	0.000925943	0.256601	0.383688	0.256677	0.601321	0.193172	0.408768	0.192351	0.498175	1.04115	0	0.020797	0.461361	0.243511	0.0868948	0.130327	0.197236	0.102496	0.208226	1.06591	0.307657	0.434293	0.512195	0.602633	0.302656	0.0324329	1.19e-10	0	0.107321	1.12842	0.23552	0.419253	0.0447917	0.744553	0.389246	0.0480011	0.0104223	0.142776	0.431205	0.578574	0.436537	0.348881	0.813081	0.34987	0.447821	0.102578	0.484817
TaPHD203	TraesCS6B02G419100.1	SEM	0.215639	0.494191	0.454537	0.431837	0.644371	0.150349	0.244421	0.0748434	0.149351	0.840889	0.279228	0.183957	0.420126	0.13381	0.2398	0.230882	0.807113	0.0982269	0.437278	0.221841	0.421962	0.129048	0.259643	0.0961149	0.218239	0.26976	0.0949181	0.0384429	0.166295	0.58177	0.422069	0.128711	0.437837	0.118784	1.01162	0.341324	0.2632	0.452514	0.104363	0.191125	0.26752	0.422499	0.162995	0.255616	0.0863746	0.700782	0.491364
TaPHD203	TraesCS6B02G419100.1	tpm	1.51777	1.49762	1.04235	1.26622	1.43065	1.6423	1.86668	0.784926	1.14086	2.28863	1.11068	1.62277	1.24788	0.89347	1.78332	1.98755	1.93719	1.63897	1.61276	1.35611	1.11973	1.2502	1.56278	2.13486	2.60059	0.601063	1.18213	0.55119	1.08426	2.0295	1.32454	1.59962	2.15944	1.84111	2.22042	1.5022	1.82282	2.13804	1.10222	1.98932	1.52082	2.01822	1.69839	1.4594	1.04285	2.07722	1.25797
TaPHD204	TraesCS6D02G031700.1	SEM	0	0.37049	0.000354359	0.0556829	0.0159887	0.210447	2.52e-08	0.00915747	7.10885e-06	1.1e-09	0	6.38295e-05	2.66e-08	4.60629e-05	0.0948096	8.72578e-05	0	5.68973e-06	0	1.41047e-06	4.86559e-06	0	1.08e-08	0	0	0	0.000138261	0.102891	0.00959025	0.00140343	4.6e-07	0.206694	0.000132427	1.86489e-06	0.00114338	1.53605e-05	3.99155e-05	0.000111726	0.0774782	0	1.56e-07	1.92315e-06	6.83e-09	0.00150902	1.119e-06	0.0144923	0.000578823
TaPHD204	TraesCS6D02G031700.1	tpm	0	0.213903	0.000204847	0.0321486	0.00923107	0.121502	1.46e-08	0.00528707	4.10591e-06	7.01e-10	0	3.6852e-05	1.53e-08	3.42015e-05	0.0547383	5.57561e-05	0	3.30589e-06	0	8.19e-07	2.80919e-06	0	6.23e-09	0	0	0	0.000157778	0.111977	0.00553693	0.000810317	2.65e-07	0.164394	7.6457e-05	1.08626e-06	0.000660133	8.8684e-06	4.52107e-05	0.000127296	0.0811338	0	8.99e-08	1.11033e-06	3.94e-09	0.00087123	1.17395e-06	0.00949705	0.000334183
TaPHD205	TraesCS6D02G087200.1	SEM	0.421416	0.579329	0.929149	1.3763	0.510054	0.0786631	1.09519	0.376498	1.16635	1.36316	0.230623	0.507512	0.9835	0.782735	0.0944936	0.355828	1.10038	1.09872	0.172519	0.671556	0.00958543	0.0315639	0.0469309	2.30715	0.212533	0.0118593	0.0309855	0.0277259	0.0616431	0.0501544	0.168262	0.086857	0.680828	0.732714	0.262755	0.0778355	0.0694355	0.660329	0.0377063	0.116249	0.064755	0.305508	0.0603074	0.185157	0.107779	0.228326	0.119894
TaPHD205	TraesCS6D02G087200.1	tpm	2.0593	1.07517	0.703645	0.883576	0.365781	1.7877	4.32888	0.231269	2.98216	2.82011	2.32076	1.64884	3.57884	0.500544	0.200654	0.371598	2.19193	2.17205	1.81265	2.37562	0.064021	0.151652	0.0659495	3.22174	1.29598	0.0391019	0.064378	0.0643521	0.107578	0.176371	0.202718	0.155033	1.42831	2.15052	1.35067	0.433913	0.241224	1.27839	0.296813	1.77134	1.42428	1.00635	0.481124	0.292661	0.284659	0.91667	0.415877
TaPHD206	TraesCS6D02G107700.1	SEM	0.41479	0.384347	1.58822	1.93136	1.60205	0.488713	0.684825	0.937915	0.21901	0.847407	0.223958	0.602427	0.912162	1.09595	0.667681	1.40078	1.03334	0.763601	0.148209	0.430646	0.582891	0.236349	1.40764	0.655404	0.3923	0.573847	0.279502	0.0592223	0.833583	0.793959	0.868948	0.44318	0.631818	0.243303	2.83061	0.458323	0.690327	0.426312	0.837849	0.363418	0.55281	1.16001	0.688494	1.94216	0.493398	1.09991	1.28721
TaPHD206	TraesCS6D02G107700.1	tpm	5.18681	5.00693	3.67941	3.58049	2.62681	4.92885	5.91929	1.8914	5.60637	6.81306	5.95499	6.07675	5.76966	1.84766	4.16346	4.8078	5.81232	6.16725	5.60998	4.83632	1.78116	3.39024	3.2901	6.45681	7.26136	0.883201	2.57728	0.864501	1.96399	4.89225	2.81967	3.34464	6.50237	7.15376	6.61437	4.20704	3.87532	5.45995	3.07137	6.02722	4.45102	6.07969	5.37449	4.60079	2.78621	4.90317	2.97639
TaPHD207	TraesCS6D02G113600.1	SEM	1.73175	2.91985	3.1551	4.52639	1.21931	2.52068	5.91015	1.30778	1.80957	0.7575	1.08326	3.48164	3.40881	1.2763	1.05873	2.87868	7.00871	4.62094	2.12237	1.88703	2.85605	0.701152	2.68555	3.86967	1.50708	2.35031	0.50994	1.00333	0.386369	1.1323	2.59592	0.601928	1.83821	2.01948	3.74062	0.813552	1.84961	0.655132	1.9437	0.958511	2.03529	0.45112	0.154511	2.11241	0.477646	0.199875	2.25105
TaPHD207	TraesCS6D02G113600.1	tpm	14.1433	12.7739	8.09921	8.9308	7.80415	14.4652	26.7193	8.49939	15.1301	21.7921	17.8415	12.8139	17.9552	8.42415	8.97799	15.2424	21.7055	16.9495	16.3774	20.9138	7.34721	8.81855	15.3289	22.4478	13.0342	5.94796	5.21906	5.936	4.49949	10.6036	9.26893	13.5851	17.6977	22.6547	14.3467	9.14779	12.8579	8.41105	6.49896	17.5379	15.1452	7.67547	9.14	8.73791	6.64638	7.06218	6.85393
TaPHD208	TraesCS6D02G159400.1	SEM	0.157292	0.215446	0.964825	1.18766	1.07445	0.25875	1.01826	0.695095	0.313399	0.52545	0.185533	0.227698	0.618978	0.64606	0.203745	0.37188	0.918434	0.677049	0.205059	0.265988	0.439411	1.06262	0.534742	0.556567	0.232012	0.340337	0.112158	0.156403	0.271375	0.271726	0.423557	0.0808966	0.177603	0.461689	0.71661	0.164385	0.293706	0.163457	0.959039	0.614374	0.517263	0.493668	0.0630993	0.0556027	0.429293	0.492668	0.401873
TaPHD208	TraesCS6D02G159400.1	tpm	2.28872	2.51696	1.92264	1.96203	1.58527	2.16108	3.81134	0.796264	2.85873	2.71211	1.92653	2.38664	3.0367	0.973292	1.91541	2.134	2.84166	2.49852	2.23286	2.24459	0.82149	2.02526	1.18427	3.42805	2.06499	0.500839	0.882749	0.667047	0.971107	2.31271	1.00476	1.38859	2.39137	5.01486	1.98146	1.50967	1.66859	2.27585	1.57993	4.44096	3.70539	1.84071	1.93385	1.66341	1.29442	2.12967	1.25702
TaPHD209	TraesCS6D02G263200.1	SEM	0.417282	0.77016	1.31149	1.83507	1.60297	0.736635	1.3086	0.33362	0.638613	0.577356	0.489822	0.53144	0.979003	0.0320757	0.279825	0.104075	1.09807	0.39516	0.332088	0.337296	0.440062	0.344312	0.387584	1.40104	0.391415	0.763418	0.109409	0.345621	0.290965	0.318	0.747336	0.0940952	0.430432	0.628662	2.00506	0.651538	0.181043	0.878014	0.224519	0.362221	0.467161	0.668793	0.34638	0.937585	0.447216	1.17557	0.801625
TaPHD209	TraesCS6D02G263200.1	tpm	4.12534	2.8989	2.38913	3.08497	2.82439	3.79894	6.06321	1.70527	3.78296	5.72797	3.97217	4.21933	4.67841	1.82482	3.01099	2.93498	4.52014	3.99962	3.69009	3.04847	2.19813	2.64351	2.79529	4.87098	5.35486	2.14451	2.16272	2.21342	1.95686	3.86548	3.13666	2.88273	3.68129	5.41087	5.17341	3.62765	3.33439	4.5185	2.27881	4.14328	3.72189	3.4299	3.37973	2.94824	2.58912	3.84425	2.48051
TaPHD210	TraesCS6D02G308100.1	SEM	0.883021	0.420172	0.76938	0.350153	0.452555	0.0721906	0.442495	0.478961	0.192506	0.249528	0.359225	0.475105	0.455711	0.269368	0.630291	0.788401	0.237708	0.195454	0.138193	0.463901	0.703878	0.193451	0.798564	0.377965	0.282672	0.516959	0.42877	0.325479	0.457943	0.165675	0.361526	0.467283	0.417184	0.446818	0.318423	0.185392	0.401644	0.440994	0.0398254	0.544207	0.267097	0.324495	0.410581	0.7634	0.493104	0.042871	0.056683
TaPHD210	TraesCS6D02G308100.1	tpm	0.95289	1.30534	1.1046	0.872385	0.773189	1.58958	1.13936	0.469052	0.675463	1.44763	1.06191	1.49314	0.692388	0.393739	1.48444	0.683336	1.53341	1.48955	1.08997	0.666334	0.641988	1.0954	1.238	1.17385	1.55873	1.06066	0.565982	1.11547	0.586011	0.69386	0.568215	0.524122	1.60274	2.14627	1.42026	1.07198	0.810924	1.67174	0.564671	0.942887	1.58057	0.956006	0.330714	0.865946	0.677445	1.35969	0.415729
TaPHD211	TraesCS6D02G365000.1	SEM	0.241923	0.154639	0.520414	0.224513	0.371852	0.474432	0.172724	0.0738854	0.147274	0.608007	0.0448812	0.367359	0.401101	0.347055	0.590289	0.271334	0.740129	0.236269	0.653626	0.104552	0.434181	0.398241	0.118613	0.151762	0.154217	0.124922	0.121347	0.0419861	0.178369	0.652945	0.407204	0.169947	0.127057	0.589387	0.936182	0.0662158	0.224489	0.396249	0.389205	0.134974	0.256336	0.438744	0.376368	0.068146	0.0764159	0.151047	0.393115
TaPHD211	TraesCS6D02G365000.1	tpm	1.06272	0.741593	0.395967	0.593044	0.449466	0.601483	0.886527	0.108531	0.998226	1.09953	0.80356	0.811356	0.945738	0.391659	0.688607	0.904883	1.09658	0.759758	0.719776	0.551159	0.476181	0.229941	0.78161	0.988891	1.72575	0.327304	0.648319	0.106575	0.571342	0.879061	0.468592	0.430844	0.762846	0.962405	1.24149	0.767894	1.11809	1.05719	0.438829	1.14846	1.01028	0.719054	1.10031	0.90084	0.41559	0.876618	0.447073
TaPHD212	TraesCS7A02G002000.1	SEM	0.169261	0.20414	0.17736	0.308808	0.240255	0.193002	0.125283	0	0.283861	0.0887884	0.200272	0.174602	0.274457	0.0769983	0.127473	0.118695	0.305447	0	0	0.390735	0.0731139	0	0.0877642	0.29358	0.275893	0	0.203084	0	0.0819168	0.20353	0	0.18616	0.178135	0.323655	0.339647	0	0.197617	0.151555	0.0708005	0.432772	0.278289	0.18184	0.106394	0.258629	0.179168	0.105036	0
TaPHD212	TraesCS7A02G002000.1	tpm	0.503715	0.234746	0.274517	0.17829	0.138711	0.19267	0.141677	0	0.461967	0.051262	0.115627	0.158741	0.226709	0.044455	0.232439	0.131997	0.242938	0	0	0.363471	0.0422123	0	0.0506707	0.169498	0.23537	0	0.11725	0	0.0472947	0.196636	0	0.10748	0.186223	0.358597	0.196095	0	0.187635	0.161491	0.0408767	0.478399	0.254263	0.333608	0.0614267	0.149319	0.103443	0.0606423	0
TaPHD213	TraesCS7A02G147100.2	SEM	0.15736	0.139811	0.0670633	0.212522	0.115961	0.183683	0.0513047	0.0189494	0.154099	0.146134	0.101575	0.0462488	0.144158	0.0419604	0.069138	0.436474	0	0.0821263	0.211645	0.140533	0.155361	0.12895	0	0.0538998	0.102463	0.154873	0.074611	0	0.0461649	0.416714	0.0990248	0.119039	0.148966	0.304235	0.145046	0.0493155	0.37886	0.117989	1.97e-10	0.122576	0.0918221	0.0901752	0.0643774	0.253955	0.137671	0.044413	0.079079
TaPHD213	TraesCS7A02G147100.2	tpm	0.2245	0.0807463	0.038719	0.245394	0.133057	0.261002	0.200369	0.0109404	0.143012	0.12802	0.347049	0.12869	0.149449	0.0242258	0.0416982	0.251998	0	0.0474157	0.206706	0.131216	0.089698	0.14846	0	0.212418	0.103475	0.141363	0.0430767	0	0.026734	0.24059	0.057172	0.0687273	0.141224	0.338066	0.167178	0.0284723	0.218735	0.115969	1.14e-10	0.373753	0.101818	0.0520627	0.0371683	0.168177	0.0794843	0.0256418	0.0871907
TaPHD214	TraesCS7A02G151700.1	SEM	0.455017	0.913591	1.51902	5.32282	1.34972	0.948767	0.908839	1.49472	1.63888	2.75907	0.791335	0.675245	2.03464	2.48409	0.573404	0.575938	4.013	2.11415	2.48953	0.511565	0.268232	0.669955	0.440262	3.39029	2.01477	0.414052	0.460165	0.217322	0.374269	0.802094	0.682242	0.608025	1.31206	1.76124	1.88127	0.55895	0.420953	1.10747	0.596453	0.553174	0.699978	0.744435	0.108257	0.381665	0.16994	0.770772	0.339024
TaPHD214	TraesCS7A02G151700.1	tpm	3.76493	3.41724	3.24417	3.47945	1.13857	3.02884	8.2449	0.916812	7.26255	5.4426	3.22429	3.73145	8.46182	1.50351	0.999337	0.896654	4.30133	4.82398	4.8691	6.47136	0.215399	0.773597	0.578824	6.43206	4.14795	0.239053	0.265677	0.210585	0.350629	0.918227	0.393895	0.691193	2.77517	3.62503	3.22465	1.14426	0.790714	1.74903	0.571627	2.33542	1.21571	0.582212	0.474885	0.320902	0.540489	0.445009	0.335446
TaPHD215	TraesCS7A02G168900.1	SEM	0.0945748	0.352832	1.83808	2.21522	1.28129	0.11542	0.693835	1.0504	0.640791	0.792133	0.372275	0.47608	0.95748	1.04934	0.702349	1.04272	1.9993	1.96801	1.73571	0.796077	1.21017	1.2783	0.484673	0.989424	0.8124	0.658816	0.460533	0.508161	0.567329	0.147	0.985891	1.00791	0.372521	0.792839	2.58179	0.545039	0.137713	1.25445	0.489011	0.73464	0.531317	1.35601	0.439812	0.58003	0.619247	0.353199	1.17357
TaPHD215	TraesCS7A02G168900.1	tpm	3.91467	2.55562	2.0649	3.2334	1.8976	1.76382	5.30389	1.52362	4.49196	4.74089	2.5358	3.24497	4.00706	1.88523	2.91336	3.57798	4.51593	3.85987	3.12874	3.96769	2.04116	1.80582	1.87176	5.15055	5.07992	2.62737	3.66759	3.66336	3.10269	4.5404	1.76032	3.53228	5.24353	5.43655	5.36538	2.63185	3.6569	2.77145	1.89457	4.97535	4.17267	4.01081	3.93674	2.75523	1.94529	2.60991	2.80456
TaPHD216	TraesCS7A02G324700.1	SEM	0	8.97387e-06	0	1.52e-10	1.89e-07	0.159055	0.233788	0	0.172462	0.15996	0.933887	0	0.12863	0	0	0	0.151025	0.144305	0.0812164	0.109199	3.1e-09	0	0.0813954	0	0.411103	1.59e-08	0.0929199	0.190734	0.000254055	0.42765	0.270738	0.183063	4.99e-08	0.697657	0	1.13e-08	0	0	0.432613	0.623856	0.0622262	0.454585	0	0.307183	3.97e-08	0	0.271373
TaPHD216	TraesCS7A02G324700.1	tpm	0	5.18107e-06	0	8.79e-11	1.09e-07	0.0918303	0.134977	0	0.167395	0.184635	0.53918	0	0.0742647	0	0	0	0.148283	0.0833143	0.0468903	0.0630463	1.79e-09	0	0.0469937	0	0.23735	1.27e-08	0.0536473	0.11012	0.000146679	0.246904	0.298337	0.105691	2.88e-08	0.707597	0	6.54e-09	0	0	0.361712	0.360183	0.0359263	0.262455	0	0.240786	2.29e-08	0	0.156677
TaPHD217	TraesCS7A02G410900.1	SEM	0.371284	0.734488	0.639711	0.989153	0.52956	0.276746	1.31129	0.668635	0.101602	0.975107	0.440889	0.328141	0.603911	0.649619	0.202056	0.20423	0.754631	0.731933	0.355645	0.163237	0.189566	0.529321	0.0891691	1.1692	0.151438	0.330208	0.140847	0.123365	0.238723	0.10457	0.132373	0.183159	0.193267	1.29011	0.629225	0.134911	0.216915	0.485923	0.520076	0.590491	0.452902	0.326307	0.0905219	0.245535	0.406277	0.26296	0.327157
TaPHD217	TraesCS7A02G410900.1	tpm	2.53556	2.89027	2.05088	2.14029	1.38252	2.3993	4.74266	1.09543	3.9512	3.22612	2.5744	2.42976	3.93198	1.31195	1.1993	1.01434	3.53432	3.29983	2.19075	2.74187	1.08489	1.63289	1.07705	4.24622	2.30887	0.859129	1.26886	1.10203	1.15787	1.35043	0.885616	1.065	2.65343	5.62208	2.17815	1.01025	1.14541	1.49522	1.71266	4.49525	3.40458	1.14783	1.42103	1.01456	1.65846	1.23104	1.10836
TaPHD218	TraesCS7A02G490700.1	SEM	0.240993	0.157641	0.468133	0.791544	0.304574	0.145163	0.167587	0.223686	0.330173	0.332596	0.208382	0.532194	0.397022	0.107482	0.0439201	0.147149	0.694001	0.195066	0.470255	0.463642	0.131789	0.235509	0.109923	0.679072	0.43692	0.321884	0.135851	0.137592	0.264921	0.379387	0.230899	0.84476	0.809029	0.587803	0.572484	0.806431	0.349335	0.189446	0.287672	0.695877	0.252422	0.593963	0.242948	0.142748	0.353809	0.345694	0.238667
TaPHD218	TraesCS7A02G490700.1	tpm	0.446396	0.489807	0.468611	0.473054	0.300147	0.167615	0.16296	0.129145	0.740181	0.609379	0.438493	0.623936	0.402769	0.0620547	0.322742	0.0849563	0.800053	0.112622	0.975928	0.284585	0.150232	0.260211	0.0634643	0.625577	0.367548	0.18584	0.0784333	0.109638	0.152952	0.75252	0.327492	0.772785	0.467093	0.554748	0.330524	0.465593	0.398863	0.639662	0.307604	1.43345	1.01413	0.67099	0.272669	0.0824157	0.394655	0.199587	0.396106
TaPHD219	TraesCS7A02G566000.1	SEM	0.570062	0.772365	0.914467	1.30614	1.48321	0.185522	1.11393	0.76236	0.586231	1.05645	0.451946	0.691565	1.44328	0.596456	0.174344	0.222461	1.07504	0.841583	0.485907	0.796099	0.384369	0.469162	0.543866	1.45442	0.256572	1.17072	0.287772	0.534632	0.517948	0.355812	0.389143	0.197825	0.586377	0.665975	1.26425	0.158709	0.521414	0.313154	0.420204	0.341435	0.520832	0.55747	0.0622102	0.412505	0.516396	0.47007	0.930264
TaPHD219	TraesCS7A02G566000.1	tpm	4.27844	3.8144	3.4135	3.45311	3.3149	3.57096	5.85627	1.97699	5.22483	5.22875	3.43817	3.91686	5.44658	2.47222	3.51549	3.60305	4.46239	4.0551	4.5489	4.12518	2.66054	3.24078	3.46042	5.02412	4.50466	2.85057	2.96564	2.95405	2.98611	4.45003	2.79759	3.75568	3.97702	6.34662	4.18974	3.09274	3.68315	3.57202	2.82816	5.61609	4.41568	2.94467	3.26887	3.11136	2.84326	3.41388	2.37919
TaPHD220	TraesCS7A02G569600.1	SEM	0.402514	0.373514	0.30544	0.909631	0.532127	0.391004	0.281964	0.267451	0.393253	0.568031	0.263179	0.573791	0.595542	0.185732	0.472021	0.176431	0.713698	0.591598	0.271619	0.0545557	0.206538	0.124927	0.289226	0.385345	0.247729	0.372294	0.203884	0.123706	0.202257	0.114876	0.382962	0.0343617	0.299519	0.399736	0.391978	0.249309	0.380696	0.195197	0.0763115	0.21294	0.277062	0.175401	0.151616	0.314333	0.104423	0.0313089	0.220141
TaPHD220	TraesCS7A02G569600.1	tpm	2.09489	1.43382	0.895235	1.34627	0.978738	2.05206	3.14541	0.625805	2.40229	2.77478	2.44502	2.08935	2.54987	0.852726	1.83234	1.31491	2.76763	2.66691	2.1162	2.32074	0.803356	0.90373	1.09727	2.6136	2.43453	0.701984	0.801647	0.631842	0.759716	1.64437	0.926544	1.17053	2.20815	2.60227	2.05206	1.21143	1.48725	1.89723	0.754513	2.01495	1.60912	1.17396	1.28787	1.05166	0.595464	1.5988	0.929354
TaPHD221	TraesCS7B02G050100.2	SEM	1.37808	3.05742	0.54297	2.61906	1.58685	1.18042	2.81744	2.0086	0.397894	1.66015	2.72371	1.361	3.02498	0.711728	3.48104	1.06088	6.72715	2.34571	1.89763	3.37281	0.930877	0.924928	0.314541	3.16432	1.10714	1.25963	0.713196	0.574623	0.716322	1.57594	0.257109	0.569097	4.09809	2.0942	2.83568	0.721047	1.65514	2.38643	0.222349	1.96013	1.5216	1.44401	0.408741	1.92852	0.573036	1.47308	1.65819
TaPHD221	TraesCS7B02G050100.2	tpm	6.1353	4.62661	2.56588	3.81261	2.82381	5.68765	9.56261	2.09305	8.29696	11.6436	5.19532	6.84823	7.50444	2.58062	5.81725	5.74969	10.1521	6.19758	6.5529	8.50175	1.8679	4.21852	4.2148	11.0458	8.62977	2.80864	3.14539	3.12306	2.84774	6.6658	3.57128	3.93314	9.17726	8.30881	8.35851	5.14895	4.1087	5.47817	2.89092	8.50536	6.30817	6.26767	7.29626	5.67941	3.45247	6.49484	5.21554
TaPHD222	TraesCS7B02G055600.1	SEM	1.8581	4.7744	4.74148	8.93884	2.97988	1.07543	5.19202	3.4194	7.58643	2.8693	0.835416	4.96673	4.63059	5.90123	0.306268	0.144731	9.23989	4.9291	0.475119	0.941137	0.0884564	0.594253	0.421427	8.44807	1.25284	0.21935	0.263705	0.195511	0.0842857	0.126137	0.102686	0.110284	2.61677	2.63275	1.58082	0.138709	0.19385	0.346279	0.409759	0.482658	0.584215	0.4217	0.105323	0.382518	0.338251	0.202414	0.303714
TaPHD222	TraesCS7B02G055600.1	tpm	11.1013	12.3286	8.12313	7.6831	3.5289	10.0308	23.6363	2.53159	22.7961	20.4832	14.5805	9.97478	22.1802	3.98515	1.5933	2.13402	17.3841	15.3609	14.4938	20.4774	0.67095	1.70535	1.21725	17.2748	8.23533	0.589045	0.584692	0.804147	0.689441	1.17792	0.816293	0.862752	9.35212	9.28113	8.20278	0.956136	0.85955	1.23864	1.55887	3.88672	3.39328	1.07359	0.999056	1.13874	1.69861	1.14302	0.812799
TaPHD223	TraesCS7B02G073800.1	SEM	0.83422	0.409785	1.01775	0.778298	1.32137	1.27188	1.76437	0.99114	0.678201	0.748735	1.00202	0.381868	1.08421	0.607362	0.195451	0.949448	0.448255	0.978349	0.0743881	1.12765	0.719008	0.606693	0.93924	0.27509	1.27749	1.57411	0.252284	0.355715	0.37282	0.693355	0.354518	0.663802	0.380252	1.53564	1.35516	1.49168	0.490121	0.559732	0.482424	0.899544	0.417653	1.58007	0.73678	1.18969	0.798607	0.108786	1.1456
TaPHD223	TraesCS7B02G073800.1	tpm	2.53945	3.32883	1.69965	1.67009	1.70677	2.5653	4.64935	1.76473	2.93733	4.20254	2.21971	2.65906	3.83508	0.978894	3.40452	2.98762	4.43287	3.04002	2.81379	2.75028	1.55706	1.78516	2.95393	3.15431	2.99819	2.61868	2.74088	1.91502	2.50213	3.74709	1.83001	1.95548	4.0919	4.25847	2.99152	2.10328	3.14992	3.3819	1.30821	4.2104	4.09681	3.404	2.76609	2.51368	1.65624	2.18562	1.72335
TaPHD224	TraesCS7B02G225200.1	SEM	1.19005	0.233746	1.2233	1.60376	0.515708	0.403162	1.14392	1.01152	1.2566	1.86035	0.455536	0.699067	1.02945	1.13429	0.071953	0.230125	1.30086	1.60187	0.478365	0.29658	0.358091	0.81097	0.583344	2.68338	0.397464	0.265192	0.114533	0.305332	0.245452	0.294098	0.299846	0.308952	0.858621	0.475759	0.124188	0.0571952	0.00784763	0.117782	0.617271	0.58729	0.356853	0.212188	0.272278	0.20931	0.58667	0.576339	0.21948
TaPHD224	TraesCS7B02G225200.1	tpm	2.07011	2.65778	2.71976	2.24733	1.38482	1.81147	5.46377	1.16085	5.23793	4.28962	2.73265	1.87523	5.67052	1.18173	0.765061	1.7145	3.23737	3.11464	2.4449	3.01077	0.877962	1.14185	0.892122	3.67502	1.48168	0.646349	1.11025	0.552598	1.0172	1.60763	0.989042	1.24829	1.97766	5.68046	2.05614	1.32356	1.32849	1.0265	1.49111	3.3671	2.76376	1.00918	1.72447	1.02914	1.20473	1.12013	1.31111
TaPHD225	TraesCS7B02G310100.1	SEM	0.234955	0.894852	0.41229	1.27691	0.504176	0.127373	1.09591	0.951093	0.365262	1.41449	0.331903	0.28436	0.977701	0.96359	0.281149	0.181198	0.740351	0.998775	0.239896	0.312404	0.087395	0.354532	0.359354	1.43608	0.0817394	0.114578	0.0995915	0.0767066	0.121671	0.0858407	0.186204	0.0353532	0.277971	0.762505	0.469806	0.0716528	0.0966601	0.471762	0.314994	0.732202	0.497074	0.188641	0.114696	0.243872	0.174356	0.238615	0.339183
TaPHD225	TraesCS7B02G310100.1	tpm	2.27419	2.69539	1.61718	1.74368	0.928254	2.18538	4.65069	0.898253	3.96478	3.26793	2.42957	2.67226	4.10486	0.968777	1.07616	0.875079	3.34304	2.66869	2.13616	2.48481	0.775771	1.12638	0.823117	4.09318	2.0061	0.323275	0.77039	0.424612	0.544347	1.06273	0.655987	0.730137	3.14776	5.53115	1.66415	0.755095	0.906059	1.16975	1.20598	4.30049	3.12626	0.885231	1.16989	1.21406	1.43253	1.02719	0.90448
TaPHD226	TraesCS7B02G393900.1	SEM	0.727994	0.967511	0.955194	1.33431	0.592053	0.353677	1.32647	0.387433	0.47998	1.12604	0.880895	0.219366	0.517322	0.621319	0.286076	0.25644	0.93991	0.124609	0.619476	0.919943	0.207701	0.671952	0.78581	0.775537	0.166643	0.0629824	0.967338	0.378158	0.299247	0.592254	0.246536	0.146729	0.735704	0.821718	0.817942	0.26996	0.60708	0.465145	0.286706	0.76617	0.639972	0.00689812	0.388053	0.389507	0.825677	0.639729	0.917092
TaPHD226	TraesCS7B02G393900.1	tpm	1.93052	2.41791	1.36668	2.10105	1.00374	2.02885	4.39823	0.986849	3.21218	2.2559	2.30066	2.53994	3.86068	1.04533	1.91833	1.58067	4.83191	4.09414	1.81976	2.33847	0.625344	1.58602	1.25986	3.95438	1.65849	0.633476	1.3684	0.939618	0.840867	2.18261	1.34445	1.83164	3.66323	5.42286	1.61828	1.70419	2.09654	2.02457	1.55579	4.31116	3.50167	1.64717	1.73021	1.72132	1.9761	2.30784	1.53916
TaPHD227	TraesCS7B02G489100.1	SEM	0.576894	0.731944	0.927706	1.30364	0.775789	0.289179	1.32685	0.433442	0.881444	0.793118	0.226412	0.307218	0.596231	0.332559	0.204114	0.37962	1.0078	0.559025	0.463528	0.407192	0.0450597	0.214604	0.511209	0.607619	0.237038	0.36757	0.0961607	0.258434	0.187888	0.225797	0.405646	0.176021	0.524821	0.0137732	0.763385	0.2931	0.174685	0.766674	0.169703	0.262834	0.077585	0.492919	0.211342	0.574665	0.169802	0.577697	0.392776
TaPHD227	TraesCS7B02G489100.1	tpm	3.67767	2.64739	1.49371	1.867	1.39958	3.33546	5.07966	0.990598	3.35554	4.77404	3.03859	3.07934	3.50406	1.07121	2.77053	2.21615	4.45487	4.02427	3.50024	3.50987	0.841629	1.24761	1.38695	4.6373	4.68264	0.839733	0.945012	0.971433	0.862979	2.2359	1.06625	1.69271	3.93752	3.80984	3.49638	1.34921	1.79876	3.83001	1.14721	3.07447	2.49772	2.13295	2.00634	1.6052	0.993875	2.5974	1.37397
TaPHD228	TraesCS7B02G492100.1	SEM	0.727576	1.66547	1.15543	0.907624	1.41832	0.783569	0.957453	0.29365	0.61934	0.119412	0.57696	0.600653	1.90831	0.57254	0.669452	1.17751	2.46817	0.85889	1.46715	1.251	0.903535	0.701529	0.415757	1.07588	0.649503	0.648479	0.909744	0.363779	1.03672	1.38066	0.542935	1.06019	0.559617	1.52705	1.50171	0.526944	1.43864	0.135305	0.358949	0.315167	0.703113	0.6633	0.600639	0.67393	0.313763	0.780298	1.13497
TaPHD228	TraesCS7B02G492100.1	tpm	3.30618	3.3906	2.29631	3.0462	2.83828	2.96995	3.98647	1.5116	3.23908	4.30907	2.75981	2.41214	4.18095	2.31299	2.56903	4.02491	3.7986	2.7275	3.158	3.97274	2.71775	2.3091	2.33784	4.48848	4.64879	1.8337	2.91207	2.37118	1.93649	4.68007	2.4499	3.92703	3.98667	4.91965	3.84969	3.11968	3.35903	3.92744	2.47578	4.49994	3.30259	2.86268	3.45052	2.25877	2.87534	2.37342	2.87382
TaPHD229	TraesCS7D02G093600.1	SEM	0	0	0	0	0	0	0	0	0	0	0	0	0	0	0	0	0	0	0	0	0	0	0	0	0	0	0	0	0	0	0	0	0	0	0	0	0	0	0	0	0	0	0	0	0	0	0
TaPHD229	TraesCS7D02G093600.1	tpm	0	0	0	0	0	0	0	0	0	0	0	0	0	0	0	0	0	0	0	0	0	0	0	0	0	0	0	0	0	0	0	0	0	0	0	0	0	0	0	0	0	0	0	0	0	0	0
TaPHD230	TraesCS7D02G093700.1	SEM	0	0	0	0	0	0	0	0	0	0	0	0	0	0	0	0	0	0	0	0	0	0	0	0	0	0	0	0	0	0	0	0	0	0	0	0	0	0	0	0	0	0	0	0	0	0	0
TaPHD230	TraesCS7D02G093700.1	tpm	0	0	0	0	0	0	0	0	0	0	0	0	0	0	0	0	0	0	0	0	0	0	0	0	0	0	0	0	0	0	0	0	0	0	0	0	0	0	0	0	0	0	0	0	0	0	0
TaPHD231	TraesCS7D02G148900.1	SEM	1.6146	1.0851	0.935274	1.36683	0.457147	1.38331	0.176468	0.257221	0.530436	1.15387	0.830536	0.160607	0.849189	0.528283	0.941712	0.613288	1.1698	0.206002	1.13398	0.85357	0.103799	0.576593	0.501051	0.713747	0.979052	0.176873	0.353573	0.506785	0.448353	0.909762	0.558184	0.981353	1.11633	0.228001	1.57675	0.568893	0.477001	0.781579	0.132345	0.876996	0.861798	0.819796	0.436304	1.14753	0.236187	0.392886	0.598688
TaPHD231	TraesCS7D02G148900.1	tpm	1.68895	1.22926	1.20461	1.48201	0.715706	1.69791	3.77321	0.759266	2.39791	2.60247	2.04592	1.69512	2.60874	0.60318	1.8797	1.5161	2.77834	2.53893	2.19215	1.87323	0.676767	0.447615	0.777848	2.0674	1.84973	0.104981	0.593694	0.501521	0.868099	1.76572	0.649048	1.18893	2.50016	2.44896	2.77568	0.814922	0.930651	1.51608	0.964631	1.68383	1.51937	0.94249	1.2337	1.66117	0.94108	0.959928	0.964551
TaPHD232	TraesCS7D02G153500.1	SEM	0.998761	3.39751	5.28321	6.96296	4.78655	0.096062	6.4012	5.33336	4.36844	6.33967	0.978653	4.02054	4.10019	6.04421	1.01564	0.586361	8.06001	4.83007	2.14488	1.73981	2.14165	3.88925	0.391177	7.82179	0.704052	1.43167	0.421798	0.432947	0.0542733	0.944735	1.05766	0.154446	3.76697	1.81162	2.68652	0.539573	0.0392216	0.460832	1.75647	0.973217	0.970246	0.100437	0.0945275	0.368686	0.995577	0.882571	0.282074
TaPHD232	TraesCS7D02G153500.1	tpm	12.234	19.0979	14.0454	14.4964	9.31105	11.4475	25.5562	3.49786	23.6303	19.6875	14.5007	11.0617	23.8067	5.28447	5.7255	1.11056	20.6401	19.224	14.1614	19.4017	2.08511	6.90932	0.889436	20.4442	7.50974	2.04519	0.764256	3.95276	0.623019	3.35573	1.66168	0.446926	12.757	14.7548	9.19508	1.14576	0.598008	2.12399	5.79011	9.27604	7.32525	0.907848	0.715945	0.665106	5.79343	1.80086	0.55523
TaPHD233	TraesCS7D02G169800.1	SEM	0.886589	1.05872	1.54311	1.44582	2.08506	0.662378	0.493407	1.64965	1.1311	1.41534	0.811615	1.20754	0.807376	0.489311	0.760174	1.24538	0.905969	1.57777	0.418616	0.570854	0.270737	0.769728	1.05388	1.17053	0.525473	2.44561	0.481657	0.82711	1.57272	1.43625	0.398494	0.201177	1.14595	1.17395	2.01197	0.691206	1.08386	0.396808	0.451492	1.1345	0.21665	1.82378	0.896707	1.14868	1.14817	0.420294	0.585941
TaPHD233	TraesCS7D02G169800.1	tpm	3.36183	2.41418	2.82113	4.05196	3.53121	2.85435	6.35249	2.11439	3.77144	6.11931	2.86637	3.42898	4.56605	2.10839	3.45759	4.64581	4.78636	3.77885	4.61781	2.93416	2.33232	2.57436	3.16367	5.24942	4.96022	3.86367	4.30001	2.83932	4.24942	4.27996	2.56957	2.45547	3.61318	6.01845	2.93671	3.56154	3.85502	4.47827	1.85854	5.3849	5.01311	5.37897	3.08154	3.25258	1.93893	3.38232	1.80275
TaPHD234	TraesCS7D02G225300.1	SEM	0.319707	0.25363	0.0723055	0.496506	0.408261	0.154248	0.0580587	0.440612	0.0896098	0.636187	0.0911165	0.166627	0.223078	0.48441	0.154493	0.178656	0.14962	0.370421	0.178018	0.113175	0.132985	0.294262	0.18609	0.443264	0.131035	0.22921	0.217031	0.024201	0.204289	0.13811	0.0717606	0.242226	0.403512	0.486928	0.272232	0.138195	0.204312	0.123798	0.199512	0.116572	0.278036	0.224879	0.19962	0.111786	0.125878	0.235958	0.491571
TaPHD234	TraesCS7D02G225300.1	tpm	0.906838	0.977472	1.20119	0.983531	0.810267	0.841138	1.8953	0.55688	1.89686	1.63983	1.03212	0.712658	2.00295	0.636811	0.692738	1.04056	1.38304	1.39828	0.999399	0.831898	0.797504	1.04866	0.651216	1.96553	0.795325	0.495531	0.682065	0.591483	0.607981	0.893656	0.757023	0.922573	1.40295	2.00598	0.870089	0.973251	0.940207	1.12123	0.900091	1.30868	1.28775	0.902174	0.811461	0.814003	1.09025	1.1057	1.10446
TaPHD235	TraesCS7D02G321100.1	SEM	0.558968	0.515306	1.18978	2.52571	0.852681	0.255444	2.11598	1.31943	1.23586	2.52629	0.556978	0.279553	1.21205	1.92706	0.117383	0.171223	1.70313	2.07859	0.172949	0.239516	0.333463	0.629668	0.698966	2.04509	0.426547	0.451773	0.133637	0.149688	0.0821012	0.397296	0.298068	0.133889	1.12705	1.21242	0.245863	0.210396	0.477404	0.0970154	0.446647	0.708954	0.631279	0.25092	0.21274	0.103068	0.155337	0.218213	0.427699
TaPHD235	TraesCS7D02G321100.1	tpm	3.01624	3.87097	3.57123	3.01251	1.73589	2.31819	6.9583	1.50168	6.69669	4.851	2.60267	2.37007	7.57943	2.18006	0.934645	1.98035	4.06526	3.83984	3.32238	3.63126	1.35825	1.90678	1.96772	4.23684	2.14332	1.185	1.56629	0.950577	1.68757	2.39229	1.42992	1.79105	3.11436	7.80735	2.20843	1.63291	2.07358	1.54503	2.2296	4.31802	3.63844	1.39427	1.75354	1.41794	2.0072	1.68911	1.56018
TaPHD236	TraesCS7D02G403900.1	SEM	0.396994	0.682006	0.389449	1.11831	0.649823	0.162546	1.37331	0.786848	0.444994	1.00139	0.455436	0.402109	0.907253	0.899653	0.365133	0.100555	0.981007	0.957679	0.270667	0.336461	0.110108	0.516877	0.141592	1.13743	0.0720629	0.138876	0.157777	0.0789415	0.109925	0.113612	0.101738	0.127877	0.324829	0.473228	0.476234	0.203028	0.0579482	0.482852	0.215163	0.466317	0.345041	0.0838284	0.140226	0.204437	0.629513	0.48661	0.152278
TaPHD236	TraesCS7D02G403900.1	tpm	2.32461	2.15078	1.55859	1.58412	0.932713	1.9782	4.41053	0.703615	3.72185	2.9614	1.91089	2.06601	3.99162	0.766219	0.937797	0.419386	3.27874	2.49711	1.77352	2.50073	0.481722	1.10552	0.49252	4.12521	1.49977	0.264895	0.4247	0.362201	0.457531	0.796735	0.531375	0.432232	2.67723	4.79899	1.68941	0.495059	0.498458	1.1223	1.25885	3.92061	2.79535	0.603571	0.538364	0.466122	1.41989	1.1179	0.661608
TaPHD237	TraesCS7D02G477000.1	SEM	0.574295	1.66448	1.39904	0.822028	0.643111	0.274258	1.61486	0.713574	0.275006	2.16249	0.946014	1.77211	0.907539	0.80427	0.342087	0.272783	2.15649	0.771131	0.306546	0.473893	0.293998	0.532674	0.764222	1.75896	0.318359	0.331699	0.273454	0.146069	0.84558	0.455868	0.0588008	0.588699	2.46564	1.49147	1.25094	0.432623	0.679317	1.22756	0.179468	0.663359	0.941097	0.753375	0.126869	0.480317	0.93053	1.31932	0.84106
TaPHD237	TraesCS7D02G477000.1	tpm	3.00763	3.59674	2.13756	2.32078	0.738533	3.62832	9.30209	1.20104	5.22742	3.55502	3.75142	2.82615	5.13088	1.53558	2.03631	1.41252	8.38406	7.18736	3.3533	4.50014	1.46593	1.58992	1.65226	7.84321	3.14675	0.806784	1.16814	0.765751	0.960599	2.71801	1.81851	1.84878	8.14295	7.55005	2.7222	2.78793	2.21779	3.61699	1.99924	5.3731	3.78531	2.08312	1.51477	1.40289	2.32355	3.21258	1.82526
TaPHD238	TraesCS7D02G543000.1	SEM	0.507839	0.539729	0.754622	1.31123	0.847076	0.379809	0.793687	0.618665	0.603504	0.652588	0.47784	0.21963	0.71247	0.274168	0.10928	0.280112	0.945506	0.76129	0.569044	0.596593	0.411637	0.199526	0.634154	1.1811	0.295968	0.610239	0.246234	0.24855	0.118677	0.330311	0.522455	0.164814	0.140821	0.797355	1.52298	0.468614	0.363567	0.173523	0.0270376	0.233446	0.202213	0.415942	0.205386	0.461749	0.327861	0.456339	0.380604
TaPHD238	TraesCS7D02G543000.1	tpm	3.51135	2.37991	1.69839	2.15224	1.72867	3.32366	5.0699	1.25367	3.45767	5.16356	3.83283	3.50851	3.65199	1.1164	2.65307	2.1951	4.42171	4.14923	3.77718	3.92002	1.25002	1.63083	1.66451	4.77326	4.96179	1.21528	1.43607	1.08536	1.15921	2.94332	1.07165	1.57477	3.76684	4.16071	3.90268	1.9329	2.27661	3.75945	1.25391	3.81602	2.94353	2.12615	2.08496	1.61474	1.38236	2.95168	1.70564
TaPHD239	TraesCS7D02G544800.1	SEM	0.905257	1.19916	0.494495	0.891291	0.825041	0.35613	0.420452	0.0663685	0.581798	0.551314	0.181442	0.311931	1.3649	0.516009	0.667714	0.315947	1.15068	0.858579	0.585168	1.20405	0.651091	0.412	0.731784	0.296239	0.551671	1.04895	0.447854	0.0502307	0.356163	0.54138	0.310167	0.416688	0.345993	0.246834	2.27691	0.204564	0.622205	0.569826	0.493243	0.53674	0.710506	0.355235	0.6211	0.609215	0.238468	0.673516	0.671286
TaPHD239	TraesCS7D02G544800.1	tpm	1.97828	2.36931	1.58683	2.13112	2.45819	1.89375	2.67296	1.1409	2.54545	3.68141	1.54252	2.41201	2.32943	1.78993	2.18534	2.43193	2.12513	1.82623	2.18121	1.83437	2.35767	2.4302	2.2556	2.672	3.89272	1.33361	1.80123	1.55336	1.33042	3.96605	1.7661	2.61829	2.07601	3.24292	3.61396	2.46618	2.81124	3.68861	2.15727	3.68105	2.79193	2.12272	2.402	2.0266	2.24344	2.62908	2.17669
TaPHD240	TraesCSU02G031300.1	SEM	0.289198	0.892669	1.04634	1.72184	2.00155	1.3016	1.58801	1.59877	0.344565	0.791503	1.19591	0.901642	1.36799	0.65174	1.77839	2.65826	2.02373	0.355477	0.533529	0.699633	0.199498	1.87236	0.0301619	0.0948562	0.343035	1.03416	0.501566	0.45841	0.34786	0.728577	0.838282	0.0757829	0.913386	1.11692	2.44822	0.124103	0.778676	0.530509	1.01021	0.870509	0.456778	1.28416	0.372142	1.79031	1.49878	0.504854	0.987182
TaPHD240	TraesCSU02G031300.1	tpm	6.7631	5.36299	4.44051	5.2895	4.09073	6.73158	6.94607	2.21059	5.68772	7.43813	5.28468	6.79271	5.3941	2.30559	9.41286	5.91384	6.45045	5.5662	5.95658	5.04837	2.51323	5.52855	2.55301	7.30717	6.86106	2.58356	3.40005	3.54499	3.1437	5.97364	3.47679	2.99135	5.95688	9.86759	7.62538	4.20323	3.57231	5.42708	3.92761	8.34787	6.68471	6.23193	5.22177	5.20457	4.10579	4.60056	2.90936
TaPHD241	TraesCSU02G079800.1	SEM	0.14752	0.411367	0.227853	0.342552	0.296891	0.282063	0.609195	0.152591	0.207412	0.258809	0.104979	0.06611	0.426739	0.193255	0.155322	0.17805	0.749693	0.284353	0.183012	0.412267	0.205041	0.0866762	0.189336	0.420588	0.251275	0.129674	0.158211	0.0878613	0.20679	0.0788442	0.170733	0.0645708	0.209617	0.495171	0.697782	0.17389	0.322799	0.159528	0.170326	0.462016	0.361902	0.173977	0.118277	0.069785	0.306874	0.123221	0.261486
TaPHD241	TraesCSU02G079800.1	tpm	0.738416	0.858508	0.594263	0.596031	0.465428	0.862533	1.64426	0.283159	1.08172	1.34771	0.615853	0.811899	1.17327	0.352916	0.524974	0.697997	1.23568	0.807022	0.775278	0.830686	0.37218	0.539592	0.351389	1.54972	0.91577	0.297691	0.678578	0.283585	0.591553	0.816251	0.559659	0.607114	1.26087	2.38371	1.08767	0.681652	0.667003	0.972161	0.659419	1.93553	1.31967	0.631168	0.702161	0.643437	0.947381	0.761157	0.730656
TaPHD242	TraesCSU02G120100.1	SEM	0.388885	0.458685	0.653547	1.68019	0.273547	0.228263	1.62386	0.39085	1.99797	1.87579	0.584126	0.989539	1.26295	0.863335	0.024678	0.0226658	1.83485	2.35213	0.639491	0.453918	0	0.0304876	0	1.35083	0.45482	0	0	0	0	0	0.0239748	0	0.78399	0.629624	0.475357	0.0230811	0	0	0	0.404648	0.254517	0.078952	0.0254935	0.0415067	0	0.0248459	0
TaPHD242	TraesCSU02G120100.1	tpm	1.64844	0.837849	0.475748	0.993457	0.157932	1.12078	4.94724	0.225657	3.58226	2.53392	1.90282	1.30443	4.39223	0.498447	0.0142479	0.0130861	2.3048	2.90717	2.14466	2.68371	0	0.017602	0	3.46078	0.864923	0	0	0	0	0	0.0138419	0	1.28516	1.54687	1.30717	0.0133259	0	0	0	0.862244	0.519003	0.0718468	0.0293839	0.042868	0	0.0143448	0
TaPHD243	TraesCSU02G246200.1	SEM	0	0	0	0	0	0	0	0	0	0	0	0	0	0	0	0	0	0	0	0	0	0	0	0	0	0	0	0	0	0	0	0	0	0	0	0	0	0	0	0	0	0	0	0	0	0	0
TaPHD243	TraesCSU02G246200.1	tpm	0	0	0	0	0	0	0	0	0	0	0	0	0	0	0	0	0	0	0	0	0	0	0	0	0	0	0	0	0	0	0	0	0	0	0	0	0	0	0	0	0	0	0	0	0	0	0
TaPHD244	TraesCSU02G252500.1	SEM	0	0	0	0	0	0	0	0	0	0	0	0	0	0	0	0	0	0	0	0	0	0	0	0	0	0	0	0	0	0	0	0	0	0	0	0	0	0	0	0	0	0	0	0	0	0	0.166398
TaPHD244	TraesCSU02G252500.1	tpm	0	0	0	0	0	0	0	0	0	0	0	0	0	0	0	0	0	0	0	0	0	0	0	0	0	0	0	0	0	0	0	0	0	0	0	0	0	0	0	0	0	0	0	0	0	0	0.0960697
[truncated: 23 more columns]
