# Supplementary material for: PHD-finger family genes in wheat (Triticum aestivum L.): Evolutionary conservatism, functional diversification, and active expression in abiotic stress
Source: Front Plant Sci. 2022 Dec 12;13:1016831. doi: 10.3389/fpls.2022.1016831 (PMC9791960; doi:10.3389/fpls.2022.1016831)
Supplement: Supplementary file 8 [file Table_8.xlsx]

## Sheet: PAMP
Table S8-1 Transcriptome value of PAMP
Name	ID	water			chitin (1 g per liter)			flg22 (500 nM)
		tpm	SEM		tpm	SEM		tpm	SEM
TaPHD1	TraesCS1A02G025700.1	0.661551	0.146744		0.661502	0.220212		0.583098	0.203242
TaPHD2	TraesCS1A02G065700.1	0.974981	0.595587		2.36118	1.52254		2.03816	1.49889
TaPHD3	TraesCS1A02G108900.1	1.02369	0.251738		2.52471	1.23882		2.37727	1.18282
TaPHD4	TraesCS1A02G110200.1	23.039	2.12395		22.3096	4.02759		22.9186	6.47464
TaPHD5	TraesCS1A02G190700.1	1.01202	0.295261		1.01391	0.231096		1.08509	0.416773
TaPHD6	TraesCS1A02G262200.1	3.04603	0.273819		2.36261	0.295579		2.20878	0.229442
TaPHD7	TraesCS1A02G338900.1	0.231455	0.1655		0.21429	0.164104		0.122441	0.0709666
TaPHD8	TraesCS1B02G032600.1	0.55076	0.0881782		0.469646	0.134198		0.433607	0.157311
TaPHD9	TraesCS1B02G083900.1	0.173938	0.119857		0.226807	0.133278		0.211067	0.218553
TaPHD10	TraesCS1B02G108200.1	0.978408	0.287837		4.26769	3.39144		4.1509	3.05972
TaPHD11	TraesCS1B02G129400.1	23.4491	2.63129		22.9838	4.22559		24.2025	6.10738
TaPHD12	TraesCS1B02G205900.1	1.09701	0.25509		1.03483	0.188951		1.07737	0.462772
TaPHD13	TraesCS1B02G272800.2	0.00748298	0.0149775		0	0		0	0
TaPHD14	TraesCS1B02G351300.1	1.28747	0.243945		1.23926	0.294756		1.1598	0.421516
TaPHD15	TraesCS1D02G026100.1	0.271583	0.0478859		0.278649	0.102809		0.290895	0.114165
TaPHD16	TraesCS1D02G066700.1	0.416337	0.194783		0.382441	0.187917		0.419902	0.239162
TaPHD17	TraesCS1D02G090400.1	1.56687	0.566656		6.18092	4.48824		6.44142	4.3083
TaPHD18	TraesCS1D02G111700.1	24.019	2.54879		22.7311	5.28841		24.4778	8.6394
TaPHD19	TraesCS1D02G262200.1	8.4646	0.561743		6.47292	0.765652		6.01331	0.709123
TaPHD20	TraesCS1D02G341000.1	0.0083254	0.0249762		0	0		5.89e-05	0.00014429
TaPHD21	TraesCS2A02G064600.1	0.980919	0.228006		1.01485	0.299274		0.926515	0.413895
TaPHD22	TraesCS2A02G085100.1	0	0		0.000865933	0.00212109		0.000902885	0.00221161
TaPHD23	TraesCS2A02G094000.1	3.43436	1.15902		8.02559	6.36912		7.33519	5.05675
TaPHD24	TraesCS2A02G094800.1	0.0107079	0.00657195		0.0111505	0.00511295		0.00787529	0.00452768
TaPHD25	TraesCS2A02G126900.1	0.571936	0.204357		0.517848	0.128683		0.47134	0.219589
TaPHD26	TraesCS2A02G172100.1	11.0321	1.31687		9.22427	1.37981		9.10291	1.11045
TaPHD27	TraesCS2A02G227100.1	5.43287	0.982096		4.87334	1.17834		4.28022	0.736178
TaPHD28	TraesCS2A02G235700.1	2.74607	0.730375		2.66239	0.627		2.27773	0.469885
TaPHD29	TraesCS2A02G260400.1	1.20087	0.31391		1.33562	0.247926		1.35443	0.507175
TaPHD30	TraesCS2A02G305000.1	0.00143849	0.00152094		0.00161781	0.00152872		0.000377357	0.000924331
TaPHD31	TraesCS2A02G312700.1	0.417882	0.0929539		0.404637	0.0723786		0.345022	0.136216
TaPHD32	TraesCS2A02G428300.1	0.0165103	0.049531		0.0281373	0.0393117		0	0
TaPHD33	TraesCS2A02G563500.1	0.110576	0.083386		0.167875	0.0582009		0.164281	0.0580004
TaPHD34	TraesCS2B02G076800.1	0.670848	0.171292		0.687814	0.313651		0.627819	0.251084
TaPHD35	TraesCS2B02G099800.1	0.00621884	0.00578439		0.000973715	0.00238511		0	0
TaPHD36	TraesCS2B02G108800.1	4.01249	1.01138		4.0964	1.16532		4.33435	1.97726
TaPHD37	TraesCS2B02G109900.1	0.0125849	0.00620938		0.014871	0.00288417		0.0166119	0.00568982
TaPHD38	TraesCS2B02G148800.1	0.739321	0.19933		0.671558	0.178492		0.605801	0.28473
TaPHD39	TraesCS2B02G198500.1	6.84005	1.08804		6.54582	1.07081		5.6176	0.890228
TaPHD40	TraesCS2B02G257000.1	2.83913	0.334729		2.53047	0.559696		2.26553	0.232095
TaPHD41	TraesCS2B02G257600.1	0.00945646	0.0128736		0.00527337	0.00623255		0.00263437	0.00645285
TaPHD42	TraesCS2B02G281600.1	0.0817686	0.178902		0.0152599	0.0370827		0.1151	0.175669
TaPHD43	TraesCS2B02G321800.1	0.00432203	0.00321417		0.00126347	0.00159549		0.00108054	0.00189002
TaPHD44	TraesCS2B02G329700.1	0.863668	0.0573225		0.637951	0.218904		0.642253	0.125923
TaPHD45	TraesCS2B02G622700.1	0.0208785	0.0340885		0.0379716	0.0354574		0.0317998	0.0365186
TaPHD46	TraesCS2D02G062900.5	0.00431367	0.00912427		0	0		0.00419343	0.00650051
TaPHD47	TraesCS2D02G083000.1	0	0		1.23e-05	3.01e-05		0.00173048	0.00420343
TaPHD48	TraesCS2D02G092600.1	3.42925	0.653711		3.65474	1.36057		3.67947	1.75679
TaPHD49	TraesCS2D02G093300.1	0.00463858	0.00273693		0.00385096	0.000369456		0.00403568	0.00292355
TaPHD50	TraesCS2D02G129400.1	0.663081	0.198701		0.564629	0.132539		0.636809	0.289747
TaPHD51	TraesCS2D02G179400.1	5.70495	0.712984		5.67631	1.10639		4.77618	0.567887
TaPHD52	TraesCS2D02G238100.1	2.32573	0.641093		2.25874	0.558414		1.95253	0.578003
TaPHD53	TraesCS2D02G242500.1	4.49737	0.33541		4.40399	0.730873		4.32559	0.707899
TaPHD54	TraesCS2D02G263300.1	1.0031	0.330303		1.12017	0.347172		1.03486	0.51227
TaPHD55	TraesCS2D02G303600.1	0.00587803	0.00221466		0.00315941	0.00336385		0.000335063	0.000820734
TaPHD56	TraesCS2D02G311200.1	0.0330056	0.0379006		0.0329256	0.0139089		0.0342558	0.0254028
TaPHD57	TraesCS2D02G426400.1	0.0137867	0.0135936		0.0188497	0.0200724		0.0257012	0.0208291
TaPHD58	TraesCS2D02G571900.1	0.00455008	0.0105361		3.47e-12	8.5e-12		0.0472407	0.115716
TaPHD59	TraesCS3A02G113700.1	0.0923174	0.0237573		0.138434	0.0825568		0.108051	0.0662234
TaPHD60	TraesCS3A02G143300.1	0.0923228	0.0748813		0.100672	0.0516741		0.0987862	0.0404772
TaPHD61	TraesCS3A02G273300.1	1.76719	0.236096		2.97054	1.25021		2.89074	1.01785
TaPHD62	TraesCS3A02G388800.1	3.59978	0.453448		3.53382	1.22542		3.46308	1.8695
TaPHD63	TraesCS3A02G395200.1	0.202088	0.0749674		0.169561	0.0582441		0.150236	0.0388576
TaPHD64	TraesCS3A02G403600.1	12.8557	0.855255		21.0952	4.7317		17.9627	5.50345
TaPHD65	TraesCS3A02G408500.1	0	0		0.0013909	0.00340699		0.00040269	0.000986385
TaPHD66	TraesCS3A02G416700.1	0.0174628	0.0134024		0.0359757	0.0069223		0.0392383	0.0193173
TaPHD67	TraesCS3A02G513600.1	0.44213	0.12616		0.31014	0.0230199		0.263613	0.0968696
TaPHD68	TraesCS3A02G514100.1	0	0		0	0		0	0
TaPHD69	TraesCS3A02G538000.1	1.74694	0.51378		1.81781	0.511662		1.31364	0.55303
TaPHD70	TraesCS3B02G133100.1	0.00308587	0.00483508		0.00636039	0.00396633		0.018999	0.0131802
TaPHD71	TraesCS3B02G161800.1	0.00252481	0.00501704		0.011153	0.00592901		0.00914105	0.0115916
TaPHD72	TraesCS3B02G307000.1	1.82167	0.283653		2.14753	0.373794		1.85875	0.222265
TaPHD73	TraesCS3B02G419900.1	3.02524	0.477694		2.79136	1.23351		2.91288	1.59123
TaPHD74	TraesCS3B02G427000.1	0.178217	0.0291944		0.176701	0.0441759		0.194081	0.0416383
TaPHD75	TraesCS3B02G437100.1	11.3539	1.65072		16.3907	1.11919		13.3902	2.03717
TaPHD76	TraesCS3B02G451700.1	0.303089	0.101962		0.269513	0.0637081		0.298689	0.128763
TaPHD77	TraesCS3B02G582000.1	0.97919	0.142531		0.648815	0.250742		0.712255	0.353687
TaPHD78	TraesCS3B02G582800.1	0	0		0	0		0.00150943	0.00250219
TaPHD79	TraesCS3B02G603400.1	0.0167067	0.0256029		0.015961	0.0249315		0.035306	0.0414479
TaPHD80	TraesCS3D02G116200.1	0.00665362	0.00397553		0.01117	0.00718127		0.00624909	0.00420103
TaPHD81	TraesCS3D02G144300.1	0.114795	0.065858		0.104613	0.0382836		0.152142	0.0812175
TaPHD82	TraesCS3D02G202300.1	0.904537	0.165807		0.916516	0.126121		0.734917	0.123396
TaPHD83	TraesCS3D02G272700.1	1.17632	0.211915		2.24983	1.05503		2.26205	1.02943
TaPHD84	TraesCS3D02G380800.1	2.82067	0.543911		2.98494	1.71726		3.21395	2.14569
TaPHD85	TraesCS3D02G388800.1	0.297077	0.0662915		0.258604	0.0793624		0.180129	0.0533889
TaPHD86	TraesCS3D02G398800.1	0.00533859	0.0160158		0	0		0.00713308	0.0174724
TaPHD87	TraesCS3D02G403600.1	0.0506869	0.020131		0.0328591	0.0142468		0.0320776	0.012473
TaPHD88	TraesCS3D02G412200.1	0.016401	0.00924931		0.0252665	0.0178674		0.0181765	0.0121675
TaPHD89	TraesCS3D02G521900.1	0.574955	0.11203		0.384372	0.12951		0.351794	0.189148
TaPHD90	TraesCS3D02G543400.1	2.02029	0.687558		1.8366	0.443298		1.40073	0.773454
TaPHD91	TraesCS4A02G066400.1	2.87238	0.96253		3.35946	0.949679		2.31958	0.523018
TaPHD92	TraesCS4A02G109600.1	0.254163	0.0566898		0.204567	0.0636728		0.155649	0.0341473
TaPHD93	TraesCS4A02G117900.1	2.28041	1.1589		6.75725	1.83213		6.65376	1.14858
TaPHD94	TraesCS4A02G166600.1	0.0796279	0.0393804		0.0468599	0.0160843		0.0244857	0.0299188
TaPHD95	TraesCS4A02G167200.1	1.30632	0.224302		1.13567	0.175847		1.03989	0.280936
TaPHD96	TraesCS4A02G182900.1	0.576403	0.106162		0.454299	0.126987		0.413065	0.0930316
TaPHD97	TraesCS4A02G184500.1	0.00540277	0.00553156		0.0212387	0.0179307		0.00952298	0.00984964
TaPHD98	TraesCS4A02G210200.1	0.823387	0.175071		0.674037	0.141162		0.45458	0.144334
TaPHD99	TraesCS4A02G225500.1	2.86575	0.669011		2.67377	1.86405		4.0593	3.38447
TaPHD100	TraesCS4A02G227900.1	14.0054	1.20307		11.9991	1.28397		11.3595	1.57044
TaPHD101	TraesCS4A02G265200.1	0.42353	0.0936539		0.276254	0.132884		0.172233	0.0613068
TaPHD102	TraesCS4A02G324900.1	0	0		0	0		0	0
TaPHD103	TraesCS4A02G368200.1	8.13e-11	9.11e-11		1.4e-10	9.15e-11		1.39e-10	1.09e-10
TaPHD104	TraesCS4A02G397400.1	0	0		0	0		0	0
TaPHD105	TraesCS4A02G409000.1	1.94124	0.257611		1.62217	0.43825		1.42268	0.212594
TaPHD106	TraesCS4A02G498600.1	0.402441	0.226702		0.244053	0.223278		0.372972	0.29121
TaPHD107	TraesCS4B02G049600.1	0.104021	0.0641595		0.0532175	0.0274076		0.0437357	0.0227572
TaPHD108	TraesCS4B02G088200.1	14.0531	1.14124		13.1526	2.05282		11.5565	1.74249
TaPHD109	TraesCS4B02G090700.1	0.681303	0.205037		0.671813	0.126961		0.650006	0.451564
TaPHD110	TraesCS4B02G113600.1	0.218115	0.114221		0.349275	0.178201		0.298388	0.268789
TaPHD111	TraesCS4B02G125100.1	2.67555	1.12548		3.65465	0.527592		3.37809	1.09336
TaPHD112	TraesCS4B02G134200.1	0.0110759	0.00587839		0.0101642	0.00158053		0.0127684	0.00372405
TaPHD113	TraesCS4B02G135700.1	0.0170659	0.0231243		0.0163578	0.0193666		0.0095414	0.0121752
TaPHD114	TraesCS4B02G145500.1	0	0		0	0		0	0
TaPHD115	TraesCS4B02G186500.1	3.67046	1.61225		7.81428	2.62528		7.7211	1.36667
TaPHD116	TraesCS4B02G194600.1	0.08654	0.0371681		0.0902501	0.0606082		0.0640636	0.0484442
TaPHD117	TraesCS4B02G229300.1	7.44387	1.94023		12.6406	2.71212		10.6755	1.94554
TaPHD118	TraesCS4B02G243900.1	1.9321	0.729268		2.76945	0.924288		1.98921	0.772405
TaPHD119	TraesCS4B02G307800.1	6.47649	0.553145		5.41939	1.44497		5.11838	1.27766
TaPHD120	TraesCS4B02G395800.1	0.606406	0.285789		0.628455	0.285847		0.727859	0.490757
TaPHD121	TraesCS4D02G050000.1	0.163208	0.0762141		0.076088	0.0216113		0.0419403	0.0242582
TaPHD122	TraesCS4D02G085300.1	11.1969	0.653798		9.94257	1.49507		9.66512	1.78096
TaPHD123	TraesCS4D02G087800.1	0.796524	0.129061		0.934925	0.0992485		0.841684	0.359241
TaPHD124	TraesCS4D02G111200.1	0.303896	0.111515		0.275328	0.138097		0.26049	0.136565
TaPHD125	TraesCS4D02G129100.1	0.006949	0.00398448		0.0198781	0.0114387		0.0152069	0.00517945
TaPHD126	TraesCS4D02G130400.1	0	0		0	0		0	0
TaPHD127	TraesCS4D02G150100.1	0.0421194	0.0181356		0.0330761	0.015318		0.030334	0.0357747
TaPHD128	TraesCS4D02G153100.1	1.24626	0.169252		1.2369	0.235204		0.92174	0.143511
TaPHD129	TraesCS4D02G187800.1	1.63834	0.54234		4.15318	1.36329		3.9627	0.670857
TaPHD130	TraesCS4D02G195300.1	0.108462	0.0543285		0.116581	0.0324695		0.0569375	0.0267243
TaPHD131	TraesCS4D02G230400.1	5.47759	1.53958		12.5766	6.15315		9.74184	4.26874
TaPHD132	TraesCS4D02G243300.1	2.35391	0.691167		2.97481	0.780182		2.25385	0.516187
TaPHD133	TraesCS4D02G306000.1	8.42697	1.10751		6.40921	1.02975		5.95412	0.866631
TaPHD134	TraesCS5A02G097100.1	3.26096	0.57478		3.19067	0.480506		3.11057	0.95783
TaPHD135	TraesCS5A02G099800.1	2.43126	0.352564		2.36063	0.640883		2.33852	0.701752
TaPHD136	TraesCS5A02G101700.1	7.83536	0.903584		7.2141	1.32942		7.02496	1.58284
TaPHD137	TraesCS5A02G125100.1	0.00182414	0.00200616		0.000934462	0.00144782		0.000487848	0.00119498
TaPHD138	TraesCS5A02G130800.1	0	0		0	0		0	0
TaPHD139	TraesCS5A02G155100.1	1.05333	0.164094		0.985341	0.236068		0.788192	0.135591
TaPHD140	TraesCS5A02G165200.1	0.708889	0.237915		0.750856	0.204451		0.602381	0.17665
TaPHD141	TraesCS5A02G201700.1	7.17343	0.650808		6.44127	2.42979		6.46313	2.40014
TaPHD142	TraesCS5A02G216100.1	0.134506	0.13771		0.20387	0.136638		0.185509	0.138672
TaPHD143	TraesCS5A02G233600.1	6.62e-09	1.99e-08		3.5e-08	6.59e-08		2.82e-08	6.92e-08
TaPHD144	TraesCS5A02G307300.1	0.0412199	0.0282792		0.0614315	0.0444868		0.0905711	0.0835118
TaPHD145	TraesCS5A02G318200.1	0.262095	0.232003		0.251098	0.147179		0.271525	0.252741
TaPHD146	TraesCS5A02G362100.1	0.11354	0.113155		0.120306	0.130583		0.0603757	0.0939157
TaPHD147	TraesCS5A02G386300.1	0.912455	0.232661		0.919273	0.326738		0.922105	0.457861
TaPHD148	TraesCS5A02G386800.1	8.71352	0.306373		7.10734	1.07496		6.21014	0.356642
TaPHD149	TraesCS5A02G445200.1	2.11216	0.362147		1.95072	0.439346		2.07029	0.867037
TaPHD150	TraesCS5A02G557400.1	1.45569	0.402903		2.34632	0.784893		2.42677	0.709623
TaPHD151	TraesCS5B02G102800.1	2.72	0.449078		2.77135	0.504006		2.50596	0.930485
TaPHD152	TraesCS5B02G105000.1	1.9442	0.257907		1.87317	0.517345		1.87118	0.621139
TaPHD153	TraesCS5B02G106500.1	0.156857	0.162963		0.175158	0.0892794		0.245797	0.200764
TaPHD154	TraesCS5B02G124600.1	0.235335	0.055733		0.216254	0.0673623		0.182882	0.0504504
TaPHD155	TraesCS5B02G130700.1	0	0		0.0010562	0.00258716		0	0
TaPHD156	TraesCS5B02G153300.1	1.13613	0.243551		1.00909	0.200054		0.788338	0.122429
TaPHD157	TraesCS5B02G163000.1	1.32468	0.254626		1.39499	0.300233		1.12145	0.193516
TaPHD158	TraesCS5B02G200300.1	5.88153	0.397935		4.97854	1.53361		5.05128	1.6097
TaPHD159	TraesCS5B02G214600.1	1.1475	0.467294		1.04513	0.274475		1.17903	0.60988
TaPHD160	TraesCS5B02G232100.1	0.00115781	0.00347343		0.00384294	0.00757113		0.00234687	0.00574863
TaPHD161	TraesCS5B02G307700.1	0.217759	0.089362		0.270405	0.0726624		0.232432	0.134467
TaPHD162	TraesCS5B02G318700.1	0.0552259	0.0682052		0.0509989	0.0639102		0.0712258	0.127487
TaPHD163	TraesCS5B02G364900.1	0	0		0	0		0	0
TaPHD164	TraesCS5B02G391200.1	1.39221	0.289897		1.43976	0.401157		1.39212	0.57723
TaPHD165	TraesCS5B02G391700.1	9.16987	0.619531		7.07606	0.47488		6.20779	0.568553
TaPHD166	TraesCS5B02G450300.1	5.84111	0.497265		5.89343	1.44221		6.36425	2.08571
TaPHD167	TraesCS5B02G486600.1	8.25294	0.494242		11.1383	0.799215		9.07799	3.98953
TaPHD168	TraesCS5B02G504400.1	0	0		0	0		0	0
TaPHD169	TraesCS5D02G109600.1	3.08881	0.365514		3.18947	0.343086		3.13767	0.925402
TaPHD170	TraesCS5D02G112100.1	2.72895	0.44128		2.45801	0.470842		2.26852	0.661696
TaPHD171	TraesCS5D02G113900.1	5.89622	1.31822		5.58257	1.27469		5.09258	1.85757
TaPHD172	TraesCS5D02G132800.1	0.0043977	0.00744423		0.0102034	0.008711		0.00392445	0.0096129
TaPHD173	TraesCS5D02G138300.1	0.00128351	0.00385053		0	0		0	0
TaPHD174	TraesCS5D02G170100.1	0.530869	0.184258		0.67423	0.162079		0.49316	0.0926696
TaPHD175	TraesCS5D02G208000.1	7.69292	0.532234		6.67711	2.4815		7.36717	3.20313
TaPHD176	TraesCS5D02G224100.1	3.4655	0.724735		3.46331	0.498219		3.25638	1.17157
TaPHD177	TraesCS5D02G240500.1	0.00651196	0.00634436		0.0100759	0.0122097		0.0109064	0.0170093
TaPHD178	TraesCS5D02G314200.1	0.113782	0.0550575		0.128593	0.0830418		0.149866	0.112886
TaPHD179	TraesCS5D02G324500.1	0.0263372	0.0465872		0.0116928	0.0286413		0	0
TaPHD180	TraesCS5D02G371100.1	0.589603	0.237515		0.391259	0.225037		0.46385	0.250735
TaPHD181	TraesCS5D02G396100.1	1.25823	0.317548		1.2121	0.3441		1.09006	0.536525
TaPHD182	TraesCS5D02G396600.1	7.8714	1.15857		6.52026	0.80126		5.95269	1.00996
TaPHD183	TraesCS5D02G453200.1	6.23175	0.808998		6.07397	0.913687		6.10337	1.48279
TaPHD184	TraesCS5D02G486400.1	1.12052	0.277124		1.22718	0.562406		1.58216	0.944718
TaPHD185	TraesCS5D02G505100.1	0.0281086	0.0440012		0.0376214	0.0688751		0.0172608	0.0422802
TaPHD186	TraesCS5D02G556200.1	0	0		0	0		0	0
TaPHD187	TraesCS6A02G065800.1	0.125766	0.0748629		0.484384	0.417439		0.89489	0.868836
TaPHD188	TraesCS6A02G096100.1	0.0260866	0.0093374		0.0297883	0.0115037		0.0328064	0.0200467
TaPHD189	TraesCS6A02G117600.1	2.10911	0.402967		2.29852	0.613196		2.33031	1.11036
TaPHD190	TraesCS6A02G123400.1	3.26952	0.776228		4.1888	1.56571		4.53215	2.49844
TaPHD191	TraesCS6A02G169600.1	0.249533	0.0573622		0.249711	0.0602903		0.206031	0.0665901
TaPHD192	TraesCS6A02G282700.1	1.0621	0.177064		1.04689	0.419947		0.97452	0.513252
TaPHD193	TraesCS6A02G329200.1	0.169246	0.0890766		0.202046	0.103114		0.224263	0.155908
TaPHD194	TraesCS6A02G380300.1	0.0205573	0.0338514		0.0256588	0.0412669		0.0319725	0.0289629
TaPHD195	TraesCS6B02G040000.1	0.0648206	0.0815602		0.0637967	0.0824802		0.0866209	0.0749896
TaPHD196	TraesCS6B02G088800.1	0.114219	0.056279		0.433497	0.320217		0.903265	0.891658
TaPHD197	TraesCS6B02G124500.1	0.0473263	0.0202481		0.0524403	0.0182348		0.0571275	0.0249139
TaPHD198	TraesCS6B02G145900.1	1.86926	0.234723		1.92955	0.499689		2.07606	0.902015
TaPHD199	TraesCS6B02G151600.1	0	0		8.96743e-08	1.96483e-07		0.00323172	0.00791606
TaPHD200	TraesCS6B02G197500.1	0.316307	0.0851022		0.296633	0.0543373		0.252263	0.0798195
TaPHD201	TraesCS6B02G311000.1	1.22262	0.202379		1.22173	0.438282		1.26339	0.62489
TaPHD202	TraesCS6B02G360000.1	0.00151214	0.00453614		0.0892911	0.145499		0.0298828	0.0731977
TaPHD203	TraesCS6B02G419100.1	0.310279	0.0954582		0.231513	0.0419668		0.208671	0.0745196
TaPHD204	TraesCS6D02G031700.1	0.0246679	0.0532121		0.0231936	0.0563259		0.000887301	0.00216038
TaPHD205	TraesCS6D02G087200.1	0.0232379	0.0118841		0.0322508	0.0169609		0.0302008	0.0223528
TaPHD206	TraesCS6D02G107700.1	1.76918	0.234188		1.78451	0.530938		1.86995	0.845293
TaPHD207	TraesCS6D02G113600.1	5.17452	0.762322		5.3975	1.51999		4.72427	1.95507
TaPHD208	TraesCS6D02G159400.1	0.307856	0.0894002		0.302971	0.0887129		0.245551	0.0575593
TaPHD209	TraesCS6D02G263200.1	0.986983	0.121233		0.844047	0.35322		0.874317	0.379494
TaPHD210	TraesCS6D02G308100.1	0.0915757	0.0780788		0.105725	0.100621		0.151736	0.0856553
TaPHD211	TraesCS6D02G365000.1	0.0652927	0.0556824		0.0796585	0.0613349		0.0275923	0.0344188
TaPHD212	TraesCS7A02G002000.1	2.46087	0.900843		2.62352	0.781697		3.2969	2.00307
TaPHD213	TraesCS7A02G147100.2	0.0447304	0.0267117		0.013065	0.0237564		0.0190299	0.0208833
TaPHD214	TraesCS7A02G151700.1	0.229469	0.13071		0.213357	0.112219		0.250544	0.0903808
TaPHD215	TraesCS7A02G168900.1	1.09354	0.324369		1.35322	0.248856		1.22873	0.562456
TaPHD216	TraesCS7A02G324700.1	0.0784816	0.0999415		0.00960881	0.0233735		0.0984597	0.087197
TaPHD217	TraesCS7A02G410900.1	0.323523	0.0521456		0.327216	0.0891839		0.283088	0.111339
TaPHD218	TraesCS7A02G490700.1	0.0436438	0.0467248		0.0289764	0.0451111		0.047179	0.039811
TaPHD219	TraesCS7A02G566000.1	0.868767	0.283645		0.88903	0.208832		0.789278	0.271323
TaPHD220	TraesCS7A02G569600.1	0.815502	0.164712		0.71325	0.222546		0.739817	0.390894
TaPHD221	TraesCS7B02G050100.2	2.51448	1.23624		2.43071	0.661243		1.82574	0.915384
TaPHD222	TraesCS7B02G055600.1	0.813781	0.278254		0.874936	0.256274		0.986549	0.562621
TaPHD223	TraesCS7B02G073800.1	1.1344	0.381878		1.28861	0.377777		1.16869	0.618326
TaPHD224	TraesCS7B02G225200.1	0.593422	0.0853678		0.53578	0.205076		0.56321	0.340568
TaPHD225	TraesCS7B02G310100.1	0.139198	0.038798		0.13256	0.0466588		0.112711	0.0375937
TaPHD226	TraesCS7B02G393900.1	0.978081	0.247267		0.747909	0.280568		0.799453	0.355473
TaPHD227	TraesCS7B02G489100.1	1.19216	0.402621		1.14817	0.413643		1.22011	0.743371
TaPHD228	TraesCS7B02G492100.1	0.942639	0.495915		0.826881	0.344971		0.766675	0.448608
TaPHD229	TraesCS7D02G093600.1	0	0		0	0		0	0
TaPHD230	TraesCS7D02G093700.1	0	0		0	0		0	0
TaPHD231	TraesCS7D02G148900.1	1.08719	0.285993		1.0473	0.11189		0.783403	0.235347
TaPHD232	TraesCS7D02G153500.1	0.727552	0.157655		0.679393	0.126704		0.601898	0.216998
TaPHD233	TraesCS7D02G169800.1	1.05951	0.430827		1.38737	0.300338		1.24509	0.61075
TaPHD234	TraesCS7D02G225300.1	0.159553	0.0439944		0.163123	0.0658842		0.128609	0.0420192
TaPHD235	TraesCS7D02G321100.1	0.923856	0.132672		0.768047	0.306244		0.826327	0.377439
TaPHD236	TraesCS7D02G403900.1	0.192684	0.0563382		0.162359	0.0707153		0.146968	0.0876635
TaPHD237	TraesCS7D02G477000.1	0.60989	0.193573		0.529537	0.228328		0.378848	0.158184
TaPHD238	TraesCS7D02G543000.1	1.22938	0.301407		1.15107	0.440556		1.16169	0.620482
TaPHD239	TraesCS7D02G544800.1	0.4229	0.223486		0.441642	0.184825		0.36771	0.223879
TaPHD240	TraesCSU02G031300.1	1.50621	0.5154		2.29467	0.494522		2.33631	0.525206
TaPHD241	TraesCSU02G079800.1	0.14648	0.049238		0.124253	0.036623		0.0947925	0.0420033
TaPHD242	TraesCSU02G120100.1	0.00941483	0.0100299		0.0394128	0.0487578		0.127968	0.136212
TaPHD243	TraesCSU02G246200.1	0	0		0	0		0	0
TaPHD244	TraesCSU02G252500.1	0	0		0	0		0	0

## Sheet: Fusarium
Table S8-2 Transcriptome value of inoculated fusarium
Name	ID	mock 3 hours, NIL51 from BC55F2 Remus in CM-82036			Fusarium graminearum inoculation 3 hours			mock 6 hours			Fusarium 6 hours			mock 12 hours			Fusarium 12 hours			mock 24 hours			Fusarium 24 hours			mock 36 hours			Fusarium 36 hours			mock 48 hours			Fusarium 48 hours
		tpm	SEM		tpm	SEM		tpm	SEM		tpm	SEM		tpm	SEM		tpm	SEM		tpm	SEM		tpm	SEM		tpm	SEM		tpm	SEM		tpm	SEM		tpm	SEM
TaPHD1	TraesCS1A02G025700.1	2.9752	0.22409		2.95398	0.504897		3.8384	0.216414		3.13171	0.103196		2.5318	0.0956043		2.77945	0.652849		2.6571	0.21019		2.76241	0.391951		2.61989	0.513203		2.479	0.35102		2.40048	0.169442		2.4927	0.254043
TaPHD2	TraesCS1A02G065700.1	2.41451	0.789809		2.29394	0.552232		2.98058	1.57841		2.36248	1.10375		2.95175	0.503867		3.35503	1.01785		3.34535	0.54778		3.19901	0.826184		4.09093	1.11616		3.62626	0.780796		2.26518	0.34351		2.84301	1.6691
TaPHD3	TraesCS1A02G108900.1	5.68585	0.381165		5.41422	0.240242		4.87246	0.569736		4.42394	0.307871		4.5294	0.623952		4.97451	0.538967		4.73038	0.30924		5.53013	0.44745		5.25442	0.454244		6.57656	0.23232		4.23461	0.331139		6.4527	0.865144
TaPHD4	TraesCS1A02G110200.1	28.1104	2.62422		25.3089	1.85455		25.0488	1.93818		29.4427	0.392779		29.6438	2.10639		28.1853	1.7512		29.3968	2.96513		27.8047	0.523135		30.1344	3.24569		30.5447	1.43593		32.7323	1.55354		28.2001	2.35481
TaPHD5	TraesCS1A02G190700.1	6.22367	0.500269		6.48324	0.257278		7.14199	0.162342		6.8782	0.264745		6.82116	0.170813		6.90012	0.708852		6.88398	0.754722		6.63527	0.450975		7.25315	0.152542		7.27935	0.755296		6.21263	0.343189		5.65199	0.404653
TaPHD6	TraesCS1A02G262200.1	7.2226	0.231281		7.32994	0.129727		8.6191	0.565767		7.72447	0.453828		8.1951	0.575359		8.86131	0.42952		8.15968	0.67903		7.19585	0.51088		7.62168	0.939498		8.67196	0.760564		7.44559	0.290371		7.79116	0.827472
TaPHD7	TraesCS1A02G338900.1	0.732835	0.422775		0.191081	0.330961		0.326762	0.180619		0.41916	0.726006		0.200872	0.174443		0.261981	0.240706		0.384683	0.666291		0.845111	0.804179		0.887628	0.06998		1.81017	1.43583		0.466466	0.54277		1.10494	0.208548
TaPHD8	TraesCS1B02G032600.1	0.614039	0.171398		0.584501	0.153514		0.516825	0.0872369		0.586073	0.24616		0.58742	0.0853095		0.599317	0.0191902		0.586274	0.132499		0.769517	0.251695		0.707399	0.0394877		0.45392	0.163778		0.566451	0.0703497		0.458802	0.123897
TaPHD9	TraesCS1B02G083900.1	0.244291	0.230604		0.141125	0.244436		0	0		0.184065	0.164274		0	0		0.0840477	0.145575		0.180394	0.312451		0.0546467	0.0946508		0.701364	0.767891		1.58082	1.52456		0.219577	0.380318		0.106914	0.18518
TaPHD10	TraesCS1B02G108200.1	0.993686	0.0636339		1.04843	0.0475356		1.13845	0.0874988		0.889626	0.194441		0.947094	0.0699807		0.741664	0.0638875		1.02629	0.111904		0.987788	0.150115		0.934457	0.0814842		1.45819	0.142686		0.924862	0.179077		1.18232	0.259997
TaPHD11	TraesCS1B02G129400.1	6.71423	1.03765		6.5813	1.02391		5.99885	0.621572		7.0048	0.5372		6.06144	0.723588		6.70457	0.647105		6.35657	1.17361		7.10015	0.375827		7.92311	0.671361		7.91237	0.811221		7.5765	1.12395		7.78293	0.889626
TaPHD12	TraesCS1B02G205900.1	7.81619	0.893913		8.18986	0.280734		8.92473	0.540047		8.07653	0.674612		8.57298	0.622289		8.84521	1.09666		8.3791	0.489233		8.35645	0.208689		8.84145	0.891456		8.76143	0.586647		7.60109	0.380986		6.69729	0.420516
TaPHD13	TraesCS1B02G272800.2	0	0		0	0		0	0		0	0		0	0		0	0		0	0		0	0		0	0		0.100265	0.173664		0	0		0	0
TaPHD14	TraesCS1B02G351300.1	5.90539	0.490636		5.72231	0.494112		6.34681	0.363943		5.98786	0.205461		5.97426	0.448906		6.21049	0.965762		6.21296	0.760967		5.90812	0.409322		6.5163	0.477827		6.65936	0.385233		5.77321	0.471952		4.71401	0.838808
TaPHD15	TraesCS1D02G026100.1	1.9009	0.23713		1.82492	0.246233		2.09659	0.10949		2.06904	0.0953893		2.22558	0.377788		2.07181	0.0384446		2.09145	0.191903		1.63256	0.194072		1.82938	0.259012		1.75815	0.146953		2.01863	0.187421		1.92308	0.148294
TaPHD16	TraesCS1D02G066700.1	1.66105	1.0636		3.39428	0.458576		3.73244	0.876884		3.38614	1.66161		2.44505	0.784317		3.40892	0.41115		2.47165	1.08977		3.09366	0.486293		2.35511	0.933882		3.39359	1.61684		2.40804	1.26162		2.76215	1.37923
TaPHD17	TraesCS1D02G090400.1	6.81142	1.5094		7.27389	0.447681		5.39283	0.484179		6.59256	1.43155		6.15703	0.832457		8.3809	0.753977		6.55676	0.347025		7.49176	0.548491		5.67958	0.291369		10.5416	1.71207		5.5936	0.594546		9.36628	2.41483
TaPHD18	TraesCS1D02G111700.1	38.177	3.58133		41.0292	4.59393		40.2722	2.54155		39.8334	2.55486		42.3287	1.82417		42.7252	4.32852		42.8791	2.82346		39.7872	3.30409		43.6106	3.08415		41.0835	5.0863		45.452	1.73262		38.4901	3.48035
TaPHD19	TraesCS1D02G262200.1	19.7626	3.05616		18.3584	2.026		20.5292	0.456638		18.9963	1.20207		20.1651	1.34778		20.7784	1.46813		18.9064	1.56585		18.691	0.650691		20.2699	1.60778		20.4831	1.58189		17.6902	2.5816		18.9554	0.849183
TaPHD20	TraesCS1D02G341000.1	0.251447	0.246056		0.401581	0.69534		0.0525203	0.0909679		0	0		0.398641	0.689823		0.104696	0.181044		0.0100663	0.0169726		0.188513	0.326514		0.0977325	0.168597		5.61e-11	9.72e-11		0.198342	0.325939		6.69e-05	0.000115884
TaPHD21	TraesCS2A02G064600.1	2.85747	0.765183		2.76826	0.563121		3.70413	0.739466		3.00535	0.897105		2.64915	0.602823		3.18956	0.290434		3.04018	0.901637		2.52318	0.742711		2.27843	0.403034		3.24189	0.401836		2.81092	0.628068		2.65484	0.600127
TaPHD22	TraesCS2A02G085100.1	0	0		0	0		0	0		0	0		0	0		0	0		0	0		0	0		0	0		0	0		0	0		0	0
TaPHD23	TraesCS2A02G094000.1	11.9038	1.57517		10.701	0.587695		11.6821	0.545141		11.1426	0.75783		11.6143	0.515242		11.6003	1.03532		10.9257	0.269425		11.5585	0.859417		10.8724	0.953483		11.0996	0.978584		9.82318	0.738777		10.6718	0.549941
TaPHD24	TraesCS2A02G094800.1	0.151236	0.00264322		0.191038	0.0314565		0.191856	0.0785629		0.209184	0.119792		0.171469	0.0614498		0.17311	0.0439097		0.255826	0.146455		0.15245	0.061601		0.220941	0.0146552		0.196307	0.100478		0.186047	0.0538079		0.144006	0.06664
TaPHD25	TraesCS2A02G126900.1	3.63133	0.745851		3.78697	0.185483		3.91591	0.503454		4.09317	0.262063		4.20063	0.223112		4.00932	0.500535		3.71044	0.38537		3.97789	0.279564		3.70492	0.233745		3.81677	0.354328		3.16678	0.153648		2.74686	0.146419
TaPHD26	TraesCS2A02G172100.1	9.70047	0.548538		10.7284	2.68447		12.4815	1.67526		12.0764	0.597403		13.913	0.351772		14.1677	0.420888		13.4744	0.542711		14.113	0.393097		14.9407	0.452219		14.3218	5.24002		13.4737	0.925014		13.4326	1.13178
TaPHD27	TraesCS2A02G227100.1	8.53401	1.62513		7.62268	0.993646		7.54164	3.35163		9.16461	4.72552		10.447	0.877172		10.7559	0.443526		8.51092	1.34728		6.12111	0.807451		8.83517	1.45227		7.77332	2.35167		7.34128	2.89397		6.47764	1.54825
TaPHD28	TraesCS2A02G235700.1	8.83591	0.444336		8.58915	0.540048		9.97813	0.626563		8.98948	0.239212		9.0866	0.206411		9.38734	0.645581		10.3276	0.778656		9.07868	0.343566		9.33909	0.261811		10.331	0.734295		8.38029	0.569096		8.76841	0.534623
TaPHD29	TraesCS2A02G260400.1	6.19661	0.641166		6.13622	0.216825		7.56382	0.439139		6.19754	0.174171		6.50367	0.196691		6.9455	1.06102		6.8323	0.396602		7.089	0.530932		7.36743	0.559739		7.3411	0.488883		5.55068	0.558532		6.44281	0.407323
TaPHD30	TraesCS2A02G305000.1	0.307919	0.0149999		0.443154	0.13478		0.49109	0.142522		0.380276	0.0481167		0.524026	0.0909222		0.494238	0.0125727		0.541969	0.194095		0.56897	0.0274616		0.62664	0.0670882		0.454242	0.0211602		0.553236	0.148443		0.361656	0.0997166
TaPHD31	TraesCS2A02G312700.1	0.538453	0.36772		0.443157	0.253657		0.320705	0.278715		0.472377	0.425091		0.444553	0.0442906		0.413542	0.0973856		0.598884	0.237218		0.256174	0.0714831		0.307147	0.268788		0.55705	0.141177		0.320759	0.282075		0.230788	0.201132
TaPHD32	TraesCS2A02G428300.1	0.610037	1.05661		9.47e-05	0.000164007		0.235931	0.408639		0.397357	0.688242		0.000234035	0.000405361		0.0437863	0.0758402		0.241403	0.418122		0	0		2.84e-09	4.92e-09		0	0		0	0		0	0
TaPHD33	TraesCS2A02G563500.1	4.18317	0.416273		4.29361	1.44656		4.33566	0.425485		4.61296	2.32709		5.79907	0.525572		4.89289	0.213238		5.3926	0.506336		5.52102	0.928161		6.03725	0.369268		5.04734	1.59673		4.40404	1.71096		3.93849	0.711126
TaPHD34	TraesCS2B02G076800.1	1.51202	0.406193		1.89164	0.278405		1.17134	0.340369		1.94092	0.264008		2.08594	0.279416		1.75645	0.10855		1.64014	0.148625		1.29804	0.320752		1.92352	1.10057		1.87453	0.590952		1.83034	0.569913		1.77093	0.286578
TaPHD35	TraesCS2B02G099800.1	0.0222512	0.0385402		0.0509574	0.0525343		0.0329678	0.0424926		0.0648446	0.0304174		0.0154832	0.0268177		0.0206575	0.0357798		0.0754347	0.130657		0.0180087	0.0157159		0.0457862	0.031493		0.0222011	0.0384535		0.0329163	0.0330817		0	0
TaPHD36	TraesCS2B02G108800.1	12.4099	1.67506		12.7541	1.5931		12.3311	0.509628		12.9107	0.712937		12.7124	0.712572		13.4618	0.857098		12.6387	1.1441		12.3367	1.00019		11.5805	0.102606		10.6966	0.915818		10.977	1.06792		10.9992	0.861144
TaPHD37	TraesCS2B02G109900.1	0.428054	0.0693265		0.434586	0.0837916		0.446313	0.206937		0.446963	0.077607		0.464277	0.0668211		0.401126	0.0241578		0.460924	0.0582254		0.467156	0.0818088		0.684113	0.196412		0.500399	0.0500669		0.51986	0.113028		0.377797	0.140428
TaPHD38	TraesCS2B02G148800.1	3.85542	0.0812828		3.74419	0.0575907		3.65382	0.244156		3.83629	0.24651		3.84838	0.173314		3.8733	0.263004		3.91344	0.0730723		3.92974	0.184446		3.52626	0.214179		3.57017	0.40564		3.67218	0.21048		2.92368	0.233016
TaPHD39	TraesCS2B02G198500.1	3.22332	0.767401		3.70056	0.684813		3.12149	0.801949		2.75745	0.966285		4.62166	0.910884		3.40101	0.0337008		4.86641	0.950044		5.09784	0.119546		4.90992	0.726182		4.30776	1.11685		5.26373	1.19077		3.24815	0.481388
TaPHD40	TraesCS2B02G257000.1	6.35292	0.963691		6.72238	0.451178		7.58147	1.06038		7.78655	2.0405		8.66386	0.35534		7.87205	1.35732		8.24541	0.522584		8.59353	0.853222		8.0526	2.36883		7.98112	0.942628		6.60187	1.54664		7.48943	0.866289
TaPHD41	TraesCS2B02G257600.1	2.85e-07	4.94e-07		3.35e-07	2.95e-07		4.55e-07	7.87e-07		0.323242	0.559871		3.04e-07	2.73e-07		2.79e-06	2.5e-06		6e-07	5.34e-07		1.33e-07	1.53e-07		0.000353919	0.000612749		1.8e-07	3.11e-07		5.99e-07	5.26e-07		0.11938	0.206772
TaPHD42	TraesCS2B02G281600.1	0	0		0	0		0.084358	0.146112		4.63e-10	8.03e-10		0.046553	0.0806322		0.132136	0.114434		0	0		0	0		0.076228	0.132031		0.0490063	0.0848815		0	0		0.310844	0.41753
TaPHD43	TraesCS2B02G321800.1	0.465161	0.139033		0.482013	0.164276		0.402536	0.117452		0.387277	0.120324		0.463516	0.137948		0.452232	0.0888777		0.385286	0.104175		0.459763	0.0947699		0.622465	0.0298912		0.460526	0.0371952		0.377015	0.149611		0.321983	0.108647
TaPHD44	TraesCS2B02G329700.1	2.1901	0.527171		2.62272	0.521299		2.76641	0.20123		2.3594	0.410466		2.54077	0.218605		1.80675	0.128774		2.60766	0.89599		2.88461	0.174764		1.95781	0.73684		2.72435	1.10328		1.67176	0.116372		4.04094	1.28353
TaPHD45	TraesCS2B02G622700.1	0.23121	0.400467		0.373323	0.646615		0.600597	1.04026		0	0		0.219585	0.380333		0.61849	1.07126		0.217273	0.376328		0.499663	0.561033		0.227848	0.394644		6.67e-08	1.13e-07		0.287827	0.49853		0.136694	0.23676
TaPHD46	TraesCS2D02G062900.5	0.0614653	0.106461		0.071643	0.124089		0.170323	0.295008		0	0		1.25e-05	2.16e-05		0	0		0.215152	0.372655		0	0		0.570934	0.402145		0.33652	0.58287		0.0580577	0.100559		0	0
TaPHD47	TraesCS2D02G083000.1	0	0		0	0		0	0		0	0		0	0		0	0		0	0		0	0		0	0		0	0		0	0		0	0
TaPHD48	TraesCS2D02G092600.1	9.28896	1.27261		9.46358	1.43555		9.42893	1.08327		9.50175	0.57584		9.56387	0.506101		9.68414	1.27663		9.10192	1.08231		9.13872	0.827157		8.86327	0.356387		7.92373	0.473399		8.11452	0.684383		7.84168	0.46826
TaPHD49	TraesCS2D02G093300.1	0.304005	0.0774516		0.397641	0.144806		0.356316	0.0998845		0.336497	0.105006		0.295663	0.0243913		0.381037	0.0382827		0.299868	0.126395		0.386232	0.0780213		0.417584	0.129644		0.470377	0.0886019		0.469657	0.079491		0.241255	0.0688938
TaPHD50	TraesCS2D02G129400.1	4.05329	0.399421		3.76944	0.2684		4.145	0.28965		3.83988	0.525342		3.86834	0.0422743		3.82346	0.135839		4.17636	0.181767		4.01182	0.205699		3.61286	0.204485		3.48979	0.224505		3.58763	0.330778		3.10972	0.0919586
TaPHD51	TraesCS2D02G179400.1	10.5864	1.08544		11.482	0.734077		13.7526	0.695401		14.1696	1.6796		12.551	2.37343		15.1695	2.10261		15.3887	2.39436		17.1007	1.15109		18.1501	3.91004		15.2927	2.3907		15.0419	2.84218		13.5525	1.50213
TaPHD52	TraesCS2D02G238100.1	7.48608	0.310822		7.93078	0.768151		8.11764	0.640262		8.51673	0.436848		7.54985	0.301144		8.22921	0.412677		7.64895	0.305229		8.15709	1.23032		8.06763	0.667469		9.2521	0.422146		7.76414	0.292853		7.54913	0.912246
TaPHD53	TraesCS2D02G242500.1	10.0107	1.25728		9.95765	1.08736		10.8497	1.89287		10.1451	1.77963		10.8065	1.16285		11.2699	0.241799		10.7092	1.1335		9.26417	1.63512		8.96026	0.429814		10.2432	1.02614		8.69738	0.640231		8.48277	1.69805
TaPHD54	TraesCS2D02G263300.1	6.86393	0.299545		7.19272	0.51115		7.78257	0.663797		7.80183	0.157851		7.47358	0.323849		7.76399	0.688035		7.64103	0.427807		7.78334	0.565361		8.60272	0.654836		8.37629	0.0363197		6.92903	0.407096		6.81041	0.572372
TaPHD55	TraesCS2D02G303600.1	0.581681	0.103868		0.660461	0.0733384		0.682599	0.191896		0.587017	0.0715453		0.615347	0.110769		0.654462	0.0838491		0.577523	0.188442		0.75656	0.0711144		0.737399	0.0464779		0.637624	0.151283		0.724533	0.0718904		0.335589	0.119484
TaPHD56	TraesCS2D02G311200.1	0.476379	0.113896		0.5693	0.271217		0.257488	0.259158		0.639308	0.215126		0.26793	0.159678		0.487455	0.0631006		0.495263	0.192597		0.315895	0.144633		0.473026	0.129302		0.533224	0.432353		0.500262	0.137841		0.277104	0.0388039
TaPHD57	TraesCS2D02G426400.1	0.275259	0.476762		0.225467	0.243906		0.149313	0.258617		0.248032	0.429604		0.171649	0.169594		0.286039	0.303274		0.118569	0.205368		0.25473	0.220665		0	0		0.32872	0.303454		0.100126	0.173423		0	0
TaPHD58	TraesCS2D02G571900.1	0.449998	0.0530867		0.309775	0.068738		0.569515	0.0845981		0.474401	0.116638		0.526389	0.151288		0.543203	0.0331679		0.537099	0.0546092		0.519834	0.0494952		0.635323	0.104152		0.51134	0.0537053		0.6803	0.129974		0.431438	0.0460638
TaPHD59	TraesCS3A02G113700.1	1.13014	0.261184		1.15311	0.120413		0.832564	0.17075		0.837602	0.197636		1.38607	0.126261		1.31862	0.157763		1.68499	0.359357		1.52967	0.1943		1.33437	0.0939009		1.2902	0.366152		1.47338	0.117521		1.29047	0.107098
TaPHD60	TraesCS3A02G143300.1	1.36831	0.468194		1.01346	0.692672		1.17038	0.301044		0.94659	0.784014		1.17037	0.715339		1.17649	0.728877		1.30495	0.415653		1.09467	0.75667		0.604873	0.586581		0.551219	0.211332		1.16898	0.683421		1.08014	0.681708
TaPHD61	TraesCS3A02G273300.1	6.25067	0.703087		6.68418	0.536818		6.86408	1.00378		6.13335	0.818174		6.32035	0.0757188		6.45651	0.572859		7.02329	0.265667		6.7363	1.11079		6.39366	0.468647		6.96914	0.185192		5.32709	0.25172		6.35366	0.509538
TaPHD62	TraesCS3A02G388800.1	8.75997	0.171203		9.49332	0.782641		9.10616	0.33827		9.50805	0.784951		9.45935	0.167033		10.0167	0.798289		9.35072	0.95085		8.75042	1.31094		8.87453	0.415894		7.72275	0.675364		7.40847	0.793115		6.83814	0.48393
TaPHD63	TraesCS3A02G395200.1	0.844708	0.293206		0.848252	0.189592		1.02668	0.124264		0.945591	0.415883		1.21128	0.127075		1.07872	0.116824		0.966905	0.0862846		1.02574	0.0717484		0.987435	0.0961703		0.703393	0.0379594		0.899908	0.106264		0.655876	0.0940267
TaPHD64	TraesCS3A02G403600.1	24.5743	3.07584		27.0708	1.35625		24.643	0.630562		24.8233	0.215764		25.0151	3.06663		26.6732	0.991731		26.7396	1.35293		26.2826	0.860643		26.732	1.49186		29.0802	2.96697		28.9622	1.82993		26.0196	1.43141
TaPHD65	TraesCS3A02G408500.1	0.775802	0.26489		0.770288	0.0706619		0.772607	0.318954		0.946735	0.233969		0.780428	0.148847		0.644158	0.203726		1.17664	0.238118		0.873117	0.0908006		0.862994	0.365679		0.921708	0.185303		0.90676	0.113478		0.888389	0.204129
TaPHD66	TraesCS3A02G416700.1	0.0375026	0.0463435		0.0486459	0.0524793		0.0775433	0.0675004		0.0826292	0.0549643		0.179325	0.0462952		0.0730821	0.0538353		0.167204	0.144652		0.178685	0.107929		0.159581	0.0493323		0.063831	0.0738831		0.371408	0.229673		0.187747	0.132014
TaPHD67	TraesCS3A02G513600.1	2.18467	0.93012		2.27879	0.156751		2.23776	0.417053		2.20878	0.42875		1.81073	0.247465		2.39427	0.421814		1.84702	0.659728		1.9887	0.235883		1.96423	0.106573		1.28483	0.510153		1.5666	0.385142		1.27703	0.252502
TaPHD68	TraesCS3A02G514100.1	0.030228	0.0296109		0.00516637	0.00894841		0.0353541	0.0377894		0.0347728	0.0482603		0.0430779	0.0412954		0.0211808	0.0226282		0.0419701	0.0361233		0.0269805	0.0257538		0.0812532	0.0806753		0.0376816	0.0394139		0.0591371	0.0495749		0.0641565	0.0314722
TaPHD69	TraesCS3A02G538000.1	1.4419	0.637236		2.86425	1.01555		2.93742	0.859099		3.54418	0.793103		2.5524	1.14658		3.76023	1.84923		1.97048	1.79926		1.30407	0.518645		2.57201	0.793644		2.41877	1.7989		1.53353	1.26269		2.28905	0.620613
TaPHD70	TraesCS3B02G133100.1	1.08549	0.120844		1.17738	0.202632		1.2312	0.173308		0.997457	0.240083		1.17027	0.127085		1.2302	0.14902		1.4439	0.346723		1.53986	0.27272		1.24804	0.0293144		1.1115	0.225998		1.44328	0.362655		1.15583	0.312861
TaPHD71	TraesCS3B02G161800.1	0	0		0	0		0.0395563	0.0685136		0	0		0	0		0	0		0.0398623	0.0690436		0.040577	0.0702814		0.0316063	0.0547437		0	0		0.0327667	0.0567536		0.0422533	0.0731849
TaPHD72	TraesCS3B02G307000.1	5.31305	0.304738		4.9399	0.301743		5.2523	0.430794		5.58998	0.416721		4.75767	0.0921751		5.29146	0.586863		5.13968	0.397734		4.96601	0.635541		4.92397	0.272632		5.53909	0.429184		4.9269	0.139872		4.79252	0.691717
TaPHD73	TraesCS3B02G419900.1	10.0301	0.468125		9.95719	0.819147		10.5764	1.27324		10.7662	0.755591		11.0371	0.620305		11.4437	0.449053		9.34536	0.448808		9.75111	0.609585		10.0454	0.525802		9.87908	0.717384		8.10228	1.00169		7.78453	0.1972
TaPHD74	TraesCS3B02G427000.1	1.12141	0.0672934		0.919773	0.312791		1.05907	0.236183		0.905412	0.14999		1.08681	0.182362		1.11964	0.150551		0.904781	0.016071		0.930843	0.234118		0.891401	0.337465		0.892417	0.22708		0.743732	0.318827		0.625015	0.0436018
TaPHD75	TraesCS3B02G437100.1	19.7392	1.19102		20.1935	1.22955		19.7068	1.03948		19.3785	0.344669		21.7126	1.73302		22.8824	0.456818		23.1154	1.44388		22.9217	0.205159		21.662	0.405223		24.2619	1.56682		25.0067	2.01696		23.8412	1.3461
TaPHD76	TraesCS3B02G451700.1	0.713405	0.186037		1.07111	0.1437		0.71132	0.220305		0.81246	0.0742675		1.13438	0.139291		1.14815	0.183654		1.38873	0.403313		0.775327	0.674793		0.523421	0.456308		0.935373	0.204429		1.61416	0.171473		1.15381	0.0128451
TaPHD77	TraesCS3B02G582000.1	1.86377	0.517106		2.32374	0.228518		2.17802	0.280907		1.90492	0.732491		2.5044	0.108479		2.23022	0.436891		2.19846	0.558128		2.26536	0.570461		1.94551	0.264298		1.6863	0.137631		2.4018	0.571801		1.84529	0.14219
TaPHD78	TraesCS3B02G582800.1	0.00655627	0.0113558		0	0		0.0039703	0.00687676		0	0		0	0		0	0		0.00556163	0.00963303		0.00892423	0.0154572		0	0		0.0394209	0.0395335		0.0214653	0.0196029		0.0179505	0.0310912
TaPHD79	TraesCS3B02G603400.1	3e-07	5.19e-07		0.141538	0.24515		0	0		0	0		0	0		0	0		0	0		0	0		0	0		9.94e-10	1.72e-09		0	0		4.52e-07	7.82e-07
TaPHD80	TraesCS3D02G116200.1	1.31222	0.240968		1.17851	0.332151		1.16569	0.219476		1.39364	0.334203		1.08765	0.22365		1.40883	0.18999		2.00903	0.0546846		1.56773	0.223555		1.82902	0.0747017		1.73152	0.485143		1.89656	0.0937774		1.39996	0.0971784
TaPHD81	TraesCS3D02G144300.1	0.767589	0.19736		0.893789	0.446964		0.975562	0.812445		1.11216	0.62552		1.52292	0.0846276		0.9324	0.220688		1.21989	0.475561		1.08915	0.323103		0.710011	0.244187		0.782281	0.223355		1.15584	0.492388		1.24193	0.597461
TaPHD82	TraesCS3D02G202300.1	1.73718	0.0172806		1.45833	0.210721		1.78158	0.114795		1.47132	0.482528		1.62088	0.375873		1.54114	0.342238		1.68058	0.402712		1.425	0.337443		1.44477	0.108885		1.44566	0.262521		1.5664	0.327701		1.24938	0.184701
TaPHD83	TraesCS3D02G272700.1	4.18358	0.341869		3.90411	0.681313		5.24379	0.482244		3.76306	0.573248		4.08993	0.192396		3.82186	0.258563		3.79315	1.03806		4.37559	0.463177		4.16371	0.984899		4.55906	0.252084		3.06646	0.4546		4.11893	0.0666512
TaPHD84	TraesCS3D02G380800.1	9.83289	1.30093		10.2347	0.811171		9.42699	0.269333		9.84501	0.162277		11.3391	0.48362		11.2569	0.5462		9.66997	0.955252		9.7094	0.644992		8.75191	1.14327		8.71001	0.657098		7.02061	1.07286		7.92421	0.672929
TaPHD85	TraesCS3D02G388800.1	1.47413	0.146796		1.3551	0.189214		1.84403	0.248797		1.551	0.333634		1.65469	0.137828		1.60652	0.198337		1.606	0.11872		1.42739	0.137902		1.48079	0.17161		1.07239	0.195742		0.934603	0.233257		1.04472	0.163005
TaPHD86	TraesCS3D02G398800.1	0	0		0	0		0	0		0	0		0	0		0	0		0	0		0	0		0	0		0.105728	0.183126		0	0		0	0
TaPHD87	TraesCS3D02G403600.1	2.50113	0.271844		2.25573	0.261469		2.53123	0.407737		2.29273	0.474595		2.14277	0.182347		2.05444	0.142642		1.67872	0.155167		1.51117	0.167408		1.92054	0.287258		1.80859	0.382001		1.84228	0.252543		1.47448	0.152811
TaPHD88	TraesCS3D02G412200.1	0.157264	0.0906731		0.16096	0.100667		0.095907	0.0376552		0.2278	0.150196		0.0947022	0.041482		0.163366	0.0114684		0.160887	0.149452		0.317411	0.138257		0.245879	0.101377		0.245285	0.0905041		0.273021	0.201261		0.246332	0.177767
TaPHD89	TraesCS3D02G521900.1	3.05139	1.20362		2.22677	0.640192		2.43245	0.72247		3.14363	1.11563		2.27125	0.248687		2.17621	0.298473		2.20043	0.282179		2.17614	0.306805		1.80615	0.237593		1.88164	0.708976		1.40814	0.671649		1.0261	0.314597
TaPHD90	TraesCS3D02G543400.1	2.0122	1.22684		1.77245	1.40171		2.6368	1.72475		1.56943	2.5775		0.412462	0.403002		5.34766	1.31186		3.31851	1.58331		1.56777	2.10365		1.8325	0.744881		4.74953	1.17177		2.83754	1.18233		2.63717	1.55823
TaPHD91	TraesCS4A02G066400.1	4.82194	0.303391		4.81904	0.0277397		4.98819	0.545529		5.01601	0.329364		5.21618	0.137526		5.1893	0.466625		5.41902	0.578834		5.63532	0.62154		6.01085	0.287176		6.34101	0.647989		4.76731	0.149197		5.59503	0.234841
TaPHD92	TraesCS4A02G109600.1	1.89829	0.456105		2.36052	0.352609		1.53061	0.185958		1.72403	0.869674		1.43307	0.0644356		1.13875	0.417725		2.24297	0.708001		1.79121	0.0868524		1.38297	0.104538		1.58229	0.842985		1.10035	0.579477		0.950685	0.300708
TaPHD93	TraesCS4A02G117900.1	8.74955	2.07921		8.2955	0.234497		7.5773	0.0437522		6.97131	1.23987		7.40068	0.325356		7.88303	0.512509		7.49326	0.230483		8.82971	0.186206		6.65919	0.276453		6.71079	0.807388		6.26508	0.896814		7.1076	0.0688572
TaPHD94	TraesCS4A02G166600.1	0.348912	0.340189		0.338509	0.337619		0.298925	0.243641		0.594575	0.247664		0.189111	0.0613327		0.183015	0.0985801		0.140026	0.102653		0.186908	0.131984		0.206364	0.144482		0.162626	0.124301		0.185423	0.0149884		0.049863	0.00838785
TaPHD95	TraesCS4A02G167200.1	2.80569	0.464165		2.32298	0.247475		2.43343	0.708612		2.41805	0.432542		2.18224	0.578757		2.23746	0.0683965		1.93607	0.246341		2.56224	0.357773		2.37757	0.171748		2.36958	0.384428		1.76788	0.450407		2.1861	0.0577509
TaPHD96	TraesCS4A02G182900.1	2.63349	0.444452		2.20417	0.405214		2.54978	0.228122		2.7197	0.622097		2.98663	0.252419		3.50805	0.395355		2.6117	0.115774		2.59806	0.21918		3.27535	1.16484		3.22456	0.491234		2.37109	0.553681		2.46081	0.150019
TaPHD97	TraesCS4A02G184500.1	0.780005	0.209354		0.659306	0.0971424		0.714799	0.175238		0.751797	0.0926979		0.782379	0.0159113		0.645151	0.0648546		0.768195	0.108535		0.654877	0.11991		0.717989	0.0381206		0.835068	0.0565746		0.558295	0.143667		0.856018	0.214907
TaPHD98	TraesCS4A02G210200.1	3.61776	0.897818		3.185	0.638091		3.69855	0.439759		4.26321	0.347259		3.47433	0.461177		3.9039	0.427182		4.15598	0.536756		3.20197	0.598459		3.65992	0.746411		3.95282	1.36302		3.74925	1.34861		4.71628	1.04114
TaPHD99	TraesCS4A02G225500.1	3.53349	0.430249		3.54506	0.154221		5.10401	0.498025		4.51419	0.472589		5.15026	0.160894		5.01008	0.742244		3.98377	0.0243085		4.31438	0.413694		4.43693	0.491338		4.36169	0.461174		3.45329	0.448878		3.77026	0.0973516
TaPHD100	TraesCS4A02G227900.1	27.0954	0.882658		27.8106	2.03501		32.2215	0.860692		29.1269	1.60847		34.3018	4.411		32.1151	1.59532		31.5054	0.642773		29.2995	0.562667		35.205	2.21208		32.3468	0.484586		29.4492	1.29433		27.3833	0.583603
TaPHD101	TraesCS4A02G265200.1	2.09911	0.16337		2.35747	0.733338		2.46642	0.525698		2.28807	0.472589		3.0258	0.281812		2.74486	0.467593		2.47107	0.255467		2.35594	0.194295		2.21506	0.222101		2.1192	0.327288		3.19229	0.508733		2.22525	0.320286
TaPHD102	TraesCS4A02G324900.1	0	0		0.00758327	0.0131346		0.0383924	0.0333713		0.012995	0.0140261		0.0134619	0.00589695		0.00241542	0.00418364		0.0071801	0.0124363		0.00317794	0.00550436		0.00345747	0.00598851		0.0125047	0.0124393		0.0172677	0.0187356		0.00304701	0.00527757
TaPHD103	TraesCS4A02G368200.1	0.103244	0.178824		0	0		0	0		0	0		0.0969083	0.16785		0.129249	0.223866		0	0		0	0		0.262225	0.454186		0	0		0	0		0	0
TaPHD104	TraesCS4A02G397400.1	0	0		0	0		0	0		0	0		0	0		0	0		0.0318692	0.0551991		0	0		0.0236304	0.0409291		0	0		0	0		0	0
TaPHD105	TraesCS4A02G409000.1	5.18229	0.795024		4.94564	1.11186		5.74337	0.821781		5.46076	0.607432		6.6863	0.764219		6.53364	0.35889		5.67377	0.921534		6.12283	0.658579		6.56306	0.52946		6.13868	0.560471		5.36617	0.781732		4.94985	0.0866593
TaPHD106	TraesCS4A02G498600.1	0.383371	0.663912		0.5685	0.984671		3.61e-05	6.22e-05		0.0391616	0.0677651		0.000281221	0.000402211		0.0230322	0.0398434		2.31e-06	2.2e-06		0.000355849	0.000359004		0.000257236	0.000445522		1.36085	2.34581		0.000857459	0.00148447		0.932176	0.805258
TaPHD107	TraesCS4B02G049600.1	1.85989	0.30751		1.88918	0.0402325		2.04082	0.205179		1.85248	0.534346		2.3902	0.247726		2.19952	0.396482		2.42207	0.103659		2.36528	0.183951		2.23702	0.355293		1.81041	0.663249		2.2843	0.587766		1.87397	0.195944
TaPHD108	TraesCS4B02G088200.1	16.8159	1.55359		18.279	1.69635		19.9277	1.92141		19.6146	0.863457		22.573	2.06226		23.7507	1.97207		22.289	0.944304		21.2796	1.06371		25.108	1.5419		20.7211	3.48472		20.6357	1.49678		17.6331	1.00737
TaPHD109	TraesCS4B02G090700.1	1.3657	0.435621		1.13998	0.151651		1.52517	0.168842		1.64822	0.0933907		1.14964	0.257941		1.36746	0.237638		1.32985	0.127353		1.43124	0.240689		1.30557	0.59857		1.2199	0.157362		1.2094	0.156122		1.10288	0.0305429
TaPHD110	TraesCS4B02G113600.1	5.26878	0.790997		4.92711	0.299363		5.08818	0.222149		5.80504	1.92531		5.44574	0.134873		5.24457	0.202504		5.09252	0.278709		4.83782	0.581618		5.26122	0.157053		5.47857	0.89813		4.85887	0.422297		5.18994	0.367164
TaPHD111	TraesCS4B02G125100.1	3.84528	0.54716		3.82607	0.305185		3.93207	0.386908		3.63293	0.0897682		3.42976	0.301784		3.96566	0.126652		3.72419	0.310914		3.71535	0.410827		4.11094	0.733834		4.98651	0.357251		3.33168	0.214833		4.05883	0.0837361
TaPHD112	TraesCS4B02G134200.1	0.841761	0.0623814		0.863982	0.159112		0.951712	0.185105		0.932867	0.103689		1.03357	0.209416		1.06191	0.0494698		0.729641	0.110651		1.06626	0.145204		0.975771	0.155807		1.08575	0.0245195		0.826831	0.0708586		1.03039	0.115335
TaPHD113	TraesCS4B02G135700.1	0	0		0.116448	0.201694		0.065062	0.112691		0	0		0.0314838	0.0545316		0	0		0.0264475	0.0458085		0	0		0	0		0	0		0	0		0	0
TaPHD114	TraesCS4B02G145500.1	0	0		0	0		0	0		0	0		4.89e-10	8.48e-10		0	0		2.24e-06	3.89e-06		8.006e-06	1.39e-05		0.11673	0.202182		0.00197245	0.00341638		0	0		0	0
TaPHD115	TraesCS4B02G186500.1	10.5782	1.97517		11.3272	0.861374		10.3721	0.55175		10.1934	1.04623		10.2381	0.372603		11.0454	0.538569		10.2291	0.549855		12.0238	0.224897		9.28946	0.590466		10.1805	0.880884		7.86939	0.44444		11.9469	1.09184
TaPHD116	TraesCS4B02G194600.1	0.36054	0.184178		0.532092	0.406236		0.537829	0.332588		0.03761	0.0651424		0.443554	0.180285		0.196397	0.0780672		0.252733	0.281542		0.676146	0.289627		0.597498	0.415311		0.243678	0.212863		0.271526	0.0232683		0.3376	0.0788805
TaPHD117	TraesCS4B02G229300.1	9.75561	1.30528		9.29407	0.763572		9.3342	0.905558		9.69345	0.333125		9.7067	0.074232		10.5572	0.381317		8.32102	0.0710007		9.47877	0.44335		9.46835	0.749916		12.0128	0.716004		7.99704	0.51705		12.3679	0.168259
TaPHD118	TraesCS4B02G243900.1	6.42571	0.359326		5.75186	0.382365		5.50806	0.542734		5.66776	0.420886		5.73136	0.180617		6.04943	0.393016		6.45001	0.804196		7.33126	0.507742		6.48139	0.114298		6.39716	0.158038		5.74786	0.2085		7.00648	0.760649
TaPHD119	TraesCS4B02G307800.1	5.06024	0.00368522		5.10204	1.20372		5.57917	0.616524		6.48086	0.88608		5.61324	0.173029		5.05073	0.606407		5.19909	1.04095		4.64695	0.867545		6.4251	1.35978		6.09821	0.481868		4.35408	0.546848		4.16163	0.783317
TaPHD120	TraesCS4B02G395800.1	5.32547	0.476611		5.03893	0.358813		5.56739	0.433909		4.84244	0.471086		5.62735	0.280502		5.45465	0.568961		5.01581	0.580939		5.25906	0.296953		5.76603	0.889295		5.38216	0.817713		4.38791	0.493313		5.05011	0.599145
TaPHD121	TraesCS4D02G050000.1	1.54502	0.370115		1.56609	0.332884		1.90751	0.225451		1.80468	0.253157		1.98609	0.201409		1.71348	0.485076		2.32782	0.255117		2.00596	0.358285		2.06688	0.163713		1.47536	0.222452		1.66734	0.546802		1.52832	0.49761
TaPHD122	TraesCS4D02G085300.1	19.2688	0.8015		18.8634	0.520835		20.7435	1.41155		21.0888	0.404002		23.8662	2.09561		23.3953	1.15818		22.7417	1.05136		21.9196	0.699839		24.1465	1.87993		23.4023	1.23262		21.074	0.381386		18.5018	0.757981
TaPHD123	TraesCS4D02G087800.1	1.97434	0.274948		2.08252	0.231824		2.17507	0.387386		2.14278	0.719842		2.01424	0.0543178		2.12604	0.114897		1.5886	0.39324		2.29422	0.303094		1.87023	0.115394		1.86151	0.47621		1.30338	0.41623		1.46788	0.119589
TaPHD124	TraesCS4D02G111200.1	2.64953	0.250213		2.84892	0.209121		2.95249	0.579333		2.24735	0.474261		3.12793	0.486609		2.59471	0.418769		3.16628	0.304719		2.75436	0.291841		3.5072	0.510406		3.3943	0.0481726		2.66618	0.246379		2.73529	0.122898
TaPHD125	TraesCS4D02G129100.1	0.786493	0.0478749		0.855627	0.0801072		0.924719	0.148224		0.826497	0.0422814		0.893211	0.0717468		0.964838	0.0742733		1.0401	0.210086		0.869794	0.0562511		0.909047	0.0866426		1.15128	0.150191		0.767375	0.0447964		1.00318	0.203354
TaPHD126	TraesCS4D02G130400.1	0.0919023	0.15918		0.130874	0.226681		0	0		0	0		0	0		0	0		0	0		0	0		0	0		0	0		1.01e-08	1.75e-08		0	0
TaPHD127	TraesCS4D02G150100.1	0	0		0	0		0.0720417	0.12478		0.0420667	0.0728616		0.0334933	0.0580122		0.0625723	0.0601391		0.0265935	0.0460613		0.0575089	0.0502076		0.0788397	0.136554		0.272409	0.471826		0.0444417	0.0769752		0	0
TaPHD128	TraesCS4D02G153100.1	2.16106	0.170915		1.3884	0.258985		1.53933	0.113864		1.89286	0.499918		1.59293	0.223527		2.04863	0.484613		2.09869	0.701648		2.05184	0.566793		2.32899	0.589465		2.17665	0.0226345		2.11104	0.288213		1.85875	0.25336
TaPHD129	TraesCS4D02G187800.1	8.46217	1.08932		8.03039	0.374253		8.38029	0.0824108		8.23614	0.418891		7.51053	0.224733		8.19333	0.447864		8.49662	0.64389		8.82467	0.680833		6.4691	0.44968		7.30684	0.357905		6.2582	0.444998		7.54117	0.556536
TaPHD130	TraesCS4D02G195300.1	1.19794	0.328817		0.836669	0.0813226		1.10654	0.238421		1.03586	0.555056		0.90634	0.360406		0.941524	0.150356		0.738425	0.98881		0.869041	0.422144		1.23206	0.262905		1.08734	0.528163		0.621565	0.232678		0.262742	0.361207
TaPHD131	TraesCS4D02G230400.1	7.67595	0.506237		7.89237	0.478492		7.08769	0.229338		8.07347	0.542141		7.9614	0.749121		9.10953	0.215186		6.90666	0.379973		8.15543	0.506776		7.74845	0.394448		10.4575	1.06646		7.1103	0.470396		11.342	1.24198
TaPHD132	TraesCS4D02G243300.1	4.77798	0.105343		5.4722	0.0743499		5.71205	0.340015		5.48875	0.622712		6.03864	0.379256		6.7255	0.826428		6.18754	0.399951		6.17522	0.206265		6.31813	0.65042		7.41272	0.852618		5.21746	0.321635		6.22034	0.762567
TaPHD133	TraesCS4D02G306000.1	5.64744	0.867734		5.29343	0.407764		7.2956	1.15002		7.45091	0.387934		5.84247	0.481803		5.20196	0.853068		4.44096	0.223696		4.13942	0.36907		6.11089	1.21645		4.86739	0.421931		5.08214	0.825924		3.70378	0.649237
TaPHD134	TraesCS5A02G097100.1	6.36171	0.188998		6.16027	0.551037		6.33831	0.36171		5.74916	0.608665		6.14008	0.343294		6.25189	0.391407		6.3288	0.796875		6.3789	0.0691783		6.52226	0.0947284		8.2407	0.978098		6.14549	0.85887		6.47728	1.25169
TaPHD135	TraesCS5A02G099800.1	5.71333	0.541665		5.28392	0.562615		5.80546	0.453153		5.73124	0.475839		6.35341	0.230807		5.58407	0.255926		5.34758	0.299594		6.0264	0.35287		5.71312	0.271724		6.15615	1.04267		5.86652	0.066248		4.94363	0.479192
TaPHD136	TraesCS5A02G101700.1	12.0734	1.33511		12.672	0.582985		12.3234	0.751332		11.7916	1.36621		13.4901	0.442913		12.9095	1.19724		11.8443	1.0723		13.6575	0.72544		12.8231	0.921691		12.8594	0.52089		11.5197	0.770271		11.7809	0.923111
TaPHD137	TraesCS5A02G125100.1	0.0878353	0.0763219		0.132401	0.0974959		0.131269	0.0313625		0.0789788	0.0688357		0.10266	0.0626918		0.0643454	0.0440449		0.0850677	0.0815167		0.101355	0.0832921		0.0148465	0.000539286		0.0661638	0.0508784		0.0535624	0.0307215		0.0954578	0.0230942
TaPHD138	TraesCS5A02G130800.1	0.0545433	0.0944718		0	0		0	0		0.046739	0.0809543		0	0		0	0		0	0		0	0		1.58e-10	2.73e-10		0	0		0	0		0	0
TaPHD139	TraesCS5A02G155100.1	3.13394	0.559852		2.50263	0.189188		2.76606	0.366951		2.46314	0.521971		2.48122	0.196851		2.62134	0.290891		2.70364	0.325325		2.54833	0.389261		2.78077	0.331847		3.39471	0.373792		2.07666	0.416263		2.78166	0.332613
TaPHD140	TraesCS5A02G165200.1	4.20977	0.350891		4.45138	0.261826		4.92958	0.542074		4.03496	0.538518		4.95364	0.67493		4.54532	0.299335		4.44372	0.607689		4.82756	0.28918		4.51591	0.198943		4.77295	0.273909		4.12045	0.427118		3.60122	0.298591
TaPHD141	TraesCS5A02G201700.1	14.1029	1.14943		14.2076	0.894865		14.7772	1.28062		15.1701	1.45843		16.9578	0.422382		16.5336	1.02422		15.3078	1.07346		14.8621	0.806624		15.7943	0.772371		17.0727	1.89629		14.5583	0.810943		14.0485	1.72026
TaPHD142	TraesCS5A02G216100.1	0.210954	0.184325		0.833549	0.541697		0.701194	0.34611		0.112272	0.194461		0.218026	0.203727		0.226201	0.252519		0.68997	0.229742		0.605284	0.0475524		1.16113	1.07593		0.398867	0.433541		0.872353	0.98037		0.216508	0.203313
TaPHD143	TraesCS5A02G233600.1	0.116783	0.112128		0.0941901	0.0793533		0.045375	0.0100237		0.162078	0.0608024		0.098049	0.0910889		0.0780743	0.0512646		0.127879	0.0669254		0.0716891	0.0789743		0.01618	0.0280245		0.0914372	0.123093		0.0882647	0.0397057		0.229416	0.13958
TaPHD144	TraesCS5A02G307300.1	0.677437	1.17335		0.437099	0.557614		0.460922	0.0787432		0.577592	0.621846		0.248087	0.253467		0.227072	0.205713		0.238763	0.207265		0.15659	0.173792		0.255	0.084775		1.31703	1.52304		0.31772	0.275188		0	0
TaPHD145	TraesCS5A02G318200.1	2.27862	0.335318		3.24432	0.101734		3.08446	1.50804		3.9791	0.596796		3.09229	0.508712		3.66403	0.532936		3.41032	1.2704		4.11359	0.83223		3.90017	0.954817		3.76168	0.499507		2.16116	0.528402		2.99223	0.382184
TaPHD146	TraesCS5A02G362100.1	0.398324	0.42401		0.43791	0.758482		0.856557	0.814111		0.694443	0.342023		0.667274	0.786541		0.358319	0.336942		6.96e-10	1.2e-09		0.57082	0.988689		1.82709	1.45189		0.741461	0.475462		0.43015	0.745042		0.466667	0.535
TaPHD147	TraesCS5A02G386300.1	4.93368	0.737496		5.5432	0.379026		5.97365	0.544758		5.52574	0.138168		5.38674	0.570121		5.70334	0.503252		6.24454	0.299733		6.32862	0.567817		5.80933	0.223951		6.39378	0.797538		5.85528	0.873606		4.85573	0.38867
TaPHD148	TraesCS5A02G386800.1	9.71556	1.76109		10.4592	0.678594		12.8345	1.33226		11.1751	0.651989		11.5447	0.341464		11.6284	0.661759		11.5274	0.219544		10.4285	0.350553		10.6103	0.517286		10.4885	0.459282		9.2253	0.115036		8.89729	1.65936
TaPHD149	TraesCS5A02G445200.1	4.02966	1.02506		4.28187	0.945467		4.02526	0.680279		5.37713	1.07698		5.19622	0.702583		4.68761	0.726421		5.44752	3.43436		5.3195	0.994181		7.47157	1.94492		7.36306	0.781682		4.74138	1.21232		3.6676	0.468035
TaPHD150	TraesCS5A02G557400.1	4.2626	0.663698		3.89693	0.29753		4.33438	0.465337		3.6835	0.537893		3.98472	0.0978405		4.05913	0.580958		3.67765	0.315008		3.71998	0.317992		4.47764	0.190656		3.88995	0.272101		3.17554	0.400483		3.76556	0.140337
TaPHD151	TraesCS5B02G102800.1	4.74832	0.710368		4.94791	0.708344		5.5479	0.384907		4.91669	0.706844		5.20612	0.332246		5.5688	0.834222		5.437	0.21851		5.47912	0.237417		6.0138	0.348499		5.47114	0.938749		4.87093	0.514311		5.9155	0.40876
TaPHD152	TraesCS5B02G105000.1	5.03623	0.509909		4.79565	0.0763977		4.5764	0.218264		4.27645	0.428762		4.56509	0.393772		4.87537	0.207345		5.04331	0.507025		4.66251	0.844573		5.37991	0.575437		4.92983	0.67175		4.85822	0.61186		5.03598	0.18442
TaPHD153	TraesCS5B02G106500.1	0.786627	1.36248		0.892924	1.33178		0.795172	0.737424		0.329871	0.571353		0.60654	0.532027		0.72865	0.730039		0.683835	0.903958		0.232527	0.402748		0.727104	0.38126		0.450814	0.440064		0.563136	0.618894		1.41081	1.02286
TaPHD154	TraesCS5B02G124600.1	1.36613	0.345816		1.222	0.3289		1.62691	0.0424053		1.49051	0.366137		1.46217	0.270785		1.38296	0.20023		1.67657	0.43803		1.87377	0.471657		1.45108	0.0903047		1.40793	0.248226		1.59385	0.187172		1.06272	0.123742
TaPHD155	TraesCS5B02G130700.1	0	0		0.0526237	0.0911469		0	0		0	0		0	0		0	0		0	0		0.0466983	0.0441277		0.0219296	0.0379832		0	0		0	0		0.0219242	0.0379738
TaPHD156	TraesCS5B02G153300.1	1.60168	0.113311		1.66479	0.322921		1.85831	0.26652		1.78528	0.099852		1.74492	0.226508		1.9408	0.139475		1.57052	0.442611		1.7182	0.107933		2.02335	0.100018		2.6336	0.314791		1.31121	0.21783		2.30627	0.456175
TaPHD157	TraesCS5B02G163000.1	5.03572	0.478981		4.25354	0.378422		5.09093	0.311731		4.71544	0.661154		5.40583	0.696711		5.16249	0.497318		5.32549	0.162691		4.77408	0.191929		5.08784	0.358707		4.77468	0.631038		4.75023	0.320062		4.75402	0.395181
TaPHD158	TraesCS5B02G200300.1	15.3727	1.81128		17.4792	1.03465		18.4602	2.64233		16.9033	1.24385		20.6136	1.25284		19.2544	1.36293		18.1416	0.464894		17.5459	0.49931		18.3438	0.13353		18.0022	2.17479		16.6841	0.400026		14.9269	1.32663
TaPHD159	TraesCS5B02G214600.1	2.53902	0.436838		2.17382	0.584598		3.01293	0.443795		2.78433	0.251422		3.0243	0.86364		2.02634	0.658197		2.42775	0.346104		2.3661	0.480785		1.92815	0.463263		2.56007	0.140281		2.22632	0.587741		1.7805	0.362681
TaPHD160	TraesCS5B02G232100.1	0.0292389	0.0326897		0	0		0	0		0.0251991	0.0223318		0.0105471	0.0182682		0.0119762	0.0207434		0.0756071	0.0687541		0.0251638	0.0435849		0.0164819	0.0285475		0.0351502	0.0318058		0	0		0.0222642	0.0194443
TaPHD161	TraesCS5B02G307700.1	1.42034	0.791821		0.608038	0.593046		0.762505	0.408003		1.33819	0.708966		1.06921	0.464422		0.941337	0.124662		1.55823	1.01897		0.92887	0.627747		0.985676	0.200335		0.674532	0.502576		1.19541	0.39356		0.960847	0.908225
TaPHD162	TraesCS5B02G318700.1	0.202084	0.35002		0.1193	0.206633		0.196825	0.190588		2.24e-09	3.89e-09		0.0707227	0.122495		0.42687	0.739361		0.786144	0.29942		0.49994	0.865921		0.091054	0.15771		0.225898	0.198215		0.176589	0.305861		0.0709623	0.12291
TaPHD163	TraesCS5B02G364900.1	0	0		0	0		0.00193668	0.00335443		0	0		0	0		0	0		0.000483187	0.000836904		0.0113662	0.0196869		0	0		0	0		0	0		0	0
TaPHD164	TraesCS5B02G391200.1	5.48369	0.44783		5.85778	0.0277808		6.28721	0.349913		5.77227	0.416098		6.07675	0.198321		5.90582	0.136032		6.34626	0.270728		5.87107	0.170265		6.35158	0.316663		6.20463	0.428835		5.58257	0.2215		5.68674	0.495308
TaPHD165	TraesCS5B02G391700.1	9.85537	1.09838		8.85305	0.668379		10.0114	1.41956		10.4877	1.75959		9.54116	1.91412		10.6565	1.36973		10.4624	1.14813		9.83765	0.641225		10.3566	0.707787		10.2475	0.189315		9.30462	0.897195		8.60113	0.379277
TaPHD166	TraesCS5B02G450300.1	14.5521	4.68628		10.8867	1.35069		12.047	0.425603		11.4537	2.78075		13.9801	1.74325		14.703	0.90044		16.3876	2.31174		15.1648	0.454578		14.2112	1.81756		11.354	1.66203		15.6484	2.13026		12.8507	3.09684
TaPHD167	TraesCS5B02G486600.1	16.7972	0.464261		16.7927	2.33574		14.792	0.872876		18.3189	1.96833		17.9727	0.404538		17.6524	1.09226		15.2102	2.1523		16.6606	2.01891		14.2645	1.14438		14.6021	2.10957		16.0694	1.18769		16.4867	1.83315
TaPHD168	TraesCS5B02G504400.1	0	0		0.120498	0.105915		0.233854	0.405048		0.119566	0.207095		0	0		0	0		0	0		0	0		0	0		0	0		0	0		0	0
TaPHD169	TraesCS5D02G109600.1	5.44797	0.366		6.09772	0.408135		6.56036	0.823284		6.00768	0.348092		5.82448	0.0482372		6.34576	1.21789		5.58887	0.154616		6.3259	0.534539		6.64709	0.649684		6.71084	0.114982		5.66875	0.452604		6.44601	0.23975
TaPHD170	TraesCS5D02G112100.1	6.53225	0.876787		6.38663	0.215645		6.61059	0.923929		6.56599	0.342674		6.17841	0.471174		6.91494	0.413479		6.66722	0.642881		6.72233	0.885938		7.38336	0.529035		7.31155	0.735977		6.24799	0.157799		5.85712	0.568794
TaPHD171	TraesCS5D02G113900.1	11.5651	1.01731		11.3992	0.168903		11.0771	1.42538		12.195	0.74966		11.9469	2.06891		13.8774	0.661998		13.1316	1.2831		11.4489	0.240026		13.1678	1.85093		12.209	2.82337		11.2622	0.943269		11.8182	0.383866
TaPHD172	TraesCS5D02G132800.1	0.301401	0.166053		0.0838772	0.0908264		0.213734	0.234125		0.12733	0.11923		0.160183	0.277445		0.089351	0.15476		0.39234	0.226048		0.0600523	0.104014		0.0684793	0.118608		0.227008	0.393189		0.218393	0.318628		0	0
TaPHD173	TraesCS5D02G138300.1	0	0		0	0		0	0		0	0		0	0		0	0		0	0		0	0		0	0		0	0		0	0		0	0
TaPHD174	TraesCS5D02G170100.1	3.60105	0.86537		2.62029	0.810074		5.02495	1.08125		3.05138	0.376054		3.34657	0.809392		4.10131	0.504271		3.89214	0.422505		3.21101	0.943327		4.90559	0.505754		4.75509	0.728875		3.44391	0.897086		3.34322	0.488497
TaPHD175	TraesCS5D02G208000.1	16.9493	1.30474		16.0356	1.84313		17.3024	0.584278		18.0835	2.08148		21.1604	0.686668		19.8964	0.937241		18.8208	1.48707		16.8541	1.2938		17.8719	2.13261		17.4964	0.20193		16.5648	1.83069		15.9186	1.45931
TaPHD176	TraesCS5D02G224100.1	9.81293	0.153231		9.91339	0.873217		9.87658	1.02431		10.1252	1.29783		10.0321	1.12661		10.6422	0.134718		10.1105	0.923401		9.39567	1.30741		10.6666	0.328029		10.2943	0.556763		10.2753	0.483604		9.07305	0.327823
TaPHD177	TraesCS5D02G240500.1	0	0		0.0238226	0.0249713		0.0455289	0.0541967		0.0738725	0.0384348		0.04056	0.070252		0.0729788	0.0354312		0.0497504	0.0514908		0.0186473	0.0184185		0.0384019	0.0133014		0.0365777	0.0633544		0	0		0	0
TaPHD178	TraesCS5D02G314200.1	0	0		0.639684	0.188458		0.419321	0.260105		0.503423	0.513892		0.580879	0.415664		0.375926	0.327004		0.645494	0.670757		0.210954	0.217357		0.739022	0.715283		0.473053	0.246507		0.623706	0.119831		0.193222	0.334669
TaPHD179	TraesCS5D02G324500.1	5.45e-09	9.44e-09		0	0		0	0		0.000298169	0.000516443		1.79e-09	2.97e-09		3.24e-08	5.34e-08		1.82e-10	2.27e-10		0	0		1.17e-10	2.03e-10		1.51e-06	2.62e-06		0	0		4.18e-05	7.23e-05
TaPHD180	TraesCS5D02G371100.1	1.58639	1.19244		1.8013	1.17309		1.77776	1.27593		2.20785	0.796858		1.10029	0.750258		1.23352	1.1068		1.48224	0.324917		2.97009	0.812136		1.61378	0.935839		2.05646	0.437286		1.32293	0.707642		0.816723	0.823229
TaPHD181	TraesCS5D02G396100.1	6.58094	0.377687		6.88029	0.300461		7.26458	0.702196		7.18607	0.280697		6.75119	0.919917		7.77058	0.513482		7.09843	0.322196		7.12851	0.114543		7.50466	1.28964		7.49452	0.29918		6.61989	1.02339		6.19005	0.276085
TaPHD182	TraesCS5D02G396600.1	13.1325	1.25473		11.87	1.03929		12.7751	0.648816		13.1901	1.28068		13.4036	0.564553		13.2222	0.246846		11.978	1.068		13.6952	2.21184		14.123	1.05719		11.9662	1.76287		12.7105	2.16983		10.8828	1.68325
TaPHD183	TraesCS5D02G453200.1	15.481	1.83631		14.0201	0.720588		17.775	0.232547		16.1696	0.751208		16.3245	1.35217		15.5052	1.66022		16.8615	1.99019		15.577	2.34155		16.5816	1.92765		15.6212	0.230999		14.4051	1.2777		15.0264	2.05232
TaPHD184	TraesCS5D02G486400.1	2.06543	0.231268		2.33016	0.0265482		1.75494	0.612054		1.8656	0.96201		2.72399	0.907013		2.08769	0.653592		2.82736	0.953619		2.43897	0.78129		3.36519	0.975717		1.6591	0.0846672		2.7812	1.76025		2.21143	0.472144
TaPHD185	TraesCS5D02G505100.1	2.74524	0.581346		2.52243	0.667562		4.11399	0.486832		2.66954	0.486285		2.53068	0.793282		3.32554	0.656143		2.35057	0.718588		3.30094	0.318133		2.77722	0.118552		2.54858	0.288185		2.27737	0.659077		2.79584	0.0585031
TaPHD186	TraesCS5D02G556200.1	0	0		0	0		0	0		0	0		0	0		0	0		0	0		0	0		0.0777117	0.134601		0	0		0	0		0.0934632	0.0944165
TaPHD187	TraesCS6A02G065800.1	0.769571	0.267135		0.685876	0.176661		0.499919	0.114667		0.504565	0.226359		0.799848	0.139492		0.839541	0.134719		1.18404	0.0939158		1.02137	0.168486		0.905699	0.123797		0.583466	0.180764		0.718357	0.367492		0.735238	0.242942
TaPHD188	TraesCS6A02G096100.1	1.98656	0.12282		2.08967	0.147185		2.08402	0.156648		2.00149	0.299019		2.06023	0.0660892		1.98825	0.0721791		1.97154	0.463456		1.95421	0.256622		2.11778	0.248337		2.30288	0.160427		1.82998	0.202336		1.98704	0.0543367
TaPHD189	TraesCS6A02G117600.1	4.72411	0.0325592		4.66449	0.626813		5.21246	0.310967		5.35353	0.355842		5.21017	0.438463		5.46941	0.231716		5.52335	0.799743		5.1568	0.247153		5.74674	0.704382		6.00375	0.519028		4.76966	0.408624		5.15629	0.430917
TaPHD190	TraesCS6A02G123400.1	11.8728	0.776019		10.9449	0.782462		10.44	0.302748		11.2155	1.21755		10.8416	0.716179		10.4728	0.224902		10.4464	0.734668		10.4975	0.521277		10.4033	2.07993		10.0267	0.902886		9.81334	0.603493		8.37383	0.266711
TaPHD191	TraesCS6A02G169600.1	2.3362	0.0878784		2.2824	0.266706		2.51983	0.0911938		2.4292	0.520111		2.44202	0.13284		2.33561	0.0762476		2.88576	0.344515		2.65452	0.227821		2.69507	0.133356		2.46103	0.584278		2.3799	0.115683		1.94648	0.275343
TaPHD192	TraesCS6A02G282700.1	3.79568	0.225371		3.78327	0.16991		3.95906	0.589154		3.59239	0.623667		3.2032	0.164293		3.38543	0.149806		3.97393	0.341932		3.64613	0.163666		3.33233	0.247375		3.19125	0.620723		3.32239	0.488142		2.69755	0.176118
TaPHD193	TraesCS6A02G329200.1	1.11775	0.575381		1.37806	1.03561		0.638181	0.316232		0.769314	0.611926		0.339545	0.585699		0.626719	0.59273		0.352474	0.0966742		1.39192	0.218373		1.68135	0.924098		0.847158	1.15459		1.36187	0.508977		1.43462	0.740897
TaPHD194	TraesCS6A02G380300.1	0.0595587	0.103159		0.328855	0.329345		0.253771	0.439534		0.194651	0.198923		0.323098	0.559623		0.322423	0.558454		0.524949	0.49851		2.33e-05	4.03e-05		0	0		0.21334	0.369516		0.145449	0.251924		0	0
TaPHD195	TraesCS6B02G040000.1	0.0510879	0.0868157		0.383386	0.197726		0.079394	0.136867		0.0737707	0.127774		1.02741	0.750057		0.53434	0.301566		0.423825	0.731148		0.0125572	0.0217498		0.0699588	0.115858		0.183421	0.16159		0.41771	0.150209		0.00680429	0.0117818
TaPHD196	TraesCS6B02G088800.1	2.47744	0.482868		3.27358	0.689221		2.44151	0.572953		2.70784	0.352239		2.63578	0.454587		2.67962	0.398661		3.42399	0.350861		3.62054	0.296516		2.44427	0.745109		2.71226	0.315226		2.95599	0.506771		2.98557	0.168846
TaPHD197	TraesCS6B02G124500.1	1.90859	0.420405		1.96027	0.17029		2.21163	0.199785		2.12734	0.291307		2.12057	0.185969		2.19808	0.211561		1.96856	0.0467281		2.27291	0.0911782		2.14699	0.122117		2.75524	0.0847068		1.78076	0.14092		2.41388	0.0928042
TaPHD198	TraesCS6B02G145900.1	4.11945	0.461917		3.6275	0.0834547		4.15787	0.661471		3.42827	0.629636		3.73691	0.223187		4.3082	0.266817		4.27814	0.514145		4.09937	0.24731		4.21707	0.154105		4.44965	0.214473		3.97098	0.227558		4.01799	0.590288
TaPHD199	TraesCS6B02G151600.1	0.786784	1.36275		0.195578	0.33875		3.00472e-08	5.20432e-08		5.2361e-07	9.06919e-07		2.04972e-10	3.55021e-10		0.296337	0.513266		9.51812e-07	1.6473e-06		6.27877e-09	1.08751e-08		0	0		0	0		0.354039	0.612575		0.0166773	0.0288859
TaPHD200	TraesCS6B02G197500.1	2.58095	0.0971468		2.16137	0.168397		2.85338	0.206322		2.29387	0.0105774		2.58427	0.101794		2.27592	0.206451		2.8153	0.150365		2.73006	0.12207		2.57108	0.167586		2.44787	0.435753		2.48856	0.118477		2.07829	0.115123
TaPHD201	TraesCS6B02G311000.1	3.27816	0.436344		3.66679	0.213689		3.64168	0.148746		3.32976	0.403409		3.64047	0.356423		3.36024	0.16426		3.68094	0.156038		3.73091	0.227453		3.21359	0.419734		3.15199	0.305306		3.32499	0.103219		2.93149	0.223808
TaPHD202	TraesCS6B02G360000.1	0.865888	0.291405		1.13577	0.858881		1.23029	0.59895		0.795848	0.444952		1.42662	0.945007		0.612602	0.537419		0.806348	0.640416		1.43532	0.437341		0.847554	0.626472		0.494739	0.293096		0.817139	0.65701		0.825381	0.251647
TaPHD203	TraesCS6B02G419100.1	1.1487	0.297481		1.05689	0.130877		1.60347	0.32878		1.41609	0.129079		1.56439	0.428544		1.3476	0.125552		1.3853	0.0792611		1.2554	0.0949324		1.11685	0.252862		1.20323	0.393741		0.938875	0.0799404		1.05767	0.108662
TaPHD204	TraesCS6D02G031700.1	0.167395	0.289931		2.42e-06	4.18e-06		0.232235	0.227016		0.0042144	0.00729956		0.0992095	0.171782		0.00219116	0.00203634		0.00191172	0.00169079		0.000722012	0.00125053		0.00233013	0.00214347		8.46e-05	0.000146458		0.0418788	0.0724069		2.5e-08	4.33e-08
TaPHD205	TraesCS6D02G087200.1	1.78913	0.106044		1.54407	0.25694		1.75829	0.12013		1.7669	0.243461		1.69511	0.117149		1.8379	0.0432693		1.64515	0.475819		1.59579	0.18102		1.55423	0.110011		1.88349	0.114367		1.65837	0.406501		1.83301	0.265721
TaPHD206	TraesCS6D02G107700.1	3.89331	0.543946		4.05369	0.12407		4.74734	0.598545		5.05542	0.377824		5.08927	0.449872		4.89365	0.263259		4.77422	0.219042		4.99148	0.264829		5.04641	0.304364		5.34403	0.299532		5.0225	0.467972		4.3639	0.47155
TaPHD207	TraesCS6D02G113600.1	11.5638	1.26385		11.1417	0.521351		10.6076	1.31923		10.59	1.21855		10.2474	0.59168		10.836	0.886667		10.2868	1.02883		10.8201	0.813238		9.0784	0.815929		9.49207	0.583631		9.11626	0.481766		7.28242	0.554453
TaPHD208	TraesCS6D02G159400.1	2.43112	0.150784		2.24562	0.342001		2.40666	0.458189		2.20583	0.25688		2.76576	0.132315		2.45138	0.153146		2.69253	0.21163		2.58348	0.300201		2.86587	0.0893854		2.71999	0.35879		2.2516	0.112159		2.18967	0.320095
TaPHD209	TraesCS6D02G263200.1	3.17855	0.313036		3.3376	0.579361		3.12099	0.445472		3.34404	0.531834		3.59614	0.265928		3.49181	0.271737		3.8111	0.280588		3.44386	0.283366		3.27115	0.22169		2.88468	0.432333		3.09723	0.285398		2.54616	0.475931
TaPHD210	TraesCS6D02G308100.1	0.27114	0.469628		0.0180219	0.0308277		0.0193907	0.0332294		5.08e-05	8.79e-05		2.29e-10	3.96e-10		0.0962013	0.166626		8.51e-07	1.06e-06		2.58e-06	4.46e-06		6.88e-11	1.19e-10		0.284267	0.492365		5.78e-07	1e-06		0.10153	0.175855
TaPHD211	TraesCS6D02G365000.1	1.04649	0.237383		0.738589	0.0791578		0.277726	0.481		0.849776	0.381503		0.785701	0.231608		0.351741	0.609214		0.928318	0.101267		1.05081	0.376839		0.637952	0.352728		0.616343	0.563991		0.385507	0.429722		0.811097	0.248317
TaPHD212	TraesCS7A02G002000.1	0.827957	0.348197		1.42539	0.875323		2.04657	0.597195		1.03707	0.80279		1.7037	0.316707		1.55516	0.228722		1.01691	0.334463		1.47934	0.487246		1.83999	0.7895		1.66758	0.864915		1.34479	0.554099		0.852511	0.129417
TaPHD213	TraesCS7A02G147100.2	0.0377483	0.065382		0.0902137	0.156255		0	0		0.111594	0.193286		0.222802	0.203111		0.000173699	0.000300856		0.275402	0.313353		0.236925	0.297501		0.153718	0.13989		0.0658237	0.0721703		0	0		0	0
TaPHD214	TraesCS7A02G151700.1	1.64184	1.49348		1.20405	1.54237		1.27186	1.1308		0.95466	1.65352		2.33672	1.58223		2.15082	2.42445		1.85613	1.69606		1.92259	1.7337		1.88462	0.942855		1.49135	1.3026		1.79904	2.1661		1.99676	0.934195
TaPHD215	TraesCS7A02G168900.1	2.70759	0.593473		5.09447	0.473143		5.18383	1.77777		3.85242	0.563903		4.15933	0.866355		3.98583	0.865288		4.27284	1.53058		4.18983	0.272934		3.80142	2.33209		6.02869	2.37763		4.87358	1.01827		5.18693	0.765795
TaPHD216	TraesCS7A02G324700.1	0.477162	0.611621		0.852283	1.03432		0.476979	0.414478		0.497553	0.861788		0.878936	0.689292		2.05472	0.757195		0.246277	0.424956		0.0017719	0.00306902		0.832787	1.07405		0.38566	0.667983		0.34998	0.606183		0.87478	0.765925
TaPHD217	TraesCS7A02G410900.1	3.16979	0.0211051		3.22549	0.20268		3.21036	0.17129		3.55182	0.472214		3.53907	0.344117		3.76184	0.132897		3.86249	0.304368		3.77138	0.193508		3.82834	0.547376		3.56252	0.340018		3.5536	0.272658		3.42039	0.110066
TaPHD218	TraesCS7A02G490700.1	0.694563	0.859952		0	0		0	0		0.0842887	0.145992		0.73306	0.635139		0.359201	0.415391		0.11025	0.190959		0.190642	0.330202		0.243916	0.223149		0.215698	0.3736		0.477424	0.451404		1.26536	0.848767
TaPHD219	TraesCS7A02G566000.1	3.92534	0.128573		3.51373	0.500419		4.07056	0.326589		3.8279	0.187438		3.95278	0.17078		4.13145	0.409353		4.01689	0.114801		3.97679	0.106637		4.08129	0.278958		4.04628	0.353277		3.58953	0.385179		3.57018	0.388585
TaPHD220	TraesCS7A02G569600.1	3.50623	0.223206		4.01122	0.289123		3.84636	0.258144		3.4198	0.280752		4.17606	0.365178		3.7423	0.0374119		3.84179	0.343639		3.84478	0.157785		3.80217	0.29544		4.09786	0.593277		3.93773	0.187831		3.59027	0.491939
TaPHD221	TraesCS7B02G050100.2	11.8721	0.644877		10.3001	0.923518		12.3095	0.397927		11.8246	0.633993		12.1612	1.52555		12.4273	0.600822		12.7474	0.397125		12.3715	0.640674		11.9798	0.135931		12.011	1.06393		11.299	0.499658		10.5069	0.260425
TaPHD222	TraesCS7B02G055600.1	3.66444	0.175966		3.8455	0.370868		4.19652	0.150105		3.54712	0.224216		3.61264	0.155356		3.92826	0.473066		4.20867	0.973736		4.1393	0.205137		4.42219	0.621469		4.08702	0.539867		4.11873	0.132989		3.58572	0.120955
TaPHD223	TraesCS7B02G073800.1	5.09305	1.33325		3.71189	1.09099		5.15731	1.64499		4.208	0.851157		3.98926	0.593412		4.69042	0.79006		2.96684	1.09287		3.68742	2.09122		4.45295	0.404907		4.1295	1.03296		2.80388	2.68235		4.37691	1.26007
TaPHD224	TraesCS7B02G225200.1	2.1441	0.503692		2.64423	0.570493		2.56222	0.367031		2.80148	0.638036		2.71512	0.290941		2.55169	0.321002		2.74385	0.592474		2.82147	0.20274		3.44179	0.515166		2.2215	1.38428		2.79407	0.332444		2.21983	0.193532
TaPHD225	TraesCS7B02G310100.1	3.01263	0.18116		2.85274	0.180089		3.30772	0.399901		3.29624	0.302077		3.69435	0.322633		3.52242	0.179435		3.22879	0.229661		3.73564	0.335061		3.64251	0.15361		4.07201	0.548372		3.26748	0.0152063		3.30145	0.128971
TaPHD226	TraesCS7B02G393900.1	2.79897	0.662653		2.74213	1.02537		3.07366	1.45723		3.36288	1.24023		3.49289	0.927417		3.66479	0.640978		3.87419	0.839525		2.32404	0.388603		3.95898	0.416187		3.13465	0.318249		3.01856	0.443231		1.86608	0.468918
TaPHD227	TraesCS7B02G489100.1	3.16926	0.241574		3.19778	0.199067		2.86702	0.291126		3.49434	0.525604		3.73675	0.23758		3.65855	0.290985		3.02575	0.521095		3.1034	0.0875815		2.80774	0.361736		2.98146	0.501948		3.20329	0.326271		3.27678	0.254061
TaPHD228	TraesCS7B02G492100.1	3.15593	0.550778		2.96793	0.0917078		2.98371	0.945537		3.29322	0.49706		2.99599	0.415835		3.2851	0.480215		3.30183	0.171239		2.93871	0.213444		3.04826	0.263351		3.21204	0.487793		2.91488	0.2877		3.02588	0.301071
TaPHD229	TraesCS7D02G093600.1	0	0		0	0		0.075496	0.130763		0	0		0.0195695	0.0338954		0.034627	0.0599757		0	0		0	0		0	0		0.0227333	0.0393752		0.0923619	0.098129		0.0276079	0.0478182
TaPHD230	TraesCS7D02G093700.1	0	0		0	0		0	0		0	0		0	0		0.0235786	0.0408393		0	0		0	0		0.0810813	0.098907		0	0		0	0		0.0564173	0.0977177
TaPHD231	TraesCS7D02G148900.1	3.84285	0.298919		3.44373	1.19146		3.73536	0.587108		4.58244	0.455613		4.5806	1.31164		4.82533	1.0192		4.91852	0.725987		4.65483	1.22539		5.2775	0.908567		4.4508	0.533374		4.03657	1.30117		3.9441	0.266873
TaPHD232	TraesCS7D02G153500.1	4.97085	0.179585		5.11319	0.513692		5.62148	0.0368991		5.25028	0.294831		5.59242	0.417009		6.01169	0.540951		5.11836	0.377389		5.1469	0.234057		5.90413	0.179814		5.81967	0.198079		5.12129	0.667106		5.09578	0.117548
TaPHD233	TraesCS7D02G169800.1	6.31567	0.537038		5.79185	0.997764		5.36247	1.98305		4.81517	1.60606		5.28566	1.46019		4.77444	1.20008		5.43516	2.28666		5.19005	1.02822		7.70833	0.196385		6.00108	1.73859		4.84299	0.293786		5.33594	0.970308
TaPHD234	TraesCS7D02G225300.1	1.08774	0.204043		1.14418	0.174555		1.08943	0.446174		1.17206	0.0476417		0.815307	0.092997		0.922886	0.135675		1.37643	0.0900728		1.14295	0.216964		1.05797	0.158884		0.927464	0.347893		1.20815	0.330185		1.10478	0.22384
TaPHD235	TraesCS7D02G321100.1	3.33685	0.463307		3.17724	0.49124		3.45936	0.54407		2.83698	0.311302		4.1225	0.684605		3.73226	0.340847		3.24314	0.281368		3.68552	0.554854		3.67277	0.212779		3.25026	0.21746		3.65175	0.374656		2.99038	0.211497
TaPHD236	TraesCS7D02G403900.1	2.26914	0.198222		2.17904	0.226949		2.14713	0.184154		2.25644	0.211455		2.48251	0.224261		2.19256	0.347124		2.70235	0.160054		2.11057	0.10149		2.3209	0.304793		2.20311	0.334899		1.97854	0.468647		2.05473	0.224686
TaPHD237	TraesCS7D02G477000.1	3.70772	0.45908		2.82798	0.35123		2.49481	0.340489		3.00937	1.368		3.67961	0.56439		3.52583	0.844587		4.67264	1.11953		4.3639	1.46448		4.23291	0.634703		3.33092	1.68344		2.77277	0.925326		2.45467	0.662245
TaPHD238	TraesCS7D02G543000.1	4.3516	0.201702		4.03	0.150825		4.1041	0.76268		3.85406	0.403797		4.76062	0.266018		4.46469	0.533468		4.1667	0.338837		4.38973	0.389933		4.78787	0.606542		3.90257	0.531855		4.38698	0.440706		4.59972	0.277979
TaPHD239	TraesCS7D02G544800.1	3.7057	0.328243		3.86028	0.61716		3.49472	0.391959		3.8656	0.307477		4.90817	0.583402		4.17021	0.724509		3.81645	0.457145		4.03802	0.58692		3.28733	0.730642		3.82097	0.503573		3.03829	0.367767		3.23447	0.371425
TaPHD240	TraesCSU02G031300.1	7.45611	0.533016		6.94954	0.293003		7.50062	0.591792		7.30803	0.0485722		7.50605	0.487295		7.3113	0.299123		7.04075	0.503246		7.31805	0.208536		7.67961	0.440141		8.02273	0.540405		6.29592	0.417828		6.6373	0.842176
TaPHD241	TraesCSU02G079800.1	1.33162	0.12904		1.24022	0.10238		1.7276	0.0601425		1.56984	0.0960289		1.61774	0.117971		1.66687	0.259077		1.71657	0.240815		1.48895	0.227424		1.87759	0.116864		1.61702	0.190885		1.51495	0.183475		1.14096	0.104404
TaPHD242	TraesCSU02G120100.1	2.18401	0.668206		2.11464	0.755121		2.50027	1.37381		1.78469	0.391881		1.77515	0.480295		1.57923	0.169675		2.41653	0.711542		2.79194	1.10462		2.31168	0.551101		2.73226	0.988493		2.3037	0.238949		2.71061	0.32062
TaPHD243	TraesCSU02G246200.1	0	0		0	0		0.0180727	0.0313028		0	0		0	0		0	0		0	0		0	0		0	0		0	0		0.131149	0.227157		0	0
TaPHD244	TraesCSU02G252500.1	0	0		0	0		0	0		0	0		0.0167913	0.0290833		0	0		0	0		0	0		0.019722	0.0341595		0	0		0	0		0	0

## Sheet: Stripe_rust
Table S8-3Transcriptome value of inoculated stripe rust
Name	ID	none, N9134			CYR31 24 hours			CYR31 48 hours			CYR31 72 hours
		tpm	SEM		tpm	SEM		tpm	SEM		tpm	SEM
TaPHD1	TraesCS1A02G025700.1	0.559446	0.269132		0.375071	0.188555		0.382894	0.133997		0.429727	0.104686
TaPHD2	TraesCS1A02G065700.1	2.20812	0.372724		1.65436	0.520704		0.893735	0.960007		1.52806	0.799346
TaPHD3	TraesCS1A02G108900.1	1.23048	0.103597		1.75885	0.212867		1.08162	0.0520109		1.74788	0.062027
TaPHD4	TraesCS1A02G110200.1	12.3363	3.39432		22.7964	0.983483		10.1563	1.67971		12.7023	0.291674
TaPHD5	TraesCS1A02G190700.1	1.76359	0.184816		1.47101	0.120925		1.78015	0.216164		1.76013	0.478135
TaPHD6	TraesCS1A02G262200.1	3.61163	0.785283		5.12121	0.788401		3.986	0.56863		5.84763	1.26202
TaPHD7	TraesCS1A02G338900.1	0.267115	0.200956		0.310749	0.538232		0.574316	0.547444		0.102979	0.178365
TaPHD8	TraesCS1B02G032600.1	0.303769	0.174043		0.29905	0.264257		0.570147	0.236846		0.148919	0.257935
TaPHD9	TraesCS1B02G083900.1	9.97e-10	1.73e-09		0.131397	0.227576		0.394808	0.395221		0.402032	0.420623
TaPHD10	TraesCS1B02G108200.1	1.00601	0.253437		1.08921	0.400498		1.03324	0.261642		1.38561	0.319908
TaPHD11	TraesCS1B02G129400.1	11.5797	2.57148		23.8022	1.44062		12.1805	2.78171		12.2793	2.22979
TaPHD12	TraesCS1B02G205900.1	2.22896	0.292667		1.77615	0.225487		1.81103	0.447481		1.7824	0.199403
TaPHD13	TraesCS1B02G272800.2	0	0		0	0		0	0		0	0
TaPHD14	TraesCS1B02G351300.1	2.00258	0.627227		0.735031	1.11268		1.35646	0.56523		0.622567	0.96627
TaPHD15	TraesCS1D02G026100.1	0.182048	0.105653		0.27469	0.296859		0.234795	0.217246		0.396852	0.176777
TaPHD16	TraesCS1D02G066700.1	0.0400663	0.0693969		0	0		0	0		0	0
TaPHD17	TraesCS1D02G090400.1	1.72792	0.233669		1.79315	1.00755		1.35384	0.713135		2.02263	0.53225
TaPHD18	TraesCS1D02G111700.1	13.9572	3.66879		23.8376	5.8794		15.1691	3.15277		21.4983	3.58051
TaPHD19	TraesCS1D02G262200.1	10.4681	1.235		13.0534	3.43001		10.3159	3.63529		16.1499	2.16425
TaPHD20	TraesCS1D02G341000.1	0	0		0.844923	0.741479		0.31773	0.404748		0	0
TaPHD21	TraesCS2A02G064600.1	1.86972	0.139489		2.13128	1.16445		1.47447	0.195531		1.49111	0.0731294
TaPHD22	TraesCS2A02G085100.1	0	0		0	0		0	0		0	0
TaPHD23	TraesCS2A02G094000.1	4.78401	0.499738		9.42211	1.15639		6.45636	1.9111		9.91674	0.926219
TaPHD24	TraesCS2A02G094800.1	0.0129421	0.000512594		0	0		0	0		0.00460867	0.00798244
TaPHD25	TraesCS2A02G126900.1	1.30632	0.358179		1.45358	0.174961		1.16985	0.285918		1.48271	0.0526168
TaPHD26	TraesCS2A02G172100.1	10.6333	0.746351		11.293	2.12379		13.1309	1.05276		9.12537	2.32679
TaPHD27	TraesCS2A02G227100.1	4.20835	0.960745		6.24428	0.994744		2.92983	0.549244		4.80445	1.8757
TaPHD28	TraesCS2A02G235700.1	4.47066	0.721358		6.68612	1.22247		4.06557	0.114675		5.32989	0.414019
TaPHD29	TraesCS2A02G260400.1	2.45205	0.339201		1.77587	0.907379		2.3112	0.660135		2.34238	0.222205
TaPHD30	TraesCS2A02G305000.1	0.0603194	0.0505974		0.0628936	0.0942661		0.0522901	0.0465001		0.0513155	0.0606002
TaPHD31	TraesCS2A02G312700.1	0	0		0	0		0	0		0	0
TaPHD32	TraesCS2A02G428300.1	0.056185	0.0886694		0.0162757	0.0281903		0.469882	0.469743		3.53e-05	6.11e-05
TaPHD33	TraesCS2A02G563500.1	0.24465	0.059803		0.184182	0.125937		0.411303	0.115103		0.372752	0.188085
TaPHD34	TraesCS2B02G076800.1	1.54711	0.190522		1.14798	1.03135		0.561286	0.615501		1.02224	0.354213
TaPHD35	TraesCS2B02G099800.1	0	0		0	0		0	0		0	0
TaPHD36	TraesCS2B02G108800.1	6.61767	1.05539		11.7142	1.02055		8.08625	2.22109		11.8173	0.835818
TaPHD37	TraesCS2B02G109900.1	0.0050824	0.00880297		0	0		0.0352889	0.0372827		0	0
TaPHD38	TraesCS2B02G148800.1	1.48664	0.354763		1.51586	0.39724		0.920169	0.233534		1.37394	0.120386
TaPHD39	TraesCS2B02G198500.1	4.50894	1.86924		5.85869	1.9912		6.16608	0.768176		3.93031	0.662506
TaPHD40	TraesCS2B02G257000.1	2.26107	1.05562		1.81517	0.506874		3.25217	1.3054		2.63193	1.44977
TaPHD41	TraesCS2B02G257600.1	0.0950372	0.164609		2.66e-06	1.23e-06		2.38e-06	1.68e-06		1.19e-06	5.39e-07
TaPHD42	TraesCS2B02G281600.1	0.0651777	0.112891		0.598683	1.03695		5.23e-07	9.06e-07		0.042871	0.0742547
TaPHD43	TraesCS2B02G321800.1	0.106863	0.101504		0.116702	0.121802		0.158728	0.108415		0.0472152	0.048808
TaPHD44	TraesCS2B02G329700.1	0.230522	0.0845222		0	0		0.0786217	0.0688774		0.105494	0.18272
TaPHD45	TraesCS2B02G622700.1	0.00031268	0.000190998		0	0		0.000336664	0.000304817		9.5e-05	0.000164464
TaPHD46	TraesCS2D02G062900.5	0	0		0	0		0.000727327	0.00125977		0.125297	0.217021
TaPHD47	TraesCS2D02G083000.1	0	0		0	0		0	0		0	0
TaPHD48	TraesCS2D02G092600.1	5.63531	1.63338		9.48829	0.531756		5.57242	0.888046		8.9915	1.10934
TaPHD49	TraesCS2D02G093300.1	0.00485603	0.0084109		0.061712	0.106888		0.029887	0.0401059		0.00523957	0.0090752
TaPHD50	TraesCS2D02G129400.1	1.68506	0.373779		1.36116	0.626838		1.24567	0.188403		1.38914	0.281495
TaPHD51	TraesCS2D02G179400.1	10.6725	1.22028		11.8238	0.486752		11.7212	1.41022		11.6337	0.385102
TaPHD52	TraesCS2D02G238100.1	4.13292	0.132473		4.72234	2.06369		2.32453	0.713416		3.43531	0.585716
TaPHD53	TraesCS2D02G242500.1	2.45961	0.879533		2.40534	0.988776		2.44267	1.18085		2.67213	1.18562
TaPHD54	TraesCS2D02G263300.1	2.3332	0.283543		1.50559	0.652984		2.19691	0.394938		2.09001	0.191567
TaPHD55	TraesCS2D02G303600.1	0.100374	0.0692763		0.116919	0.0525964		0.170704	0.0504731		0.175362	0.201681
TaPHD56	TraesCS2D02G311200.1	0.109323	0.0429337		0	0		0.304955	0.528198		0.210548	0.131509
TaPHD57	TraesCS2D02G426400.1	0.125039	0.216573		0.111955	0.15505		0.122109	0.211499		0.2437	0.239316
TaPHD58	TraesCS2D02G571900.1	0	0		0.0866163	0.150024		0.162425	0.281328		0.00169426	0.00293455
TaPHD59	TraesCS3A02G113700.1	0.0972404	0.0562723		0.0449888	0.0394141		0.0764634	0.0953937		0.0693627	0.0849715
TaPHD60	TraesCS3A02G143300.1	0.0926983	0.160558		0.098436	0.0861946		0.433473	0.568434		0.097195	0.168347
TaPHD61	TraesCS3A02G273300.1	2.61863	0.646159		2.73201	0.383778		1.6215	0.512605		1.84537	0.307935
TaPHD62	TraesCS3A02G388800.1	5.10211	0.668457		10.7666	1.41355		2.87407	0.41524		3.59212	0.357134
TaPHD63	TraesCS3A02G395200.1	0.221312	0.0862159		0.130543	0.114364		0.182086	0.145263		0.220611	0.0126399
TaPHD64	TraesCS3A02G403600.1	10.9898	1.86835		18.4088	2.06408		11.3454	5.5729		18.2096	1.7155
TaPHD65	TraesCS3A02G408500.1	0	0		0	0		0	0		0	0
TaPHD66	TraesCS3A02G416700.1	0	0		0	0		0.057871	0.100236		0.0120486	0.0208687
TaPHD67	TraesCS3A02G513600.1	0.307796	0.166708		0.037565	0.0650645		0.283425	0.17196		0.143768	0.249013
TaPHD68	TraesCS3A02G514100.1	0	0		0	0		0	0		0	0
TaPHD69	TraesCS3A02G538000.1	6.29656	0.694648		13.5939	9.90149		5.23447	2.52629		4.22851	2.14884
TaPHD70	TraesCS3B02G133100.1	0.0083389	0.0144434		0	0		0.00813587	0.0140917		0.0171082	0.0296322
TaPHD71	TraesCS3B02G161800.1	0.0231802	0.0401493		0	0		0.159469	0.276208		0	0
TaPHD72	TraesCS3B02G307000.1	2.35279	0.313727		2.04084	0.287732		1.89672	0.793414		2.38012	0.188104
TaPHD73	TraesCS3B02G419900.1	3.59542	0.344287		6.9894	0.589937		3.40831	1.1015		2.28356	0.512547
TaPHD74	TraesCS3B02G427000.1	0.281448	0.233768		0.116255	0.201359		0.235909	0.209241		0.0939826	0.105949
TaPHD75	TraesCS3B02G437100.1	6.53085	0.537883		18.7731	1.86137		10.2264	4.08436		14.0201	2.4348
TaPHD76	TraesCS3B02G451700.1	0.200853	0.119344		0.186212	0.162464		0.252935	0.153281		0.363779	0.0445084
TaPHD77	TraesCS3B02G582000.1	1.65828	0.37931		0.651611	0.4029		1.63573	0.604261		1.35441	0.627317
TaPHD78	TraesCS3B02G582800.1	0	0		0	0		0	0		0.0077537	0.0134298
TaPHD79	TraesCS3B02G603400.1	0	0		0.00183057	0.00317065		0.062447	0.0837069		2.32e-06	4.02e-06
TaPHD80	TraesCS3D02G116200.1	0.0152316	0.0132205		0	0		0	0		0	0
TaPHD81	TraesCS3D02G144300.1	0.28553	0.175913		0.139792	0.239269		0.505909	0.526134		2.02e-05	3.49e-05
TaPHD82	TraesCS3D02G202300.1	1.71106	0.170306		0.970034	0.145571		1.63847	0.457988		2.10738	0.202006
TaPHD83	TraesCS3D02G272700.1	1.59843	0.248639		0.571576	0.421164		1.07648	0.47535		0.936277	0.312535
TaPHD84	TraesCS3D02G380800.1	3.35459	0.168726		7.07186	0.389201		2.5786	0.44788		2.00717	0.374126
TaPHD85	TraesCS3D02G388800.1	0.447256	0.238156		0.310662	0.269097		0.30597	0.267882		0.2211	0.0403196
TaPHD86	TraesCS3D02G398800.1	0	0		4.04e-08	7e-08		0	0		0	0
TaPHD87	TraesCS3D02G403600.1	0.735131	0.144214		0.184275	0.0906459		0.298005	0.0577194		0.373627	0.294818
TaPHD88	TraesCS3D02G412200.1	0.0178608	0.0309358		0	0		0.0087149	0.0150946		0.047831	0.0828457
TaPHD89	TraesCS3D02G521900.1	0.534809	0.100462		0.490004	0.470116		0.436322	0.0763909		0.450274	0.0952477
TaPHD90	TraesCS3D02G543400.1	0	0		0	0		0	0		0	0
TaPHD91	TraesCS4A02G066400.1	6.87182	0.739501		10.228	0.4731		5.28193	0.412178		6.45591	0.464237
TaPHD92	TraesCS4A02G109600.1	0.217285	0.376349		0.0169422	0.0293448		0.0414471	0.0386969		0.49476	0.429133
TaPHD93	TraesCS4A02G117900.1	3.49072	0.801193		6.11184	0.662229		3.78034	0.762817		5.72236	1.31478
TaPHD94	TraesCS4A02G166600.1	0	0		0.169428	0.152822		0	0		0.0448213	0.0388175
TaPHD95	TraesCS4A02G167200.1	1.87267	0.321528		1.53494	0.463883		1.02312	0.0887608		1.58846	0.0856186
TaPHD96	TraesCS4A02G182900.1	0.562609	0.0541623		0.155101	0.268643		0.527337	0.433993		0.186083	0.296399
TaPHD97	TraesCS4A02G184500.1	0.0228571	0.0019639		0.0109054	0.0188886		0.0211246	0.02068		0.0255701	0.0227853
TaPHD98	TraesCS4A02G210200.1	0.624222	0.613947		0.371973	0.335947		0.898232	0.405272		0.574871	0.359389
TaPHD99	TraesCS4A02G225500.1	3.9644	2.75338		5.05438	1.75646		1.31268	0.179494		1.30443	0.254334
TaPHD100	TraesCS4A02G227900.1	14.6259	1.80144		11.4888	0.51398		14.2401	2.33361		16.2144	1.3581
TaPHD101	TraesCS4A02G265200.1	0.291384	0.114996		0.171174	0.0718858		0.340851	0.297537		0.29168	0.139677
TaPHD102	TraesCS4A02G324900.1	0.0048664	0.00842885		0	0		0	0		0	0
TaPHD103	TraesCS4A02G368200.1	1.08e-08	1.01e-08		8.61e-09	1.19e-08		6.01e-09	1.04e-08		4.37e-09	4.13e-09
TaPHD104	TraesCS4A02G397400.1	0	0		0	0		0	0		0	0
TaPHD105	TraesCS4A02G409000.1	0.892433	0.95378		0.410113	0.710337		1.5334	0.229934		0.70317	0.609162
TaPHD106	TraesCS4A02G498600.1	0.434918	0.443528		0.000271011	0.000255861		0.261866	0.452913		4.7223e-05	8.18e-05
TaPHD107	TraesCS4B02G049600.1	0.060814	0.0771413		0.0803013	0.139086		0.102555	0.146907		0.272866	0.137744
TaPHD108	TraesCS4B02G088200.1	11.3746	2.04169		8.27454	2.57518		11.6731	1.87389		14.2216	1.50156
TaPHD109	TraesCS4B02G090700.1	1.63476	0.826321		1.91802	0.819868		0.444159	0.172399		0.447532	0.235544
TaPHD110	TraesCS4B02G113600.1	0.666982	0.158551		0.648454	0.313453		0.748627	0.460959		1.05016	0.745999
TaPHD111	TraesCS4B02G125100.1	1.41507	0.293449		2.9769	0.168		1.48863	0.285024		2.2811	0.556081
TaPHD112	TraesCS4B02G134200.1	0.0596493	0.0176636		0.0363421	0.0475607		0.0343537	0.0277199		0.0721614	0.0210973
TaPHD113	TraesCS4B02G135700.1	0	0		0.190107	0.174342		0	0		0	0
TaPHD114	TraesCS4B02G145500.1	0	0		0	0		0	0		0.35949	0.622655
TaPHD115	TraesCS4B02G186500.1	6.30912	0.624972		9.83469	1.01263		4.38385	0.818748		7.84731	2.05462
TaPHD116	TraesCS4B02G194600.1	0.0998947	0.0963175		0.156407	0.270905		0.213492	0.185637		0.294262	0.136039
TaPHD117	TraesCS4B02G229300.1	5.14205	1.46368		11.0022	1.17588		2.97754	0.555102		4.27686	0.486331
TaPHD118	TraesCS4B02G243900.1	6.98554	1.55298		7.87695	1.35396		6.39125	0.177354		8.16605	0.939083
TaPHD119	TraesCS4B02G307800.1	4.38903	1.73133		3.90486	1.53062		1.89563	0.93721		2.98003	1.01322
TaPHD120	TraesCS4B02G395800.1	1.08792	0.119568		0.895132	0.096519		1.50009	0.32391		1.31586	0.141982
TaPHD121	TraesCS4D02G050000.1	0.344752	0.265776		0.499906	0.0285621		0.184336	0.104204		0.148354	0.0240479
TaPHD122	TraesCS4D02G085300.1	11.4857	3.44282		7.78984	1.59956		10.4725	0.750372		12.5667	0.831676
TaPHD123	TraesCS4D02G087800.1	1.1047	0.629977		1.34343	0.358845		0.611416	0.0757298		0.684545	0.28264
TaPHD124	TraesCS4D02G111200.1	0.186038	0.0700204		0	0		0.288006	0.249423		0.253699	0.249454
TaPHD125	TraesCS4D02G129100.1	0.0564206	0.0486635		0.0837891	0.0831266		0.0410192	0.0351488		0.0300914	0.0284489
TaPHD126	TraesCS4D02G130400.1	0	0		0	0		0.00921753	0.00861205		0.184543	0.319415
TaPHD127	TraesCS4D02G150100.1	0.133554	0.231323		0	0		0.143492	0.248536		0.0867008	0.0874232
TaPHD128	TraesCS4D02G153100.1	0	0		0	0		0	0		0.110165	0.190811
TaPHD129	TraesCS4D02G187800.1	3.52185	0.715485		6.20263	0.322665		3.76555	1.07448		5.43278	0.250184
TaPHD130	TraesCS4D02G195300.1	0.0623793	0.108044		0	0		0.0481023	0.0833157		0	0
TaPHD131	TraesCS4D02G230400.1	3.40361	0.899487		5.7636	1.04612		2.2443	0.0680892		3.45741	0.597915
TaPHD132	TraesCS4D02G243300.1	8.72603	1.82897		7.35928	0.938041		7.55344	0.183612		10.1773	0.826589
TaPHD133	TraesCS4D02G306000.1	2.75246	1.99908		2.95518	2.84555		1.22838	0.831825		1.73238	1.06765
TaPHD134	TraesCS5A02G097100.1	3.33505	1.04532		2.98376	0.453565		2.18063	0.285766		3.06138	0.261153
TaPHD135	TraesCS5A02G099800.1	3.20872	0.31367		4.9778	0.292246		2.54145	0.443047		3.63374	0.543455
TaPHD136	TraesCS5A02G101700.1	9.05514	2.24156		12.2578	1.57918		7.30081	1.06327		10.9622	1.22877
TaPHD137	TraesCS5A02G125100.1	0.0067827	0.011748		0	0		0	0		0.0208074	0.0360395
TaPHD138	TraesCS5A02G130800.1	0	0		0.091173	0.157916		0	0		0	0
TaPHD139	TraesCS5A02G155100.1	0.930142	0.252129		0.828099	0.444247		0.785267	0.0591586		0.499045	0.0891439
TaPHD140	TraesCS5A02G165200.1	0.870995	0.206282		0.973275	0.0780758		1.01573	0.36529		1.12252	0.386975
TaPHD141	TraesCS5A02G201700.1	5.16097	0.858423		5.29445	1.0797		5.48673	1.27112		5.19736	0.477958
TaPHD142	TraesCS5A02G216100.1	0.116413	0.201633		0.423046	0.720511		0.433768	0.751305		0	0
TaPHD143	TraesCS5A02G233600.1	1.12e-09	1.94e-09		0	0		6.74e-07	1.17e-06		2.08e-06	2.22e-06
TaPHD144	TraesCS5A02G307300.1	0.180463	0.305784		0.000512407	0.000887514		0.679822	0.59027		0.358248	0.313974
TaPHD145	TraesCS5A02G318200.1	1.32186	0.212575		1.49531	0.504287		0.844143	0.506136		2.72868	0.83689
TaPHD146	TraesCS5A02G362100.1	0.316333	0.40276		0.276163	0.478328		0.653368	0.693044		0.10606	0.183702
TaPHD147	TraesCS5A02G386300.1	1.52867	0.095884		2.12861	0.639992		1.4928	0.238102		1.84958	0.368973
TaPHD148	TraesCS5A02G386800.1	6.77408	0.773169		5.8582	1.74912		8.52843	0.971433		6.973	2.4253
TaPHD149	TraesCS5A02G445200.1	1.20552	0.703865		0.879669	1.16448		1.03108	0.375744		1.93099	0.546702
TaPHD150	TraesCS5A02G557400.1	1.2336	0.0712717		1.08926	0.338839		0.915113	0.17353		1.13444	0.168112
TaPHD151	TraesCS5B02G102800.1	3.00452	0.682381		2.20046	0.440721		2.12798	0.249975		3.1258	0.345605
TaPHD152	TraesCS5B02G105000.1	1.95788	0.0797301		3.11998	1.37827		1.60461	0.141612		1.97805	0.341237
TaPHD153	TraesCS5B02G106500.1	1.72442	1.21097		1.36473	1.78552		1.70799	1.49867		0.70841	0.693546
TaPHD154	TraesCS5B02G124600.1	0.450888	0.148221		0.147433	0.0589863		0.540292	0.233657		0.447673	0.143295
TaPHD155	TraesCS5B02G130700.1	0.0894513	0.102263		0.277829	0.481214		0	0		0	0
TaPHD156	TraesCS5B02G153300.1	1.16477	0.260927		1.55282	0.138438		0.75401	0.223496		0.716985	0.147379
TaPHD157	TraesCS5B02G163000.1	1.37426	0.197448		1.29892	0.295277		1.48221	0.294313		1.74987	0.351344
TaPHD158	TraesCS5B02G200300.1	4.80596	1.00156		4.67343	1.0377		5.86274	0.357975		5.42719	1.85367
TaPHD159	TraesCS5B02G214600.1	0.957663	0.251372		1.15277	1.2157		0.849173	0.379445		1.55279	0.810742
TaPHD160	TraesCS5B02G232100.1	2.33e-05	4.04e-05		0	0		0.0212469	0.0184453		0.0654987	0.0731952
TaPHD161	TraesCS5B02G307700.1	0.370963	0.331941		0.0798507	0.138305		0.346506	0.153424		0.120633	0.204777
TaPHD162	TraesCS5B02G318700.1	0.187388	0.324565		1.62e-07	2.81e-07		0	0		2.91e-05	5.04e-05
TaPHD163	TraesCS5B02G364900.1	0.0259494	0.0320008		8.95e-05	0.000155079		0.080668	0.0777098		0	0
TaPHD164	TraesCS5B02G391200.1	2.31796	0.37045		2.0719	0.319808		1.89873	0.131649		2.45578	0.0287057
TaPHD165	TraesCS5B02G391700.1	6.29779	0.578488		7.048	1.17534		6.68316	1.15755		6.84502	0.549452
TaPHD166	TraesCS5B02G450300.1	3.91141	0.350821		2.00179	1.3531		3.71119	0.9532		4.36441	1.13743
TaPHD167	TraesCS5B02G486600.1	2.32688	0.87692		2.58668	1.29243		2.41619	0.297455		2.19475	0.862916
TaPHD168	TraesCS5B02G504400.1	0	0		0	0		0	0		0	0
TaPHD169	TraesCS5D02G109600.1	3.30685	0.222031		2.98724	0.381198		3.34328	0.0143114		3.54747	0.127153
TaPHD170	TraesCS5D02G112100.1	3.98286	0.598826		5.24562	0.478152		3.34868	0.16781		3.7906	0.473664
TaPHD171	TraesCS5D02G113900.1	7.9849	2.69072		11.3949	4.15347		4.32386	1.88347		5.51233	2.44805
TaPHD172	TraesCS5D02G132800.1	0.0227749	0.0394472		0.114501	0.198322		0.0391037	0.0677295		0.0310972	0.0269314
TaPHD173	TraesCS5D02G138300.1	0	0		0.291091	0.26102		0	0		0.0442073	0.0765693
TaPHD174	TraesCS5D02G170100.1	0.877209	0.440673		0.999051	0.902696		1.08974	0.334193		0.848492	0.737893
TaPHD175	TraesCS5D02G208000.1	4.35431	0.641522		5.92663	2.25944		5.7232	0.8189		5.14515	0.905102
TaPHD176	TraesCS5D02G224100.1	4.19138	0.211264		4.74495	1.3263		4.31141	0.227985		4.88444	0.269712
TaPHD177	TraesCS5D02G240500.1	0.0945827	0.0524043		0.121574	0.150532		0	0		0.13501	0.191321
TaPHD178	TraesCS5D02G314200.1	0.528242	0.21117		0.602542	1.01658		0.00853099	0.00820525		0.60034	0.635087
TaPHD179	TraesCS5D02G324500.1	4.57e-11	7.91e-11		2.81e-09	2.48e-09		6.05e-09	1.05e-08		8.26e-06	1.43e-05
TaPHD180	TraesCS5D02G371100.1	0.142569	0.186292		0.01428	0.0145505		1.08747	0.543008		0.567447	0.982846
TaPHD181	TraesCS5D02G396100.1	2.14033	0.29494		1.95157	0.490056		1.78117	0.854917		2.4792	0.556099
TaPHD182	TraesCS5D02G396600.1	3.87353	1.08477		8.40034	2.91655		5.18134	1.10683		5.74516	2.21649
TaPHD183	TraesCS5D02G453200.1	6.20378	2.76437		2.75891	0.664257		4.12856	1.60201		4.25026	0.720146
TaPHD184	TraesCS5D02G486400.1	0.810081	0.680839		0.976033	1.20604		0.579667	0.783961		0.509346	0.615451
TaPHD185	TraesCS5D02G505100.1	0	0		0	0		0	0		0	0
TaPHD186	TraesCS5D02G556200.1	0	0		0	0		0	0		0	0
TaPHD187	TraesCS6A02G065800.1	0	0		0	0		0	0		0	0
TaPHD188	TraesCS6A02G096100.1	0.219057	0.129361		0.185986	0.174186		0.166052	0.0522972		0.369794	0.266504
TaPHD189	TraesCS6A02G117600.1	1.07661	0.539751		1.13001	0.805868		0.945082	0.177		1.355	0.0973752
TaPHD190	TraesCS6A02G123400.1	5.05247	0.569522		4.02612	0.662965		3.74805	0.14734		4.2541	0.991733
TaPHD191	TraesCS6A02G169600.1	0.415993	0.075532		0.221173	0.0144081		0.390023	0.0759657		0.352975	0.0494381
TaPHD192	TraesCS6A02G282700.1	1.25439	0.163571		1.72306	0.148375		0.821252	0.167274		1.13961	0.40913
TaPHD193	TraesCS6A02G329200.1	0.531999	0.462507		1.47e-07	1.67e-07		0.000291119	0.000488144		0.448713	0.777194
TaPHD194	TraesCS6A02G380300.1	0.219079	0.223018		0.229838	0.251047		0.0191128	0.0331043		0.213452	0.36971
TaPHD195	TraesCS6B02G040000.1	0.0505294	0.0875176		0.384153	0.334734		0.164771	0.285391		0.238429	0.405335
TaPHD196	TraesCS6B02G088800.1	0.0185759	0.0321743		0	0		0.0660197	0.114349		0	0
TaPHD197	TraesCS6B02G124500.1	0.0863738	0.0733184		0.0272587	0.0249799		0.155808	0.0985571		0.0556553	0.0373295
TaPHD198	TraesCS6B02G145900.1	1.32481	0.551891		1.11422	0.27913		0.972354	0.377302		0.864878	0.242446
TaPHD199	TraesCS6B02G151600.1	0.650692	0.6599		2.16144	3.00418		0.51377	0.603025		0.66149	1.14573
TaPHD200	TraesCS6B02G197500.1	0.576405	0.071184		0.343082	0.147636		0.373123	0.204573		0.497431	0.0416494
TaPHD201	TraesCS6B02G311000.1	1.23393	0.184898		1.59725	0.301228		0.616752	0.21642		1.54356	0.788137
TaPHD202	TraesCS6B02G360000.1	0.585556	0.344249		0.150649	0.260932		0.690738	0.154371		0.946037	0.535128
TaPHD203	TraesCS6B02G419100.1	0.449114	0.253438		0.418505	0.291737		0.448979	0.251534		0.26962	0.108316
TaPHD204	TraesCS6D02G031700.1	3.12e-06	5.4e-06		0.0788997	0.0865375		0.0803137	0.139107		0.0381425	0.0660626
TaPHD205	TraesCS6D02G087200.1	0.0803591	0.0427555		0.0658567	0.114067		0.145047	0.00577085		0.0881363	0.0248909
TaPHD206	TraesCS6D02G107700.1	1.10593	0.587543		0.789916	0.411122		1.24459	0.551426		1.72722	0.41589
TaPHD207	TraesCS6D02G113600.1	5.07324	0.207935		5.04986	0.776265		3.64145	0.815922		4.51995	0.873306
TaPHD208	TraesCS6D02G159400.1	0.476146	0.0601844		0.213912	0.100278		0.355391	0.135043		0.535374	0.10263
TaPHD209	TraesCS6D02G263200.1	1.10755	0.125586		1.27141	0.202788		0.953324	0.255557		1.36201	0.329573
TaPHD210	TraesCS6D02G308100.1	0.0757377	0.131181		0	0		0	0		0	0
TaPHD211	TraesCS6D02G365000.1	0.145265	0.132643		1.33e-05	1.63e-05		1.9e-05	1.79e-05		0.0830892	0.143905
TaPHD212	TraesCS7A02G002000.1	2.14571	0.66942		0.68782	0.737383		0.729935	0.338014		1.47361	1.02515
TaPHD213	TraesCS7A02G147100.2	0.0514877	0.0891793		0	0		0	0		0	0
TaPHD214	TraesCS7A02G151700.1	3.62e-06	3.87e-06		3.57e-06	2.14e-06		2.05e-06	4.52e-07		2.1e-06	2.98e-07
TaPHD215	TraesCS7A02G168900.1	3.0273	0.244161		1.74085	1.47813		2.17461	1.15034		0.645311	0.611915
TaPHD216	TraesCS7A02G324700.1	0.343708	0.366673		0.682815	0.614141		0.131068	0.227017		0.320766	0.555584
TaPHD217	TraesCS7A02G410900.1	0.76981	0.215374		0.886972	0.0397812		0.910825	0.221025		1.29894	0.04815
TaPHD218	TraesCS7A02G490700.1	0	0		0.178609	0.303396		0.0680503	0.117867		0	0
TaPHD219	TraesCS7A02G566000.1	1.48601	0.164512		1.06999	0.286584		1.33558	0.378207		1.40524	0.221612
TaPHD220	TraesCS7A02G569600.1	1.13074	0.329331		2.32634	0.802477		1.26585	0.429859		1.4145	0.254454
TaPHD221	TraesCS7B02G050100.2	2.80184	1.33742		3.26044	2.17673		3.33027	0.571251		3.5224	0.733816
TaPHD222	TraesCS7B02G055600.1	1.05905	0.151196		1.62225	0.204552		0.756631	0.178033		1.527	0.216193
TaPHD223	TraesCS7B02G073800.1	2.85282	0.529143		0.832904	1.02326		0.629881	0.562499		2.92488	1.03348
TaPHD224	TraesCS7B02G225200.1	1.45052	0.255313		1.63878	0.633024		0.788109	0.361431		1.06175	0.285361
TaPHD225	TraesCS7B02G310100.1	0.762902	0.0682905		0.889693	0.370292		0.660004	0.13252		1.05919	0.410183
TaPHD226	TraesCS7B02G393900.1	0.82772	0.954354		0.788933	0.693424		0.681318	0.12213		0.609748	0.550158
TaPHD227	TraesCS7B02G489100.1	1.11135	0.336233		1.23533	0.354525		0.929958	0.0814619		0.973049	0.513726
TaPHD228	TraesCS7B02G492100.1	1.70534	0.152501		0.709319	0.634716		1.56352	0.705626		1.87212	0.1746
TaPHD229	TraesCS7D02G093600.1	0	0		0	0		0	0		0	0
TaPHD230	TraesCS7D02G093700.1	0	0		0	0		0	0		0	0
TaPHD231	TraesCS7D02G148900.1	0.567935	0.597161		1.39858	1.93862		0.589883	0.496258		0.657274	0.629572
TaPHD232	TraesCS7D02G153500.1	2.42477	0.233909		4.39968	2.01538		1.48083	0.249673		2.71515	0.0437702
TaPHD233	TraesCS7D02G169800.1	3.77474	0.690014		3.03943	1.51961		2.82139	0.294892		3.56979	1.01653
TaPHD234	TraesCS7D02G225300.1	0.175734	0.0597054		0.0422558	0.0372948		0.267157	0.0765424		0.221388	0.0723518
TaPHD235	TraesCS7D02G321100.1	1.68198	0.184362		1.9406	0.293025		1.41327	0.331671		1.59079	0.31499
TaPHD236	TraesCS7D02G403900.1	0.572103	0.0774703		0.134298	0.104826		0.572892	0.206596		0.604433	0.307909
TaPHD237	TraesCS7D02G477000.1	0.492804	0.553478		0.143667	0.246189		0.468381	0.496493		0.363486	0.515069
TaPHD238	TraesCS7D02G543000.1	1.57665	0.3059		2.42366	0.500252		1.70615	0.774062		2.24289	0.498712
TaPHD239	TraesCS7D02G544800.1	0.897157	0.355264		1.11205	0.280772		1.36456	0.31767		1.47643	0.622462
TaPHD240	TraesCSU02G031300.1	2.50606	0.135348		2.1364	0.231409		2.17664	0.297239		2.53607	0.217303
TaPHD241	TraesCSU02G079800.1	0.402008	0.0366988		0.403911	0.174918		0.411095	0.15049		0.487826	0.0196091
TaPHD242	TraesCSU02G120100.1	0	0		0	0		0	0		0	0
TaPHD243	TraesCSU02G246200.1	0	0		0	0		0	0		0	0
TaPHD244	TraesCSU02G252500.1	0	0		0	0		0	0		0	0

## Sheet: Powdery_mildew
Table S8-4 Transcriptome value of inoculated powdery mildew
Name	ID	none, N9134			E09 24 hours			E09 48 hours			E09 72 hours
		tpm	SEM		tpm	SEM		tpm	SEM		tpm	SEM
TaPHD1	TraesCS1A02G025700.1	0.559446	0.269132		0.706167	0.182428		1.6802	0.411706		2.28945	1.01064
TaPHD2	TraesCS1A02G065700.1	2.20812	0.372724		1.92964	0.399863		2.39696	1.03716		3.65264	1.35217
TaPHD3	TraesCS1A02G108900.1	1.23048	0.103597		2.22278	0.423282		3.11868	0.9813		2.56248	0.493175
TaPHD4	TraesCS1A02G110200.1	12.3363	3.39432		16.237	2.1007		21.2645	3.00531		18.2151	1.95519
TaPHD5	TraesCS1A02G190700.1	1.76359	0.184816		1.48212	0.283351		3.86338	1.79286		4.45751	1.52626
TaPHD6	TraesCS1A02G262200.1	3.61163	0.785283		3.30262	0.733295		5.77659	1.44395		5.92692	1.33156
TaPHD7	TraesCS1A02G338900.1	0.267115	0.200956		0.282054	0.327299		1.08162	0.370923		0.625259	0.563242
TaPHD8	TraesCS1B02G032600.1	0.303769	0.174043		0.438184	0.178796		0.552139	0.278692		1.05823	0.15141
TaPHD9	TraesCS1B02G083900.1	9.97e-10	1.73e-09		0.545366	0.460713		1.31297	0.841661		0.559367	0.968851
TaPHD10	TraesCS1B02G108200.1	1.00601	0.253437		1.98262	0.481863		2.20224	0.783333		2.1607	0.732064
TaPHD11	TraesCS1B02G129400.1	11.5797	2.57148		16.2854	1.9209		22.969	2.19893		20.3464	2.95415
TaPHD12	TraesCS1B02G205900.1	2.22896	0.292667		1.62232	0.129168		4.50778	1.951		5.72278	2.06642
TaPHD13	TraesCS1B02G272800.2	0	0		0	0		0	0		0	0
TaPHD14	TraesCS1B02G351300.1	2.00258	0.627227		2.00367	0.424496		5.06628	1.99535		5.83631	2.56482
TaPHD15	TraesCS1D02G026100.1	0.182048	0.105653		0.202661	0.0284232		0.612517	0.254057		0.72137	0.222085
TaPHD16	TraesCS1D02G066700.1	0.0400663	0.0693969		1.61e-08	2.79e-08		0.503732	0.448629		0	0
TaPHD17	TraesCS1D02G090400.1	1.72792	0.233669		4.46532	1.29587		5.18926	1.82416		4.02756	1.12932
TaPHD18	TraesCS1D02G111700.1	13.9572	3.66879		18.9873	1.5922		27.9636	4.22608		21.2779	2.31814
TaPHD19	TraesCS1D02G262200.1	10.4681	1.235		8.39396	2.20757		11.6415	2.10931		12.8795	2.53553
TaPHD20	TraesCS1D02G341000.1	0	0		0	0		0	0		0	0
TaPHD21	TraesCS2A02G064600.1	1.86972	0.139489		1.17114	0.810865		3.7127	1.45579		3.83865	1.20482
TaPHD22	TraesCS2A02G085100.1	0	0		0	0		0	0		0	0
TaPHD23	TraesCS2A02G094000.1	4.78401	0.499738		5.25931	0.642208		10.4216	4.20602		12.4493	5.62417
TaPHD24	TraesCS2A02G094800.1	0.0129421	0.000512594		0.0166658	0.0288661		0.0202152	0.0251015		0.039597	0.0163674
TaPHD25	TraesCS2A02G126900.1	1.30632	0.358179		1.10445	0.137462		2.62094	1.07668		3.90806	1.82363
TaPHD26	TraesCS2A02G172100.1	10.6333	0.746351		8.55055	1.50748		15.3944	2.91036		16.8322	0.574853
TaPHD27	TraesCS2A02G227100.1	4.20835	0.960745		2.49865	2.48703		7.25318	4.23826		6.5104	3.16492
TaPHD28	TraesCS2A02G235700.1	4.47066	0.721358		3.89691	0.496316		10.4499	4.77969		11.462	4.62105
TaPHD29	TraesCS2A02G260400.1	2.45205	0.339201		2.50619	0.221999		4.69527	1.32574		5.3368	1.30726
TaPHD30	TraesCS2A02G305000.1	0.0603194	0.0505974		0.0239978	0.00985574		0.0778717	0.0918724		0.0389419	0.0216077
TaPHD31	TraesCS2A02G312700.1	0	0		0	0		0	0		0	0
TaPHD32	TraesCS2A02G428300.1	0.056185	0.0886694		0.731631	0.972833		1.69381	0.744615		1.71085	1.48869
TaPHD33	TraesCS2A02G563500.1	0.24465	0.059803		0.118509	0.148567		0.478466	0.559752		0.203596	0.352637
TaPHD34	TraesCS2B02G076800.1	1.54711	0.190522		1.4039	0.120483		2.74451	1.37828		3.60279	1.87221
TaPHD35	TraesCS2B02G099800.1	0	0		0	0		0	0		0	0
TaPHD36	TraesCS2B02G108800.1	6.61767	1.05539		6.93996	0.498493		13.3	4.48341		15.0237	6.15551
TaPHD37	TraesCS2B02G109900.1	0.0050824	0.00880297		0.0231827	0.0290234		0.00937673	0.016241		0.04546	0.0395118
TaPHD38	TraesCS2B02G148800.1	1.48664	0.354763		1.38184	0.133085		3.42288	1.30531		5.01435	2.19443
TaPHD39	TraesCS2B02G198500.1	4.50894	1.86924		2.96018	0.494962		7.03883	0.59955		6.97144	0.545119
TaPHD40	TraesCS2B02G257000.1	2.26107	1.05562		2.27789	0.204947		3.24165	1.12513		5.19503	1.48958
TaPHD41	TraesCS2B02G257600.1	0.0950372	0.164609		2.03e-07	3.51e-07		3.11e-06	5.39e-06		7.18e-07	1.23e-06
TaPHD42	TraesCS2B02G281600.1	0.0651777	0.112891		0.544452	0.583223		0.353742	0.36614		0	0
TaPHD43	TraesCS2B02G321800.1	0.106863	0.101504		0.236418	0.0556358		0.242044	0.0534664		0.246557	0.0891566
TaPHD44	TraesCS2B02G329700.1	0.230522	0.0845222		0	0		0.063227	0.0549094		0.168429	0.155242
TaPHD45	TraesCS2B02G622700.1	0.00031268	0.000190998		0.000150174	9.97e-06		0.000116563	0.000201892		0.000814912	0.000830744
TaPHD46	TraesCS2D02G062900.5	0	0		0	0		0	0		0.0492284	0.0456923
TaPHD47	TraesCS2D02G083000.1	0	0		0	0		0	0		0	0
TaPHD48	TraesCS2D02G092600.1	5.63531	1.63338		5.93077	0.429853		11.7703	4.54109		14.5804	6.28696
TaPHD49	TraesCS2D02G093300.1	0.00485603	0.0084109		0.0045406	0.00786455		0.0133472	0.0134413		0.0511976	0.0511524
TaPHD50	TraesCS2D02G129400.1	1.68506	0.373779		1.67218	0.141222		3.42097	1.35401		4.65015	2.00441
TaPHD51	TraesCS2D02G179400.1	10.6725	1.22028		5.89067	0.838156		9.29765	0.871692		12.66	2.52659
TaPHD52	TraesCS2D02G238100.1	4.13292	0.132473		3.21266	0.338996		9.60749	4.14989		9.65322	4.25245
TaPHD53	TraesCS2D02G242500.1	2.45961	0.879533		2.45731	0.510874		4.7712	0.78601		4.97006	1.18557
TaPHD54	TraesCS2D02G263300.1	2.3332	0.283543		2.28557	0.3135		4.948	1.03222		6.10605	1.85921
TaPHD55	TraesCS2D02G303600.1	0.100374	0.0692763		0.138976	0.128512		0.330584	0.207738		0.180115	0.156031
TaPHD56	TraesCS2D02G311200.1	0.109323	0.0429337		0.0938437	0.0862443		0.0362653	0.0315038		0.0378047	0.0654796
TaPHD57	TraesCS2D02G426400.1	0.125039	0.216573		0.0492337	0.0852752		0	0		0.0549157	0.0951167
TaPHD58	TraesCS2D02G571900.1	0	0		0.0961737	0.166578		0.223191	0.198133		0	0
TaPHD59	TraesCS3A02G113700.1	0.0972404	0.0562723		0.0435501	0.0204257		0.0689173	0.068095		0.159577	0.0547636
TaPHD60	TraesCS3A02G143300.1	0.0926983	0.160558		0.179869	0.169284		0.246143	0.426333		0.686268	0.425478
TaPHD61	TraesCS3A02G273300.1	2.61863	0.646159		2.48436	0.180282		4.77047	1.74569		6.67296	2.26788
TaPHD62	TraesCS3A02G388800.1	5.10211	0.668457		4.32989	0.800142		6.02209	1.0309		6.69732	0.749279
TaPHD63	TraesCS3A02G395200.1	0.221312	0.0862159		0.137126	0.081576		0.573033	0.236174		0.877162	0.502179
TaPHD64	TraesCS3A02G403600.1	10.9898	1.86835		16.7911	1.77095		18.0805	4.62026		18.4573	4.33344
TaPHD65	TraesCS3A02G408500.1	0	0		0	0		0	0		0	0
TaPHD66	TraesCS3A02G416700.1	0	0		0.0367813	0.0637071		0.0305752	0.0529577		0.0263862	0.0241228
TaPHD67	TraesCS3A02G513600.1	0.307796	0.166708		0.438418	0.163401		0.379858	0.113539		0.850033	0.261853
TaPHD68	TraesCS3A02G514100.1	0	0		0	0		0	0		0	0
TaPHD69	TraesCS3A02G538000.1	6.29656	0.694648		7.07495	1.00469		8.04749	5.59453		16.1552	8.5641
TaPHD70	TraesCS3B02G133100.1	0.0083389	0.0144434		0.0151581	0.0131277		0	0		0.0075868	0.0131407
TaPHD71	TraesCS3B02G161800.1	0.0231802	0.0401493		0.0344867	0.0597327		0.11083	0.191964		0.142647	0.184126
TaPHD72	TraesCS3B02G307000.1	2.35279	0.313727		2.26761	0.470243		4.61031	1.91909		5.45278	1.70328
TaPHD73	TraesCS3B02G419900.1	3.59542	0.344287		3.46105	0.280307		4.28272	0.763072		4.39313	0.436378
TaPHD74	TraesCS3B02G427000.1	0.281448	0.233768		0.346912	0.163069		0.947492	0.430235		1.27375	0.547349
TaPHD75	TraesCS3B02G437100.1	6.53085	0.537883		11.1725	1.12812		11.3115	1.93254		10.8084	2.95587
TaPHD76	TraesCS3B02G451700.1	0.200853	0.119344		0.0728207	0.0638441		0.279588	0.165978		0.358774	0.222564
TaPHD77	TraesCS3B02G582000.1	1.65828	0.37931		1.45816	0.33949		1.57594	0.392928		1.89434	0.688822
TaPHD78	TraesCS3B02G582800.1	0	0		0	0		0	0		0	0
TaPHD79	TraesCS3B02G603400.1	0	0		0.53223	0.921849		7.56e-10	1.02e-09		2.54e-05	4.39e-05
TaPHD80	TraesCS3D02G116200.1	0.0152316	0.0132205		0	0		0.00713433	0.012357		0	0
TaPHD81	TraesCS3D02G144300.1	0.28553	0.175913		0.331118	0.302036		0.513311	0.611029		0.400371	0.361687
TaPHD82	TraesCS3D02G202300.1	1.71106	0.170306		1.39927	0.0051864		3.40051	1.95418		4.48248	1.76851
TaPHD83	TraesCS3D02G272700.1	1.59843	0.248639		1.74527	0.171347		4.19496	1.61012		4.71205	1.55251
TaPHD84	TraesCS3D02G380800.1	3.35459	0.168726		3.54492	0.488206		4.21918	0.699319		5.09649	0.728718
TaPHD85	TraesCS3D02G388800.1	0.447256	0.238156		0.216639	0.146486		1.07606	0.638664		1.61555	0.947139
TaPHD86	TraesCS3D02G398800.1	0	0		0	0		0	0		0	0
TaPHD87	TraesCS3D02G403600.1	0.735131	0.144214		0.197373	0.113707		0.585177	0.192601		0.715124	0.369026
TaPHD88	TraesCS3D02G412200.1	0.0178608	0.0309358		0.0331735	0.038285		0.00804963	0.0139424		0.0330051	0.0285932
TaPHD89	TraesCS3D02G521900.1	0.534809	0.100462		0.39121	0.163691		0.505251	0.227736		0.587007	0.112206
TaPHD90	TraesCS3D02G543400.1	0	0		0	0		0	0		0	0
TaPHD91	TraesCS4A02G066400.1	6.87182	0.739501		4.84448	0.77448		9.73587	4.19481		12.6075	5.55526
TaPHD92	TraesCS4A02G109600.1	0.217285	0.376349		0.555766	0.345426		0.302173	0.267338		0.661858	0.55637
TaPHD93	TraesCS4A02G117900.1	3.49072	0.801193		3.66084	0.595579		5.63886	1.91888		6.30101	2.67572
TaPHD94	TraesCS4A02G166600.1	0	0		0.0827487	0.0716933		0.162733	0.0956975		0.19186	0.12284
TaPHD95	TraesCS4A02G167200.1	1.87267	0.321528		2.03113	0.630847		3.53591	0.988972		4.6598	1.33915
TaPHD96	TraesCS4A02G182900.1	0.562609	0.0541623		0.518344	0.149054		1.41705	0.546182		1.97113	1.15288
TaPHD97	TraesCS4A02G184500.1	0.0228571	0.0019639		0.015371	0.017467		0.0545987	0.054717		0.102047	0.0543952
TaPHD98	TraesCS4A02G210200.1	0.624222	0.613947		1.31145	0.193399		1.92536	1.70548		2.08397	0.983968
TaPHD99	TraesCS4A02G225500.1	3.9644	2.75338		5.97636	0.314191		10.0955	2.89692		10.601	2.33141
TaPHD100	TraesCS4A02G227900.1	14.6259	1.80144		10.1156	1.86295		21.3015	4.17901		32.1888	7.08117
TaPHD101	TraesCS4A02G265200.1	0.291384	0.114996		0.261528	0.202134		0.398605	0.136193		0.840233	0.369682
TaPHD102	TraesCS4A02G324900.1	0.0048664	0.00842885		0	0		0.008886	0.00769677		0	0
TaPHD103	TraesCS4A02G368200.1	1.08e-08	1.01e-08		4.46e-07	7.66e-07		1.57e-08	1.05e-08		7.52e-09	3.44e-09
TaPHD104	TraesCS4A02G397400.1	0	0		0	0		0	0		0	0
TaPHD105	TraesCS4A02G409000.1	0.892433	0.95378		0.898535	0.86915		0.891792	1.54454		2.93763	1.25581
TaPHD106	TraesCS4A02G498600.1	0.434918	0.443528		0.881435	1.05083		0.25067	0.434174		0.114734	0.198725
TaPHD107	TraesCS4B02G049600.1	0.060814	0.0771413		0.0576723	0.0204951		0.109984	0.0665938		0.0992795	0.0622215
TaPHD108	TraesCS4B02G088200.1	11.3746	2.04169		8.36615	0.752485		19.656	5.78796		25.8986	6.23339
TaPHD109	TraesCS4B02G090700.1	1.63476	0.826321		1.24593	0.201659		4.54214	1.73289		5.09459	1.20097
TaPHD110	TraesCS4B02G113600.1	0.666982	0.158551		0.94746	0.329344		1.55206	1.14103		2.45754	0.734762
TaPHD111	TraesCS4B02G125100.1	1.41507	0.293449		3.137	0.19542		3.70454	0.637902		3.35627	0.813939
TaPHD112	TraesCS4B02G134200.1	0.0596493	0.0176636		0.0302697	0.0278946		0.099631	0.0568025		0.14966	0.0953544
TaPHD113	TraesCS4B02G135700.1	0	0		0	0		0	0		0.120027	0.207893
TaPHD114	TraesCS4B02G145500.1	0	0		0	0		0	0		0	0
TaPHD115	TraesCS4B02G186500.1	6.30912	0.624972		7.08252	1.41752		10.8828	3.98528		11.2307	4.31355
TaPHD116	TraesCS4B02G194600.1	0.0998947	0.0963175		0.068409	0.118488		0.264172	0.229111		0.382739	0.241041
TaPHD117	TraesCS4B02G229300.1	5.14205	1.46368		7.81862	0.735591		8.83042	0.846742		7.6343	0.403803
TaPHD118	TraesCS4B02G243900.1	6.98554	1.55298		4.62824	1.15264		9.15592	3.58674		11.4352	5.45928
TaPHD119	TraesCS4B02G307800.1	4.38903	1.73133		4.47078	1.37791		8.00084	1.50588		8.44473	1.50624
TaPHD120	TraesCS4B02G395800.1	1.08792	0.119568		1.37043	0.36191		3.24721	1.59849		4.10413	1.80593
TaPHD121	TraesCS4D02G050000.1	0.344752	0.265776		0.207266	0.100652		0.24356	0.0862729		0.341589	0.280882
TaPHD122	TraesCS4D02G085300.1	11.4857	3.44282		8.32093	3.19456		18.7449	3.98398		23.8692	6.24795
TaPHD123	TraesCS4D02G087800.1	1.1047	0.629977		1.29008	0.320248		3.67567	1.29547		4.06916	0.810057
TaPHD124	TraesCS4D02G111200.1	0.186038	0.0700204		0.190591	0.16506		0.276836	0.0832809		0.599862	0.284007
TaPHD125	TraesCS4D02G129100.1	0.0564206	0.0486635		0.042451	0.00695543		0.0686265	0.0417057		0.148811	0.0502816
TaPHD126	TraesCS4D02G130400.1	0	0		0	0		0	0		0	0
TaPHD127	TraesCS4D02G150100.1	0.133554	0.231323		0.101125	0.0940804		0.0616893	0.106849		0.377528	0.297516
TaPHD128	TraesCS4D02G153100.1	0	0		0	0		0.0739067	0.12801		0.0674137	0.116764
TaPHD129	TraesCS4D02G187800.1	3.52185	0.715485		3.2282	0.448338		4.80016	1.54262		5.53266	2.03116
TaPHD130	TraesCS4D02G195300.1	0.0623793	0.108044		0.0482737	0.0836124		0.180488	0.222721		0.191326	0.229824
TaPHD131	TraesCS4D02G230400.1	3.40361	0.899487		5.80379	1.30454		5.61057	0.452884		5.3436	0.513488
TaPHD132	TraesCS4D02G243300.1	8.72603	1.82897		5.33765	0.642477		12.1565	5.65621		15.507	6.92811
TaPHD133	TraesCS4D02G306000.1	2.75246	1.99908		2.87289	0.733675		1.87403	0.919764		2.90721	1.40032
TaPHD134	TraesCS5A02G097100.1	3.33505	1.04532		4.77397	0.998904		7.69616	2.57104		9.21073	2.89369
TaPHD135	TraesCS5A02G099800.1	3.20872	0.31367		2.83215	0.262007		5.68914	2.45564		7.11225	2.22822
TaPHD136	TraesCS5A02G101700.1	9.05514	2.24156		8.72155	0.917838		14.4056	2.52311		17.6321	4.65075
TaPHD137	TraesCS5A02G125100.1	0.0067827	0.011748		0	0		0.0312559	0.0541368		0.0199322	0.0191465
TaPHD138	TraesCS5A02G130800.1	0	0		0	0		0	0		0	0
TaPHD139	TraesCS5A02G155100.1	0.930142	0.252129		1.20957	0.228449		1.87285	0.742044		2.16768	0.733911
TaPHD140	TraesCS5A02G165200.1	0.870995	0.206282		0.968979	0.260096		1.91755	0.577713		2.56264	0.600575
TaPHD141	TraesCS5A02G201700.1	5.16097	0.858423		4.6967	1.28631		7.3019	0.952649		7.40855	0.818562
TaPHD142	TraesCS5A02G216100.1	0.116413	0.201633		0.151961	0.263204		0.320786	0.410066		0.277582	0.293966
TaPHD143	TraesCS5A02G233600.1	1.12e-09	1.94e-09		3.57e-06	4.79e-06		1.17e-06	2.03e-06		6.71e-07	1.16e-06
TaPHD144	TraesCS5A02G307300.1	0.180463	0.305784		0.08048	0.139395		0.156499	0.271065		0.769941	0.510956
TaPHD145	TraesCS5A02G318200.1	1.32186	0.212575		0.996666	0.253218		2.66403	0.715278		3.69138	1.29589
TaPHD146	TraesCS5A02G362100.1	0.316333	0.40276		0.141654	0.245353		0.495788	0.594403		0.536316	0.440835
TaPHD147	TraesCS5A02G386300.1	1.52867	0.095884		1.29194	0.332923		3.10717	1.48515		4.43173	1.934
TaPHD148	TraesCS5A02G386800.1	6.77408	0.773169		6.17316	1.06696		12.5809	4.5385		12.7801	2.52144
TaPHD149	TraesCS5A02G445200.1	1.20552	0.703865		2.3335	0.797949		2.92509	1.28591		3.58056	1.23979
TaPHD150	TraesCS5A02G557400.1	1.2336	0.0712717		1.511	0.0086554		2.40545	0.657544		2.70921	1.01813
TaPHD151	TraesCS5B02G102800.1	3.00452	0.682381		3.50891	0.214872		6.06845	2.20183		7.42819	2.81212
TaPHD152	TraesCS5B02G105000.1	1.95788	0.0797301		1.61393	0.314811		3.99095	1.57075		4.71818	1.4806
TaPHD153	TraesCS5B02G106500.1	1.72442	1.21097		0.108816	0.188475		1.50211	0.346223		1.3654	1.49959
TaPHD154	TraesCS5B02G124600.1	0.450888	0.148221		0.198738	0.0673866		0.35544	0.0724783		0.384127	0.163369
TaPHD155	TraesCS5B02G130700.1	0.0894513	0.102263		0	0		0	0		0	0
TaPHD156	TraesCS5B02G153300.1	1.16477	0.260927		1.22097	0.282704		2.99934	0.96014		2.643	0.829016
TaPHD157	TraesCS5B02G163000.1	1.37426	0.197448		1.13216	0.212431		2.8412	1.12993		3.99782	1.0805
TaPHD158	TraesCS5B02G200300.1	4.80596	1.00156		4.38483	0.1923		5.8229	1.09092		7.76904	0.830553
TaPHD159	TraesCS5B02G214600.1	0.957663	0.251372		1.17411	0.710639		2.81947	0.661549		3.99034	1.98604
TaPHD160	TraesCS5B02G232100.1	2.33e-05	4.04e-05		0.0923192	0.0920324		0.037789	0.0654525		0.0103015	0.0178427
TaPHD161	TraesCS5B02G307700.1	0.370963	0.331941		0.440831	0.125051		1.11872	0.325082		1.34061	0.46548
TaPHD162	TraesCS5B02G318700.1	0.187388	0.324565		0.513594	0.365753		0.128686	0.22289		0	0
TaPHD163	TraesCS5B02G364900.1	0.0259494	0.0320008		0.021915	0.0379578		0.0296187	0.051301		9.79e-09	1.7e-08
TaPHD164	TraesCS5B02G391200.1	2.31796	0.37045		1.99051	0.110312		4.9132	2.04038		6.44738	2.83278
TaPHD165	TraesCS5B02G391700.1	6.29779	0.578488		5.99491	1.16293		11.1028	3.18258		11.7668	3.1603
TaPHD166	TraesCS5B02G450300.1	3.91141	0.350821		4.9024	0.596104		6.69176	2.06392		9.06847	1.80978
TaPHD167	TraesCS5B02G486600.1	2.32688	0.87692		5.39181	0.626259		5.43203	1.03716		7.15751	0.698628
TaPHD168	TraesCS5B02G504400.1	0	0		0	0		0	0		0	0
TaPHD169	TraesCS5D02G109600.1	3.30685	0.222031		3.70998	0.109527		6.46323	1.92746		7.41164	2.31646
TaPHD170	TraesCS5D02G112100.1	3.98286	0.598826		3.12468	0.269657		6.69	2.67489		8.83389	3.23402
TaPHD171	TraesCS5D02G113900.1	7.9849	2.69072		6.45375	0.916099		6.5063	1.05943		6.89723	4.67294
TaPHD172	TraesCS5D02G132800.1	0.0227749	0.0394472		0.0838688	0.0369483		0.00635923	0.0110145		0.0322434	0.0558473
TaPHD173	TraesCS5D02G138300.1	0	0		0	0		0	0		0	0
TaPHD174	TraesCS5D02G170100.1	0.877209	0.440673		0.819097	0.311765		2.12251	0.901126		3.17592	1.19024
TaPHD175	TraesCS5D02G208000.1	4.35431	0.641522		5.47065	0.927336		7.06145	1.06273		9.28508	0.687021
TaPHD176	TraesCS5D02G224100.1	4.19138	0.211264		4.22392	0.683405		6.70755	1.10957		7.95534	1.39117
TaPHD177	TraesCS5D02G240500.1	0.0945827	0.0524043		0.0205217	0.0355446		0.0299743	0.0295868		0.0708433	0.061638
TaPHD178	TraesCS5D02G314200.1	0.528242	0.21117		0.311705	0.330811		1.45851	0.664873		0.978691	0.347483
TaPHD179	TraesCS5D02G324500.1	4.57e-11	7.91e-11		0	0		0	0		0	0
TaPHD180	TraesCS5D02G371100.1	0.142569	0.186292		0.619961	0.23481		0.158674	0.206383		0.40427	0.699714
TaPHD181	TraesCS5D02G396100.1	2.14033	0.29494		1.75302	0.174629		4.52389	1.72515		5.38344	1.97123
TaPHD182	TraesCS5D02G396600.1	3.87353	1.08477		4.87191	0.481596		9.44123	2.46017		10.8025	4.62743
TaPHD183	TraesCS5D02G453200.1	6.20378	2.76437		6.77107	0.372189		9.89013	2.31397		9.10786	1.49185
TaPHD184	TraesCS5D02G486400.1	0.810081	0.680839		1.40365	1.13359		1.17326	0.529285		1.31324	0.327325
TaPHD185	TraesCS5D02G505100.1	0	0		0	0		0	0		0.0208537	0.0361197
TaPHD186	TraesCS5D02G556200.1	0	0		0	0		0	0		0	0
TaPHD187	TraesCS6A02G065800.1	0	0		0.095054	0.124744		0	0		0.0318671	0.0551955
TaPHD188	TraesCS6A02G096100.1	0.219057	0.129361		0.0916497	0.0356438		0.0983927	0.0542879		0.131933	0.042749
TaPHD189	TraesCS6A02G117600.1	1.07661	0.539751		2.01351	0.264819		3.75838	0.984803		4.02397	1.62024
TaPHD190	TraesCS6A02G123400.1	5.05247	0.569522		4.80099	0.513691		7.17524	1.56193		7.88771	1.55848
TaPHD191	TraesCS6A02G169600.1	0.415993	0.075532		0.357799	0.0762821		0.616573	0.340895		1.12639	0.47133
TaPHD192	TraesCS6A02G282700.1	1.25439	0.163571		1.01994	0.161225		2.52316	0.833898		2.75314	1.01512
TaPHD193	TraesCS6A02G329200.1	0.531999	0.462507		0.261231	0.452228		1.23104	0.507773		1.74781	1.37954
TaPHD194	TraesCS6A02G380300.1	0.219079	0.223018		0	0		0	0		0.766148	1.14741
TaPHD195	TraesCS6B02G040000.1	0.0505294	0.0875176		0	0		2.02e-10	3.5e-10		5.62e-09	9.73e-09
TaPHD196	TraesCS6B02G088800.1	0.0185759	0.0321743		0.882608	0.0711682		0.243339	0.0716178		0.144004	0.080607
TaPHD197	TraesCS6B02G124500.1	0.0863738	0.0733184		0.0950044	0.0610668		0.183655	0.0858537		0.271723	0.10689
TaPHD198	TraesCS6B02G145900.1	1.32481	0.551891		1.41992	0.233275		3.50696	1.02418		4.19585	1.93181
TaPHD199	TraesCS6B02G151600.1	0.650692	0.6599		0.829903	0.509101		2.23761	1.12342		2.74501	2.38272
TaPHD200	TraesCS6B02G197500.1	0.576405	0.071184		0.582174	0.157801		1.06766	0.325968		1.39622	0.618231
TaPHD201	TraesCS6B02G311000.1	1.23393	0.184898		1.07393	0.154568		1.95218	0.769529		2.54141	0.381191
TaPHD202	TraesCS6B02G360000.1	0.585556	0.344249		0.289859	0.325319		0.482496	0.575054		2.00868	1.58258
TaPHD203	TraesCS6B02G419100.1	0.449114	0.253438		0.432167	0.119019		1.45795	0.908884		2.18356	1.09447
TaPHD204	TraesCS6D02G031700.1	3.12e-06	5.4e-06		0.099878	0.172994		9.04e-07	1.56e-06		0.000784483	0.00135877
TaPHD205	TraesCS6D02G087200.1	0.0803591	0.0427555		0.26629	0.0356873		0.1622	0.130092		0.142271	0.0691224
TaPHD206	TraesCS6D02G107700.1	1.10593	0.587543		1.91279	0.461766		3.87068	0.980999		4.59405	1.83011
TaPHD207	TraesCS6D02G113600.1	5.07324	0.207935		4.47256	0.363951		6.58955	1.54418		7.9997	2.46178
TaPHD208	TraesCS6D02G159400.1	0.476146	0.0601844		0.527089	0.0989464		1.05293	0.527933		1.20522	0.285682
TaPHD209	TraesCS6D02G263200.1	1.10755	0.125586		0.712514	0.107538		1.98354	0.74437		2.78286	0.847973
TaPHD210	TraesCS6D02G308100.1	0.0757377	0.131181		0.123564	0.214019		0.35215	0.424817		0.928617	0.807206
TaPHD211	TraesCS6D02G365000.1	0.145265	0.132643		6.73e-06	5.95e-06		0.786663	0.686688		1.15571	1.00454
TaPHD212	TraesCS7A02G002000.1	2.14571	0.66942		2.17257	0.682669		0.640505	0.387911		1.52141	0.679598
TaPHD213	TraesCS7A02G147100.2	0.0514877	0.0891793		0	0		0.239409	0.3057		0.164014	0.22587
TaPHD214	TraesCS7A02G151700.1	3.62e-06	3.87e-06		2.47e-06	1.17e-06		1.01e-05	7.85e-06		6.87e-06	6.29e-06
TaPHD215	TraesCS7A02G168900.1	3.0273	0.244161		2.97859	0.840566		4.96334	1.77869		5.41795	3.73448
TaPHD216	TraesCS7A02G324700.1	0.343708	0.366673		1.02e-05	1.77e-05		0	0		0.1649	0.252687
TaPHD217	TraesCS7A02G410900.1	0.76981	0.215374		0.761305	0.200095		1.20636	0.390192		1.49344	0.28107
TaPHD218	TraesCS7A02G490700.1	0	0		0.177536	0.223975		0.190994	0.329158		0.419519	0.680105
TaPHD219	TraesCS7A02G566000.1	1.48601	0.164512		1.43366	0.120797		2.76127	1.07839		3.26031	1.01188
TaPHD220	TraesCS7A02G569600.1	1.13074	0.329331		1.15171	0.22206		2.18351	0.805325		2.16739	0.646564
TaPHD221	TraesCS7B02G050100.2	2.80184	1.33742		1.8689	0.872422		2.57028	1.48219		4.36185	2.08243
TaPHD222	TraesCS7B02G055600.1	1.05905	0.151196		0.905809	0.267702		1.93005	0.722566		2.14224	0.746866
TaPHD223	TraesCS7B02G073800.1	2.85282	0.529143		2.24641	1.06604		3.43512	2.98657		4.36438	1.32199
TaPHD224	TraesCS7B02G225200.1	1.45052	0.255313		1.36837	0.330657		0.746975	0.656248		2.2628	0.504464
TaPHD225	TraesCS7B02G310100.1	0.762902	0.0682905		0.877818	0.162688		1.15173	0.529753		1.50915	0.404614
TaPHD226	TraesCS7B02G393900.1	0.82772	0.954354		0.608847	0.747922		1.91204	1.55462		2.2124	1.14483
TaPHD227	TraesCS7B02G489100.1	1.11135	0.336233		1.16288	0.101172		1.6295	0.101325		2.0222	0.565539
TaPHD228	TraesCS7B02G492100.1	1.70534	0.152501		0.779069	0.586688		2.84551	1.72387		3.48608	0.67053
TaPHD229	TraesCS7D02G093600.1	0	0		0	0		0	0		0	0
TaPHD230	TraesCS7D02G093700.1	0	0		0	0		0	0		0	0
TaPHD231	TraesCS7D02G148900.1	0.567935	0.597161		0.730121	0.385406		0.904227	1.1369		0.431401	0.432131
TaPHD232	TraesCS7D02G153500.1	2.42477	0.233909		2.20989	0.642562		4.95546	1.79055		5.71241	2.31639
TaPHD233	TraesCS7D02G169800.1	3.77474	0.690014		3.0753	0.816042		5.85023	2.13468		5.61707	3.81709
TaPHD234	TraesCS7D02G225300.1	0.175734	0.0597054		0.312377	0.201277		0.679581	0.124303		0.695588	0.373892
TaPHD235	TraesCS7D02G321100.1	1.68198	0.184362		1.30898	0.0994796		1.57974	0.508317		2.59206	0.886012
TaPHD236	TraesCS7D02G403900.1	0.572103	0.0774703		0.459928	0.0832542		0.825033	0.239652		1.16323	0.272738
TaPHD237	TraesCS7D02G477000.1	0.492804	0.553478		0.316896	0.177378		1.30604	0.843673		1.35664	1.17925
TaPHD238	TraesCS7D02G543000.1	1.57665	0.3059		1.5672	0.111063		2.89933	0.784707		3.17974	0.904482
TaPHD239	TraesCS7D02G544800.1	0.897157	0.355264		0.88084	0.195959		1.88154	0.922476		2.49088	0.680883
TaPHD240	TraesCSU02G031300.1	2.50606	0.135348		3.15004	0.124134		5.51176	1.47157		5.5116	2.0927
TaPHD241	TraesCSU02G079800.1	0.402008	0.0366988		0.207434	0.0951571		0.631042	0.316013		1.02347	0.360737
TaPHD242	TraesCSU02G120100.1	0	0		0.609991	0.340084		0.146369	0.147426		0.0246119	0.0426291
TaPHD243	TraesCSU02G246200.1	0	0		0	0		0	0		0	0
TaPHD244	TraesCSU02G252500.1	0	0		0	0		0	0		0	0

## Sheet: Septoria
Table S8-5 Transcriptome value of inoculated septoria
Name	ID	mock 1 day			Zymoseptoria tritici 1 day			mock 4 days			Zymoseptoria tritici 4 days			mock 9 days			Zymoseptoria tritici 9 days			mock 14 days			Zymoseptoria tritici 14 days			mock 21 days			Zymoseptoria tritici 21 days
		tpm	SEM		tpm	SEM		tpm	SEM		tpm	SEM		tpm	SEM		tpm	SEM		tpm	SEM		tpm	SEM		tpm	SEM		tpm	SEM
TaPHD1	TraesCS1A02G025700.1	0.394976	0.0660287		0.593954	0.184227		0.202782	0.0213199		0.319709	0.206621		0.297054	0.038822		0.304675	0.0522081		0.558909	0.0314213		0.410782	0.150501		0.409038	0.381356		0.165777	0.287134
TaPHD2	TraesCS1A02G065700.1	0.918827	0.214714		1.12248	0.104199		0.596442	0.173684		0.957837	0.922523		1.2482	0.148419		0.777033	0.742103		1.57481	0.240719		0.272981	0.472817		1.40291	1.08176		0.564787	0.978239
TaPHD3	TraesCS1A02G108900.1	1.51571	0.19897		1.57745	0.203887		1.30479	0.158364		2.91645	3.08806		1.57414	0.303436		4.1597	1.05007		2.77388	0.730538		3.87608	1.13941		1.56658	1.30166		1.36075	1.2455
TaPHD4	TraesCS1A02G110200.1	9.02295	0.607363		9.76136	0.901959		6.77166	1.19583		10.3062	6.82941		9.4454	0.859551		14.1631	3.6435		13.4775	1.32059		11.979	8.05567		9.81064	8.26486		6.74882	7.03653
TaPHD5	TraesCS1A02G190700.1	0.906244	0.0946031		1.2384	0.291404		0.884807	0.104278		1.13644	0.28468		1.07825	0.258194		1.58183	0.539355		1.34218	0.177004		1.75148	0.33733		1.48263	1.2607		0.845482	0.994656
TaPHD6	TraesCS1A02G262200.1	1.99366	0.559831		2.12508	0.425997		1.82753	0.162497		1.89993	0.210508		2.04145	0.0815601		1.82472	0.670576		2.63317	0.112303		1.84452	1.01821		1.9402	1.68197		1.06984	0.985834
TaPHD7	TraesCS1A02G338900.1	0.930527	0.348296		0.569311	0.521582		0.316331	0.359264		0.189266	0.28764		0.25536	0.297193		0.239694	0.219365		0.203631	0.176346		0.391007	0.310526		0.236074	0.408887		0.259984	0.376434
TaPHD8	TraesCS1B02G032600.1	0.398544	0.0406057		0.359691	0.20978		0.199974	0.0571997		0.294756	0.181739		0.251659	0.046701		0.287421	0.0214025		0.464911	0.0963371		0.249234	0.218294		0.343229	0.303061		0.210442	0.364497
TaPHD9	TraesCS1B02G083900.1	0.0525633	0.0910424		0.135449	0.234605		0.033721	0.0584065		0.184012	0.25009		0.0972253	0.0899802		0.251907	0.116169		0.0669173	0.0641005		0.0571779	0.0560166		0.110402	0.142046		0.398883	0.527866
TaPHD10	TraesCS1B02G108200.1	1.09105	0.21877		1.00036	0.141156		1.02827	0.0275517		2.26989	2.33188		1.31369	0.109471		3.39007	1.08795		2.02874	0.432072		3.35076	0.799587		1.04281	0.837056		0.859991	0.7275
TaPHD11	TraesCS1B02G129400.1	8.73459	1.15773		9.56604	0.631159		6.65527	0.469323		7.95382	2.69414		9.88324	1.34015		11.1182	0.206073		12.9702	1.91362		10.8086	7.69983		9.40673	8.08553		4.9438	7.22232
TaPHD12	TraesCS1B02G205900.1	1.23721	0.0565357		1.38697	0.289275		1.18911	0.106306		1.41771	0.270724		1.36542	0.289401		1.473	0.290586		1.55724	0.197634		1.67508	0.61694		1.54459	1.3098		0.796625	1.0561
TaPHD13	TraesCS1B02G272800.2	0	0		0	0		0	0		0	0		0	0		0	0		0.0462473	0.0801027		0	0		0.00769867	0.0133345		0.502542	0.82186
TaPHD14	TraesCS1B02G351300.1	1.02142	0.152154		1.50035	0.586985		0.816008	0.0387631		1.19144	0.678026		0.981075	0.181155		1.34728	0.124518		1.39323	0.30859		0.35319	0.576562		0.9693	0.837894		0.507593	0.86367
TaPHD15	TraesCS1D02G026100.1	0.18635	0.0484741		0.2905	0.0776272		0.0935282	0.0391278		0.100305	0.0411869		0.120504	0.0141926		0.14393	0.0198863		0.14998	0.0111173		0.0806246	0.0733771		0.0959417	0.0838835		0.099147	0.0858684
TaPHD16	TraesCS1D02G066700.1	0.622221	0.308874		0.373142	0.342248		0.550768	0.482445		0.392432	0.294064		0.756441	0.419755		0.448271	0.452815		1.04807	0.602127		0.00038586	0.000668329		1.55339	1.4287		0.291476	0.504852
TaPHD17	TraesCS1D02G090400.1	2.00249	0.287102		1.68698	0.751122		1.623	0.277726		2.93317	2.47946		2.18615	0.657144		4.9445	0.352238		4.07906	1.17765		4.3139	3.23334		1.86299	1.61786		1.15923	2.00785
TaPHD18	TraesCS1D02G111700.1	9.33838	1.79086		9.07901	1.44867		7.91626	0.889178		6.84996	1.29776		10.2344	1.40429		9.87835	3.59063		15.3784	1.90889		10.8911	8.87641		10.3219	9.40177		5.46174	8.17936
TaPHD19	TraesCS1D02G262200.1	6.86972	1.4473		7.98536	1.40715		9.01499	0.398895		7.52746	1.96714		9.20165	0.622492		6.84955	2.5347		10.276	0.612914		6.42391	4.63597		8.13507	7.09397		4.04957	4.63806
TaPHD20	TraesCS1D02G341000.1	6.15e-06	1.07e-05		0.173651	0.300772		0.00209598	0.00362917		0.053495	0.0926561		1.28e-05	2.22e-05		0	0		1.65e-10	2.86e-10		0	0		4.24e-11	3.99e-11		0	0
TaPHD21	TraesCS2A02G064600.1	1.14661	0.198441		1.28549	0.568824		1.13457	0.114267		1.52831	0.399294		1.17753	0.290096		1.2986	0.115075		1.67576	0.376309		1.36745	0.525357		1.53075	1.3387		0.685293	1.18696
TaPHD22	TraesCS2A02G085100.1	0	0		0	0		0	0		0	0		0	0		0	0		0	0		0	0		0	0		0	0
TaPHD23	TraesCS2A02G094000.1	7.1037	2.61076		6.90137	3.84195		7.81101	0.311275		7.69175	1.33213		10.5875	2.73135		8.22886	3.25191		11.3287	0.736882		9.07258	4.62926		7.50521	6.5118		2.69801	2.29287
TaPHD24	TraesCS2A02G094800.1	0.00991005	0.00577262		0.0133879	0.00949064		0.00931764	0.00479577		0.0177871	0.00932429		0.00883368	0.00600482		0.00817139	0.000703974		0.00898305	0.00332335		0.0270268	0.0317481		0.0123419	0.0106972		0.0251933	0.0406705
TaPHD25	TraesCS2A02G126900.1	0.472492	0.0807101		0.659433	0.168266		0.366957	0.0377318		0.331998	0.0367094		0.492167	0.176685		0.409178	0.0742221		0.701167	0.0660168		0.236542	0.193027		0.652464	0.651308		0.258866	0.44837
TaPHD26	TraesCS2A02G172100.1	9.55399	0.614864		12.3997	3.05594		8.68696	0.371177		7.66119	1.42236		12.4639	0.759795		6.89078	3.95226		11.5112	0.337759		4.27573	3.55757		8.79587	7.32532		4.69738	7.06443
TaPHD27	TraesCS2A02G227100.1	5.22358	0.796593		5.72867	0.948934		2.72993	0.648772		3.72778	3.26073		4.17202	1.22473		2.84233	1.51868		4.05033	0.629524		2.25408	1.81514		2.29319	1.99517		1.44309	2.49951
TaPHD28	TraesCS2A02G235700.1	2.76753	0.272593		3.55853	0.549495		2.03952	0.143094		2.64598	0.774287		2.93317	0.644493		2.649	0.391607		3.87331	0.395405		2.0367	0.931578		3.49387	2.95807		1.42806	1.82641
TaPHD29	TraesCS2A02G260400.1	1.92497	0.24959		2.67886	0.672784		1.96496	0.134856		2.51708	1.01355		2.59762	0.269287		2.45259	0.124377		3.22256	0.225734		2.36347	1.29494		2.6507	2.25075		1.0768	1.3804
TaPHD30	TraesCS2A02G305000.1	0.117971	0.0403177		0.164049	0.0346574		0.113924	0.0251543		0.0808729	0.0698119		0.0350724	0.0103253		0.00735617	0.00640305		0.00606177	0.00115856		0.00490483	0.00849542		0.0122355	0.0110141		0.00313572	0.00543123
TaPHD31	TraesCS2A02G312700.1	0	0		0	0		0	0		0	0		0	0		0	0		0	0		0	0		0	0		0	0
TaPHD32	TraesCS2A02G428300.1	1.05976	0.137975		0.849962	0.990331		2.62e-08	4.54e-08		0.558942	0.738311		0.581483	0.507479		0.169957	0.178872		0.788998	0.715856		0.242252	0.280443		0.20665	0.357928		0.163839	0.283778
TaPHD33	TraesCS2A02G563500.1	0.287371	0.00709698		0.468776	0.287242		0.232177	0.0152347		0.202838	0.104909		0.308238	0.100021		0.155643	0.0851748		0.383469	0.0130689		0.03102	0.0403905		0.205703	0.21512		0.0686263	0.118864
TaPHD34	TraesCS2B02G076800.1	0.926479	0.280927		0.776061	0.0512529		0.704588	0.45919		0.817768	0.58816		0.75061	0.102491		0.897534	0.169223		1.0462	0.0397302		0.918669	0.117774		0.925363	0.801184		0.698689	0.438015
TaPHD35	TraesCS2B02G099800.1	0	0		0	0		0	0		0	0		0	0		0	0		0	0		0	0		0	0		0	0
TaPHD36	TraesCS2B02G108800.1	7.72285	3.17604		8.11256	4.01346		7.61937	0.0664464		6.78089	2.48759		9.82617	1.804		7.50905	3.95261		11.1863	0.426458		6.30341	4.08008		9.28362	7.98936		2.42578	2.34883
TaPHD37	TraesCS2B02G109900.1	0.0247413	0.0138103		0.0184438	0.0159733		0.0265736	0.0125046		0.0120369	0.00953813		0.00934727	0.00872324		0.0165703	0.0110618		0.011611	0.0108183		0.0612475	0.0262536		0.0162261	0.0140598		0.0066019	0.0114348
TaPHD38	TraesCS2B02G148800.1	0.960591	0.0103151		1.18822	0.235658		0.611434	0.0224886		0.697272	0.144189		0.961966	0.199863		0.676381	0.0949554		1.05128	0.113907		0.414279	0.2835		0.916374	0.786479		0.501049	0.606445
TaPHD39	TraesCS2B02G198500.1	4.66067	1.07926		5.07439	2.6681		3.63381	0.317909		2.64474	2.03099		4.69544	0.380811		2.7626	1.7053		3.53736	0.483696		1.15048	0.938736		2.57306	2.12821		1.2444	2.01733
TaPHD40	TraesCS2B02G257000.1	2.95309	0.48621		4.18993	0.156784		1.64731	0.213983		2.77191	2.03432		2.74243	0.202118		2.64036	0.557257		3.34539	0.373182		1.53416	0.823334		1.88334	1.63561		1.16383	1.17909
TaPHD41	TraesCS2B02G257600.1	0	0		0.0239562	0.0414934		0.105354	0.0324146		0.0337033	0.041851		0	0		0	0		0.0293267	0.0507953		0.0106818	0.0185014		1.29e-07	1.59e-07		0.00636475	0.0110206
TaPHD42	TraesCS2B02G281600.1	0.0922632	0.082728		0.176119	0.262632		0.126675	0.213884		0.857557	1.37993		0.143863	0.129063		1.12919	1.14454		0.303326	0.502619		1.49767	1.91012		0.131135	0.154732		0.535685	0.468508
TaPHD43	TraesCS2B02G321800.1	0.00172907	0.00299483		0.0133788	0.00933595		0.0203764	0.0096988		0.0217042	0.0203729		0.0070503	0.00611074		0.00576525	0.00236157		0.0137465	0.00653432		0.00913736	0.00890921		0.013685	0.0145278		0	0
TaPHD44	TraesCS2B02G329700.1	0.670868	0.235141		0.262375	0.0761295		0.515184	0.193767		0.616403	0.283202		0.311149	0.016308		0.241045	0.211603		0.191509	0.0386729		0	0		0.0895413	0.0833701		0.0316108	0.0547515
TaPHD45	TraesCS2B02G622700.1	1.09e-08	1.89e-08		5.38e-06	9.31e-06		8.17e-05	3.36e-05		6.48e-05	3.37e-05		4.11e-05	3.56e-05		3.87e-05	4.67e-05		5.71e-05	6.39e-05		3.17e-05	5.49e-05		4.21e-05	7.3e-05		0	0
TaPHD46	TraesCS2D02G062900.5	0	0		0	0		0	0		0	0		0	0		0	0		0	0		0	0		0	0		0	0
TaPHD47	TraesCS2D02G083000.1	0	0		0	0		0	0		0	0		0	0		0	0		0	0		0	0		0	0		0	0
TaPHD48	TraesCS2D02G092600.1	6.08336	2.02954		6.34904	2.88276		5.04256	0.304106		4.8905	0.841557		6.3497	1.05476		5.36231	1.45436		6.58577	0.430101		5.56877	2.32855		5.7982	5.03573		2.16748	1.9859
TaPHD49	TraesCS2D02G093300.1	0.0183342	0.0156328		0.0207019	0.00645605		0.00421805	0.000260752		0.00551153	0.00954626		0.0081397	0.0072514		0.00439707	0.00417274		0.0140649	0.00668569		0.0166042	0.0145804		0.0101949	0.0115198		0.00504253	0.00873392
TaPHD50	TraesCS2D02G129400.1	1.03268	0.123233		1.18697	0.314367		0.622646	0.0781345		0.860548	0.2865		1.00028	0.207963		0.785771	0.148903		1.21659	0.131455		0.638515	0.357507		1.04849	0.909667		0.573149	0.753803
TaPHD51	TraesCS2D02G179400.1	9.69501	2.18094		11.9717	1.87122		12.4334	0.615823		9.63235	4.17803		13.4546	0.0819299		5.65766	4.11131		11.9408	1.15128		2.78873	2.60265		8.26203	7.23891		3.9409	6.82584
TaPHD52	TraesCS2D02G238100.1	2.34239	0.086151		2.97617	0.533642		1.83324	0.0605502		2.27405	0.559237		2.56637	0.486116		2.24878	0.220126		3.37825	0.324299		1.42962	0.934085		2.83062	2.41871		1.27017	1.6534
TaPHD53	TraesCS2D02G242500.1	5.47376	1.34882		6.16442	1.0196		2.89735	0.127483		4.32291	1.86149		4.54078	0.525811		4.50928	0.574368		5.7698	0.502485		4.38983	2.00759		3.61713	3.05947		2.44766	2.6228
TaPHD54	TraesCS2D02G263300.1	1.16121	0.0150447		1.8273	0.504531		1.38267	0.186525		1.43164	0.217793		1.82885	0.299609		1.72179	0.206596		2.25824	0.278036		1.39167	0.978688		1.98346	1.68769		0.843824	1.17428
TaPHD55	TraesCS2D02G303600.1	0.006377	0.0110453		0	0		0.0115157	0.0100658		0.0212047	0.015998		0.0104289	0.0180634		0.00865403	0.00759943		0.00749127	0.0129753		0.00203184	0.00351924		0	0		0	0
TaPHD56	TraesCS2D02G311200.1	0.167237	0.0375861		0.0626473	0.0901312		0.133839	0.0611094		0.0532449	0.075956		0.0193133	0.0180325		0.0358883	0.0325868		0.0235512	0.00966262		0.00738217	0.0127863		0.00620783	0.0107523		0.0113544	0.0196663
TaPHD57	TraesCS2D02G426400.1	0.144706	0.140774		0.114018	0.106165		0.036798	0.063736		0.0624973	0.108249		0.249112	0.313972		0.0901233	0.156098		0.029602	0.0512712		0	0		0.0672353	0.116455		0	0
TaPHD58	TraesCS2D02G571900.1	0.170211	0.287082		0.232568	0.253286		0.0824052	0.104004		0.171533	0.281422		0.0777933	0.134742		0.0572959	0.0966867		1.09e-07	1.59e-07		9.03e-05	0.000156364		0.0122311	0.00967395		0.154958	0.243627
TaPHD59	TraesCS3A02G113700.1	0.0706799	0.0134644		0.0800627	0.0638137		0.117366	0.0255226		0.0926394	0.0433327		0.0619469	0.00938434		0.0888487	0.0373102		0.0737082	0.0149847		0.0817059	0.0329025		0.0529425	0.0494162		0.0290863	0.0503789
TaPHD60	TraesCS3A02G143300.1	0.0915643	0.158594		0.176846	0.108056		0.121558	0.15347		0.243219	0.106175		0.0682173	0.118156		0.280566	0.148431		0.242162	0.187207		0.204637	0.181136		0.296187	0.355229		0.109593	0.18982
TaPHD61	TraesCS3A02G273300.1	1.11063	0.380143		1.93914	0.353641		1.28351	0.136064		1.29387	0.459649		1.61428	0.245055		1.73896	0.547658		2.27678	0.266725		1.58371	1.50665		1.22242	1.06197		0.745383	1.29104
TaPHD62	TraesCS3A02G388800.1	2.71102	0.88736		2.78206	0.617864		2.14662	0.167295		1.8314	0.392297		3.7296	0.273259		2.60221	1.0329		4.49343	0.307825		2.00402	1.30558		4.33239	3.84081		1.36771	2.09401
TaPHD63	TraesCS3A02G395200.1	0.0137114	0.0119595		0.0651793	0.0810323		0	0		0.0043294	0.00749874		0.0272693	0.00797366		0.00523071	0.00458525		0.0322449	0.0123992		0.0207024	0.0188104		0.0247492	0.0221394		0.0088991	0.0154137
TaPHD64	TraesCS3A02G403600.1	7.06009	0.886163		7.87429	2.63696		8.80955	1.16394		11.5617	6.00541		10.0962	0.529929		16.048	3.32832		15.6773	3.89141		12.8721	11.0453		8.60825	7.4457		4.62453	7.82457
TaPHD65	TraesCS3A02G408500.1	0.0146581	0.0253886		0.0656735	0.0608316		0.00419677	0.00726901		0.00424963	0.00736058		0.0176693	0.0210987		0.0103998	0.018013		0.0411842	0.0100636		0	0		0.0405202	0.0350951		0.00805897	0.0139585
TaPHD66	TraesCS3A02G416700.1	0	0		0	0		0.00311399	0.00539358		0.00688247	0.0119208		0.00357493	0.00619197		0.00329646	0.00570963		0	0		0.0039054	0.00676435		0.00313404	0.00542832		0.00600683	0.0104041
TaPHD67	TraesCS3A02G513600.1	0.3788	0.1291		0.761299	0.111706		0.186385	0.0758768		0.264522	0.039251		0.290852	0.0568068		0.180143	0.0724716		0.30549	0.0585576		0.243316	0.153528		0.366343	0.345289		0.108896	0.188614
TaPHD68	TraesCS3A02G514100.1	0	0		0	0		0	0		0	0		0	0		0	0		0	0		0	0		0	0		0	0
TaPHD69	TraesCS3A02G538000.1	1.31618	0.788828		1.55397	0.999376		1.93086	0.415344		1.00784	1.73767		1.44431	0.685823		1.39466	1.33367		3.16074	0.290731		1.07697	1.86511		2.14216	1.85971		0.136153	0.235824
TaPHD70	TraesCS3B02G133100.1	0.310276	0.0760956		0.211701	0.0651593		0.226944	0.0581456		0.136619	0.0859105		0.473441	0.0355346		0.54026	0.4348		0.490017	0.132981		0.126398	0.137156		0.166815	0.223805		0.135366	0.134692
TaPHD71	TraesCS3B02G161800.1	0	0		0	0		0	0		0	0		0	0		0	0		0	0		0	0		0	0		0	0
TaPHD72	TraesCS3B02G307000.1	1.37287	0.0741191		1.77885	0.425445		1.48663	0.11179		2.53723	1.54009		1.58746	0.264517		2.53455	1.01735		2.37488	0.356549		1.30459	0.932171		1.52833	1.25269		1.15013	1.42524
TaPHD73	TraesCS3B02G419900.1	1.68971	0.270748		1.88992	0.484005		1.62401	0.102823		1.44785	0.331108		2.31855	0.190223		1.77277	0.644821		3.33862	0.486548		1.74867	0.862729		3.22051	2.8419		1.12553	1.43593
TaPHD74	TraesCS3B02G427000.1	0.205359	0.0795916		0.251304	0.0169703		0.109958	0.0109926		0.170168	0.0450729		0.163014	0.0688926		0.139588	0.00770822		0.244343	0.0181855		0.203154	0.136929		0.206484	0.182171		0.118392	0.205062
TaPHD75	TraesCS3B02G437100.1	5.3128	1.10542		5.89856	1.71101		7.94259	0.242895		9.46172	3.15986		8.72216	0.365803		12.6194	3.99148		11.8449	2.01596		13.321	8.52932		9.57747	8.5713		4.37971	5.16726
TaPHD76	TraesCS3B02G451700.1	0.0984207	0.0698713		0.076576	0.0674285		0.0645736	0.0349603		0.0914631	0.0486481		0.151464	0.0244897		0.0963755	0.0647617		0.141165	0.0305266		0.0617664	0.0210277		0.114644	0.102473		0.0289577	0.0501563
TaPHD77	TraesCS3B02G582000.1	1.07573	0.314979		1.40134	0.0257616		1.14868	0.0890422		1.3324	0.228057		1.04546	0.0863657		1.03366	0.22391		1.20034	0.181529		0.703332	0.476599		1.03706	0.900876		0.3694	0.63982
TaPHD78	TraesCS3B02G582800.1	0	0		0	0		0	0		0	0		0	0		0	0		0	0		0	0		0	0		0	0
TaPHD79	TraesCS3B02G603400.1	0.661213	1.00118		0.618886	1.04951		0.0695169	0.120399		0.0133107	0.0229968		0.218446	0.378031		0.00258254	0.00234103		0.577613	0.989943		1.41844	1.30366		0.0791738	0.129186		7.55e-10	1.31e-09
TaPHD80	TraesCS3D02G116200.1	0	0		0.0107085	0.0112231		0	0		0	0		0	0		0.00227695	0.00394379		0.00191925	0.00332424		0.0140816	0.0174099		0	0		0	0
TaPHD81	TraesCS3D02G144300.1	0.187027	0.0796533		0.355194	0.125474		0.222115	0.0892068		0.343772	0.140569		0.194887	0.0784386		0.338382	0.333972		0.3457	0.0429616		0.0677547	0.117355		0.238401	0.207067		0	0
TaPHD82	TraesCS3D02G202300.1	1.31053	0.341307		1.30568	0.277773		0.740361	0.0456086		0.743323	0.0793871		1.00906	0.138953		0.634409	0.121051		1.00943	0.201827		0.353521	0.334145		0.667366	0.581446		0.261816	0.352377
TaPHD83	TraesCS3D02G272700.1	0.770965	0.23567		1.30164	0.610221		0.861956	0.0663881		2.42754	2.81453		0.886229	0.172658		2.41817	2.20416		1.40361	0.601055		1.78064	1.24138		0.645315	0.583045		0.537237	0.930521
TaPHD84	TraesCS3D02G380800.1	1.86293	0.543298		2.06377	0.261055		2.01825	0.14091		1.86998	0.297546		2.85098	0.363252		2.04759	0.969988		3.53595	0.383478		1.79903	0.984865		3.13414	2.64025		1.18858	1.41337
TaPHD85	TraesCS3D02G388800.1	0.342058	0.102014		0.399758	0.138762		0.195986	0.0143369		0.265167	0.04459		0.31149	0.0534926		0.279111	0.0515772		0.420051	0.0484669		0.10313	0.0614748		0.27514	0.238435		0.123916	0.214628
TaPHD86	TraesCS3D02G398800.1	0	0		0	0		0	0		0	0		0	0		0	0		0	0		0.225882	0.391239		0.035706	0.0618446		0.266076	0.460857
TaPHD87	TraesCS3D02G403600.1	0.120635	0.0564938		0.36749	0.357785		0.131066	0.0120586		0.120259	0.051494		0.169001	0.0203064		0.123511	0.0556087		0.232277	0.0467787		0.0601625	0.0527855		0.145268	0.125902		0.0667903	0.115684
TaPHD88	TraesCS3D02G412200.1	0	0		0.0050993	0.00883225		0	0		0.00288302	0.00499354		0.01036	0.00558843		0.0140527	0.00375234		0.0048872	0.00846488		0.00565827	0.0098004		0.00285318	0.00494185		0.00470003	0.0081407
TaPHD89	TraesCS3D02G521900.1	0.567944	0.11701		0.572484	0.348518		0.51816	0.132849		0.387709	0.00947858		0.406816	0.0523244		0.22137	0.123634		0.655358	0.152403		0.339085	0.293688		0.527564	0.49554		0.290204	0.362501
TaPHD90	TraesCS3D02G543400.1	2.87e-05	4.51e-05		9.19e-06	1.59e-05		5.56e-07	9.61e-07		4.28e-06	7.42e-06		4.81e-05	4.42e-05		1.4e-05	2.3e-05		5.17e-06	7.8e-06		2.86e-06	4.93e-06		6.62e-07	5.84e-07		0.000996897	0.00172668
TaPHD91	TraesCS4A02G066400.1	3.38815	0.630728		3.76846	0.671342		2.38861	0.169973		2.70125	0.191319		3.60363	0.800437		2.5226	0.588615		3.62631	0.200401		1.51654	0.842618		3.77233	3.14934		1.35063	1.46138
TaPHD92	TraesCS4A02G109600.1	0.106491	0.0997084		0.647875	0.385157		0.244818	0.212594		0.276302	0.281921		0.168659	0.175208		0.234947	0.203991		0.292207	0.249541		0.11167	0.107995		0.199947	0.248109		0.186493	0.30429
TaPHD93	TraesCS4A02G117900.1	1.75555	0.339226		2.67871	0.92772		2.15057	0.112727		2.44603	0.0886278		2.56264	0.589015		2.75488	0.500135		3.77582	0.843861		3.82156	0.7559		6.05114	5.36058		2.52532	2.35842
TaPHD94	TraesCS4A02G166600.1	0.056569	0.0508559		0.0852717	0.0779443		0.0870315	0.0120832		0.0549314	0.00693549		0.0879154	0.0388617		0.0395218	0.035704		0.092758	0.0517717		0.00890867	0.0154303		0.0293388	0.0508162		0.034739	0.0601697
TaPHD95	TraesCS4A02G167200.1	2.15299	0.532766		2.50621	0.497902		1.63605	0.262321		1.91248	0.431435		2.44128	0.41484		2.43943	0.518371		3.01121	0.396144		1.74129	1.20967		2.28139	1.98099		1.21605	1.38215
TaPHD96	TraesCS4A02G182900.1	0.456565	0.140891		0.811454	0.318389		0.550362	0.138261		0.667321	0.33416		0.557847	0.162086		0.59388	0.107779		0.888251	0.0816056		0.385848	0.338153		0.689549	0.620995		0.388972	0.578472
TaPHD97	TraesCS4A02G184500.1	0.0087912	0.0102904		0.0218531	0.0120368		0.0121897	0.00638551		0.0287134	0.0239639		0.0142384	0.00632359		0.0360273	0.0133634		0.0358428	0.00800921		0.04026	0.0122516		0.0155711	0.0135192		0.0516749	0.0544038
TaPHD98	TraesCS4A02G210200.1	0.47451	0.369824		0.61299	0.350895		1.01235	0.189582		0.910717	0.369212		0.886307	0.19728		0.458464	0.217221		1.53254	0.295116		0.270044	0.467729		1.02214	0.883511		0.606957	0.913225
TaPHD99	TraesCS4A02G225500.1	5.24908	0.0870214		5.5874	0.685935		1.18702	0.164754		1.53518	0.22093		3.56655	0.0829052		2.54835	0.755303		1.84508	0.222256		0.885079	0.471502		1.64232	1.42518		1.64176	2.35826
TaPHD100	TraesCS4A02G227900.1	21.7929	3.46241		24.1306	4.06967		19.9427	1.23856		20.0844	1.40902		23.8787	0.586604		15.6429	5.12929		27.8456	1.8788		8.80879	7.42868		19.9782	16.9928		9.83222	14.3505
TaPHD101	TraesCS4A02G265200.1	0.197975	0.04019		0.308037	0.0150604		0.359887	0.0919056		0.291287	0.138517		0.253211	0.0317586		0.357542	0.269996		0.357928	0.0290522		0.273503	0.260417		0.290224	0.267384		0.148363	0.256972
TaPHD102	TraesCS4A02G324900.1	0.042895	0.00795052		0.0251544	0.0299353		0.0335796	0.00568306		0.0431141	0.0211007		0.0428337	0.030778		0.0353555	0.0315018		0.0661709	0.00658049		0.0163248	0.014306		0.0668128	0.0635747		0.0211754	0.0366768
TaPHD103	TraesCS4A02G368200.1	7.03e-10	8.02e-10		5.07e-10	6.09e-10		5.29e-08	9.1e-08		6.86e-10	2.22e-10		1.1e-10	1.9e-10		8.54e-10	5.3e-10		9.58e-08	1.65e-07		1.28e-09	1.12e-09		6.5e-10	5.66e-10		1.42e-10	2.46e-10
TaPHD104	TraesCS4A02G397400.1	0	0		0	0		0	0		0	0		0	0		0	0		0	0		0	0		0	0		0	0
TaPHD105	TraesCS4A02G409000.1	1.13685	0.185807		1.68185	0.428908		0.82143	0.121553		0.455125	0.394453		1.7025	0.196304		1.32343	1.21962		2.36048	0.27567		0.96002	0.835575		1.87585	1.64153		0.765483	1.32586
TaPHD106	TraesCS4A02G498600.1	0.0590192	0.0947378		7.33e-05	7.61e-05		0.270237	0.379534		0.140622	0.235419		0.102071	0.176267		0.273539	0.239282		0.149694	0.239148		0.011259	0.019458		0.143041	0.233027		0.033378	0.030383
TaPHD107	TraesCS4B02G049600.1	0.0694749	0.0588874		0.0878103	0.0264423		0.130719	0.0620693		0.102104	0.0922754		0.0594804	0.0213951		0.0547017	0.0619594		0.0911894	0.0568407		0.0499611	0.043603		0.0187678	0.0325068		0.00765587	0.0132604
TaPHD108	TraesCS4B02G088200.1	12.0707	1.99949		16.8505	1.59186		12.946	1.03495		13.6473	0.909642		14.4183	0.109241		11.1512	2.61882		17.174	0.355709		5.95915	4.25087		12.3498	10.5297		7.74523	8.78826
TaPHD109	TraesCS4B02G090700.1	1.86191	0.342285		2.15431	0.124309		0.701938	0.12682		1.12118	0.532248		1.58497	0.244933		1.38508	0.393216		1.32049	0.214133		0.753129	0.421893		0.85588	0.766524		0.600241	0.90746
TaPHD110	TraesCS4B02G113600.1	0.898727	0.183689		1.17686	0.423331		0.973307	0.169251		1.03484	0.285855		1.02214	0.387971		0.614286	0.214072		2.05735	0.243612		0.323114	0.357781		1.28449	1.08556		0.537078	0.884069
TaPHD111	TraesCS4B02G125100.1	1.69311	0.324801		1.68227	0.502452		1.07398	0.157497		1.56855	1.08819		1.8075	0.0879824		2.19362	0.466895		2.68321	0.28738		2.17674	1.6059		1.8266	1.5019		0.895618	1.36733
TaPHD112	TraesCS4B02G134200.1	0.0191426	0.0103011		0.0416231	0.0305261		0.0149742	0.00533929		0.0311091	0.0186469		0.0174961	0.00542384		0.0111471	0.010024		0.0414374	0.00791193		0.0203464	0.0137339		0.0134389	0.012928		0.0164756	0.0285365
TaPHD113	TraesCS4B02G135700.1	0.0826743	0.0845607		0	0		0.0184786	0.0320059		0.0127467	0.0111349		0	0		0.046182	0.0799896		0.023347	0.0404382		0	0		0.0467974	0.0430506		0.306965	0.53168
TaPHD114	TraesCS4B02G145500.1	0	0		0.07885	0.136572		0	0		0	0		0	0		0.0407447	0.0705718		3.44e-06	5.96e-06		0	0		0	0		0.0580237	0.1005
TaPHD115	TraesCS4B02G186500.1	2.26717	0.672912		2.78653	1.35411		2.22843	0.220864		2.32477	0.047736		3.17123	0.708738		2.8191	0.31427		4.09209	0.666827		2.25195	1.43465		5.03391	4.35514		2.1238	2.05715
TaPHD116	TraesCS4B02G194600.1	0.0497061	0.0493372		0.0236858	0.0410251		0.0263148	0.0425146		0.038401	0.0450007		0.0631488	0.0249176		0.0226625	0.0201141		0.038763	0.0671395		0.0261475	0.0236725		0.0456503	0.0790687		0.0201632	0.0349237
TaPHD117	TraesCS4B02G229300.1	5.16797	0.843464		4.94465	2.55716		3.0493	0.277296		3.25551	0.717289		5.45551	0.73667		6.72823	3.4497		6.95491	1.32453		6.87448	5.29275		5.30187	4.77982		2.20346	2.77432
TaPHD118	TraesCS4B02G243900.1	3.59161	0.692822		4.28829	0.651704		2.99188	0.0942865		3.47609	0.736956		4.49926	0.811803		3.65053	0.487686		4.84469	0.404706		2.8789	1.06849		4.63742	3.94884		1.561	2.27143
TaPHD119	TraesCS4B02G307800.1	3.69634	0.623983		4.10376	0.829518		1.90775	0.07707		3.12913	1.96984		3.34545	0.547767		3.83894	0.244008		4.51986	0.858753		2.68938	1.61551		3.04276	2.64586		1.89622	3.28434
TaPHD120	TraesCS4B02G395800.1	0.45723	0.126841		0.523191	0.159758		0.440553	0.0718201		0.474134	0.312926		0.680898	0.371808		0.357126	0.277612		0.967305	0.217718		0.622226	0.472645		1.57658	1.37043		0.166032	0.214594
TaPHD121	TraesCS4D02G050000.1	0.164293	0.0480342		0.1933	0.127665		0.20176	0.0985585		0.201306	0.108433		0.135416	0.0412773		0.259739	0.226174		0.190464	0.0687437		0.318771	0.276321		0.137643	0.140229		0.067118	0.116252
TaPHD122	TraesCS4D02G085300.1	10.9845	1.6811		14.2256	1.91576		12.6778	0.278176		12.388	1.60281		14.1571	0.318055		10.1036	1.74649		15.0624	1.93667		5.15313	3.89291		11.0433	9.56425		5.98221	8.91365
TaPHD123	TraesCS4D02G087800.1	2.22241	0.396267		2.53689	0.491623		0.704751	0.0869003		1.04839	0.721734		1.43566	0.357923		1.34752	0.310415		1.04077	0.172624		0.856741	0.542725		0.801596	0.655455		0.666586	0.628712
TaPHD124	TraesCS4D02G111200.1	0.190317	0.0548121		0.229866	0.139427		0.26886	0.0811532		0.253319	0.148808		0.389021	0.036397		0.177398	0.173034		0.795619	0.168644		0.13256	0.229601		0.500181	0.447543		0.202853	0.351351
TaPHD125	TraesCS4D02G129100.1	0.0481195	0.0142349		0.0497291	0.0204087		0.0396174	0.0202926		0.0458629	0.0144852		0.0550285	0.0112361		0.0449295	0.00605059		0.0770196	0.00972488		0.0629659	0.0162181		0.0471991	0.0260059		0.0171199	0.0296525
TaPHD126	TraesCS4D02G130400.1	0	0		6.91e-11	1.2e-10		0	0		0	0		0	0		0	0		0	0		0	0		0	0		0	0
TaPHD127	TraesCS4D02G150100.1	0.0686047	0.118827		0.117507	0.203529		0.04979	0.0862388		0	0		0.0486212	0.0451239		0.103616	0.058863		0.158241	0.0538692		0.0115404	0.0199886		0.0597175	0.0180356		0.078736	0.0686925
TaPHD128	TraesCS4D02G153100.1	1.6098	0.0702108		1.89902	0.274776		1.3076	0.265341		1.45425	0.422124		1.21368	0.139377		1.48579	0.218008		1.63052	0.0985083		1.12572	0.572241		1.00531	0.897509		0.623253	1.07951
TaPHD129	TraesCS4D02G187800.1	2.5383	0.607727		3.30967	1.51975		2.34681	0.221705		2.70981	0.0120316		3.67995	0.911702		3.38041	0.731574		3.12874	0.353721		2.51702	1.03602		4.17677	3.4562		1.77927	1.69496
TaPHD130	TraesCS4D02G195300.1	0.035388	0.0612938		0.197103	0.227173		0.0912202	0.0384728		0.116688	0.0755571		0.0843806	0.081395		0.0623597	0.0551301		0.135432	0.121503		0.0013532	0.00234381		0.168748	0.146156		0.0588473	0.101927
TaPHD131	TraesCS4D02G230400.1	3.44432	0.71516		3.3781	1.38609		2.5162	0.257571		2.59714	0.545308		3.87075	0.544667		5.13537	2.48559		5.14443	0.84298		6.61179	4.36199		3.27193	2.97206		1.71577	1.77628
TaPHD132	TraesCS4D02G243300.1	4.30973	0.654628		5.514	1.16979		3.94218	0.200061		4.34562	0.323074		4.76048	0.947004		3.58573	0.466944		4.58952	0.445848		2.40421	1.22967		4.39439	3.8318		1.63927	2.28426
TaPHD133	TraesCS4D02G306000.1	1.83008	0.31442		2.30656	0.450347		2.1518	0.321438		1.61461	0.430488		3.78892	0.480722		2.29727	1.23439		4.31676	0.39234		1.90732	1.689		3.37595	2.93869		1.64481	2.84889
TaPHD134	TraesCS5A02G097100.1	2.25579	0.190257		2.56464	0.404741		1.77974	0.083126		2.40541	1.31706		3.65797	0.159594		3.70493	0.575121		4.17693	0.1803		3.36567	1.25318		3.03189	2.62734		2.54126	2.64059
TaPHD135	TraesCS5A02G099800.1	1.93323	0.204113		2.52407	0.391913		1.97588	0.146804		2.1978	0.451673		2.60728	0.593068		2.19922	0.591594		2.72714	0.0937289		1.65607	1.10341		2.23242	1.78903		0.984499	1.41951
TaPHD136	TraesCS5A02G101700.1	6.0218	0.911375		5.6814	1.50478		4.74499	0.354812		4.90319	0.73754		7.82209	0.535564		6.16639	2.06373		8.42159	0.67558		4.18593	2.65136		6.39806	5.55433		3.32703	4.63939
TaPHD137	TraesCS5A02G125100.1	0.0163841	0.00121159		0.0153159	0.0114059		0.0171353	0.0126925		0.0181242	0.0182756		0.0216275	0.0103517		0.0222427	0.00766719		0.0393856	0.0119693		0.0238073	0.0207924		0.00992862	0.012505		0.0449206	0.0581726
TaPHD138	TraesCS5A02G130800.1	0	0		0	0		0	0		0	0		0	0		0	0		0	0		0	0		0	0		0	0
TaPHD139	TraesCS5A02G155100.1	0.900725	0.147436		1.16278	0.229098		0.917556	0.112834		1.3333	0.605899		0.832181	0.0720369		1.50425	0.730691		1.10843	0.14658		1.30172	0.322257		0.83493	0.659999		0.591704	0.605712
TaPHD140	TraesCS5A02G165200.1	0.997027	0.213984		1.42119	0.107215		0.734563	0.17276		0.781676	0.176423		0.871904	0.140687		0.676737	0.296296		1.39706	0.352717		0.57062	0.495596		1.16775	1.01881		0.535596	0.669327
TaPHD141	TraesCS5A02G201700.1	4.01295	0.627394		4.73844	0.289579		3.11493	0.39521		4.11742	2.06927		4.01546	0.316781		4.96792	0.323385		5.41988	0.571367		4.33366	2.81251		3.01863	2.52963		2.32869	2.79122
TaPHD142	TraesCS5A02G216100.1	0.123059	0.213144		0.163502	0.283194		0.0730343	0.126499		7.48e-11	1.3e-10		0.0836057	0.144809		0.088651	0.153548		1.58e-08	2.74e-08		0.00151124	0.00261754		0.148316	0.131058		0.00299877	0.00319715
TaPHD143	TraesCS5A02G233600.1	2.56e-08	4.44e-08		2.69e-08	4.66e-08		5.33e-08	9.23e-08		0	0		9.05e-08	8.61e-08		0	0		0	0		0	0		0	0		0	0
TaPHD144	TraesCS5A02G307300.1	0.03661	0.0611537		0	0		0.0950293	0.164596		0	0		0.161961	0.219147		0.049349	0.085475		0.0657713	0.113919		0.0289809	0.0501964		0	0		0.0234319	0.0405852
TaPHD145	TraesCS5A02G318200.1	0.779893	0.272559		1.21001	0.758372		1.97851	0.164983		1.60144	1.41427		1.43572	0.835024		0.678628	0.502879		1.77016	0.242178		0.422381	0.515847		1.92631	1.69424		0.116131	0.201144
TaPHD146	TraesCS5A02G362100.1	0.00730683	0.0124102		0.134917	0.233682		0.445172	0.393687		0.00789029	0.0136396		0.127826	0.199533		0.00823974	0.0106896		0.027331	0.0460441		0.471695	0.282694		0.130442	0.225261		2.21e-08	3.83e-08
TaPHD147	TraesCS5A02G386300.1	1.00258	0.140849		1.10688	0.385498		1.01388	0.0670021		0.860505	0.144466		1.40493	0.285667		0.86316	0.36057		1.51441	0.195481		0.52831	0.473681		1.17927	1.03099		0.553965	0.88981
TaPHD148	TraesCS5A02G386800.1	5.72707	0.853616		6.49808	0.941324		4.26562	0.219589		6.48938	3.49348		6.09783	0.264884		6.30659	0.450197		7.51445	0.577389		4.63121	2.18507		5.6987	4.92021		2.99187	5.18207
TaPHD149	TraesCS5A02G445200.1	1.69079	0.219678		2.274	1.1334		1.23123	0.829589		1.94585	0.0326048		1.10038	0.683273		1.31161	1.21729		1.88291	0.978989		1.19766	0.897124		1.25859	1.09016		0.507826	0.704643
TaPHD150	TraesCS5A02G557400.1	1.02104	0.0918615		1.18104	0.163484		1.00125	0.0761481		1.32881	0.716315		1.27965	0.233999		1.94848	0.196029		1.9729	0.20657		2.05105	0.877905		1.78565	1.49033		0.910295	0.937054
TaPHD151	TraesCS5B02G102800.1	1.87332	0.17382		2.19154	0.714761		1.39353	0.136524		1.96361	1.14263		2.57149	0.274141		2.46062	0.293707		2.98123	0.158609		2.32898	1.12923		2.21165	1.87394		1.59068	1.95891
TaPHD152	TraesCS5B02G105000.1	1.23796	0.237344		1.64973	0.0995314		1.40029	0.0258636		1.86002	0.619474		1.79069	0.180524		1.37789	0.209298		2.07112	0.161538		1.30084	0.398614		1.71298	1.34007		0.737896	1.03638
TaPHD153	TraesCS5B02G106500.1	3.24405	0.507773		3.06552	2.69208		0.414709	0.419874		2.63064	3.32238		1.44801	1.21013		3.13136	2.68136		0.627418	0.803058		2.48649	1.18335		0.904254	1.56619		1.03619	1.09544
TaPHD154	TraesCS5B02G124600.1	0.00507113	0.00445432		0	0		0	0		0	0		0	0		0	0		0	0		0.00253753	0.00439514		0	0		0	0
TaPHD155	TraesCS5B02G130700.1	0	0		0.00813057	0.0140826		0.0039779	0.00688992		0	0		0	0		0	0		0	0		0	0		0	0		0	0
TaPHD156	TraesCS5B02G153300.1	0.59163	0.0751427		0.755485	0.105485		0.56717	0.0732479		0.977051	0.569547		0.589382	0.116913		1.04972	0.544062		0.942197	0.103412		1.56891	0.30303		0.782474	0.644382		0.459763	0.636455
TaPHD157	TraesCS5B02G163000.1	1.57418	0.171434		2.36488	0.640754		0.995024	0.0312657		1.55603	0.798815		1.4048	0.0990916		1.72437	0.444612		1.82547	0.325646		1.16695	0.714847		1.40441	1.13151		0.799673	0.707474
TaPHD158	TraesCS5B02G200300.1	4.34728	0.739011		5.30874	1.16998		3.81183	0.271226		3.97516	0.592407		4.67019	0.163495		5.07199	0.97713		4.80855	0.58745		5.94884	4.40823		3.97232	3.49597		1.88479	2.71023
TaPHD159	TraesCS5B02G214600.1	0.408867	0.121366		0.477969	0.165531		0.385018	0.118593		0.387477	0.213239		0.354305	0.104266		0.329798	0.0640575		0.37013	0.108178		0.162517	0.144919		0.530252	0.464828		0.201068	0.348259
TaPHD160	TraesCS5B02G232100.1	0.00308559	0.0053444		0.00719757	0.0124666		0.00622556	0.0107808		0	0		0.0125874	0.011197		0	0		0	0		0	0		0	0		0	0
TaPHD161	TraesCS5B02G307700.1	0.262733	0.264802		0.629496	0.557472		0.324346	0.345822		0.538895	0.501584		0.612313	0.0463895		0.666901	0.0531278		0.665135	0.313845		0.554633	0.960653		0.685688	0.679536		0.257524	0.440135
TaPHD162	TraesCS5B02G318700.1	0	0		0	0		0.0290098	0.0502464		0	0		0.0215437	0.0373148		0.000209049	0.000362084		0	0		0.223785	0.387606		0.00965227	0.0167182		0.162364	0.219127
TaPHD163	TraesCS5B02G364900.1	0	0		0	0		0	0		0	0		0	0		0	0		0.000732073	0.00126799		0	0		0	0		0	0
TaPHD164	TraesCS5B02G391200.1	1.35639	0.0741078		1.79377	0.198278		1.18363	0.101959		1.1441	0.0862298		1.64343	0.321499		1.0868	0.292115		1.87147	0.107714		0.520815	0.388109		1.42834	1.2765		0.612089	0.987542
TaPHD165	TraesCS5B02G391700.1	5.67645	1.07514		6.68398	1.57986		5.43346	0.10683		6.2993	2.02571		6.43446	0.578954		6.30494	0.373439		7.53297	1.21027		4.97575	3.13255		5.10654	4.33954		3.8261	4.44873
TaPHD166	TraesCS5B02G450300.1	3.33468	0.667447		4.22522	0.62684		3.13278	0.637493		4.35773	1.4121		3.93455	1.1621		3.95347	1.55505		5.25574	0.716794		1.47634	2.21825		3.09492	2.80403		1.74295	3.01797
TaPHD167	TraesCS5B02G486600.1	6.94068	1.57401		6.82801	2.78816		6.29453	0.625461		6.47619	0.868143		7.69657	0.587358		7.77612	2.97088		7.59489	0.861133		6.24547	4.27874		6.8976	5.98001		2.88649	3.79642
TaPHD168	TraesCS5B02G504400.1	0	0		0	0		0	0		0	0		0	0		0	0		0	0		0	0		0	0		0	0
TaPHD169	TraesCS5D02G109600.1	2.55373	0.174901		2.65436	0.502808		1.66201	0.210408		2.05396	0.742487		2.83654	0.346336		2.80688	0.517035		2.8681	0.318925		3.59574	1.45665		2.37676	2.00411		1.68201	2.19892
TaPHD170	TraesCS5D02G112100.1	2.01603	0.200934		2.82444	0.247201		2.0659	0.129679		2.56986	0.55177		2.84402	0.399771		2.18202	0.236308		2.84813	0.590055		1.77315	0.689955		2.24692	1.93344		1.29688	1.49304
TaPHD171	TraesCS5D02G113900.1	8.17044	1.43694		6.79036	3.08988		7.2151	0.370606		5.5851	0.673104		11.7556	0.771074		8.13444	5.18258		11.4606	1.59653		5.21718	3.83331		8.73686	7.52508		5.18476	7.2781
TaPHD172	TraesCS5D02G132800.1	0.0269592	0.0170288		0.0167019	0.0289286		0.0152808	0.0168806		0.00217377	0.00376508		0.0241698	0.0165379		0.0071232	0.00684712		0.014531	0.0171728		0.00316338	0.00547914		0.00869873	0.0150666		0.0068835	0.0119226
TaPHD173	TraesCS5D02G138300.1	0.00439357	0.00760988		0	0		0	0		0.005869	0.0101654		0	0		0	0		0	0		0	0		0.000863497	0.00149562		0.0161273	0.0279334
TaPHD174	TraesCS5D02G170100.1	0.280857	0.486421		1.04416	0.105133		0.61977	0.385157		0.445543	0.425714		1.05332	0.235379		0.428008	0.496173		1.34233	0.336135		0.278181	0.481551		1.26599	1.09892		0.199295	0.345188
TaPHD175	TraesCS5D02G208000.1	4.42234	0.74872		5.5919	0.671942		3.59405	0.339221		5.21245	2.16734		3.51329	0.032612		5.52136	0.719256		5.86331	0.953707		4.4225	3.50057		4.13617	3.61957		2.4264	2.68392
TaPHD176	TraesCS5D02G224100.1	3.94125	0.630058		4.56954	0.695975		3.48999	0.251774		3.81264	0.661857		4.51425	0.36033		3.87021	0.440501		5.11682	0.293238		3.21685	1.52556		4.17602	3.50929		2.29092	2.25707
TaPHD177	TraesCS5D02G240500.1	0.00857763	0.00742792		0.0173167	0.0299933		0.00704197	0.00610202		0.020948	0.0193951		0.00324188	0.0056151		0.0171958	0.0152078		0.066252	0.0293537		0	0		0.00952813	0.0165032		0.00570797	0.00988649
TaPHD178	TraesCS5D02G314200.1	0.156776	0.265397		0.25966	0.316375		0.0973973	0.0874982		0.273645	0.155783		0.354298	0.308845		0.382282	0.280254		0.401904	0.205639		0.115243	0.119718		0.394342	0.346736		0.082762	0.143348
TaPHD179	TraesCS5D02G324500.1	3.62e-06	6.04e-06		0.000717208	0.00123144		3.36e-07	2.72e-07		7.64e-06	1.27e-05		6.16e-10	1.07e-09		2.44e-05	2.21e-05		6.01e-05	8.89e-05		1.06e-07	1.49e-07		0.00252549	0.002271		0.0962197	0.0833579
TaPHD180	TraesCS5D02G371100.1	0.580169	0.117392		0.336841	0.558853		0.592741	0.313688		0.434817	0.410245		0.754557	0.54195		0.273434	0.4636		0.838159	0.639617		0.0163618	0.023547		0.440967	0.385288		0.163838	0.283776
TaPHD181	TraesCS5D02G396100.1	1.43702	0.204727		1.81199	0.324243		1.40789	0.0462402		1.32603	0.103791		1.83139	0.132887		1.34843	0.220249		2.09837	0.0526475		0.82701	0.68042		1.68636	1.37651		0.74097	1.12595
TaPHD182	TraesCS5D02G396600.1	5.83447	1.45911		6.14808	1.80679		6.15897	0.383378		5.38592	0.44554		6.97797	1.10312		5.80048	1.2761		9.38179	0.623782		4.34194	3.7643		6.30439	5.35924		3.7415	4.35799
TaPHD183	TraesCS5D02G453200.1	4.62528	0.475923		5.67639	0.472144		4.50936	0.357767		4.67458	0.402344		4.00471	0.277547		3.82817	1.24631		5.23668	0.57359		2.51166	1.89263		3.58295	3.15218		2.0514	3.20462
TaPHD184	TraesCS5D02G486400.1	0.247249	0.0984731		0.588902	0.137721		0.434198	0.179693		0.335084	0.160416		0.669926	0.0700673		0.871553	0.095887		0.665487	0.0847644		0.604026	0.525932		0.379456	0.360839		0.141249	0.24465
TaPHD185	TraesCS5D02G505100.1	0	0		0	0		0.0105454	0.0182651		0.0148277	0.0256823		0.0506994	0.0449646		0.0223432	0.0197071		0.0422854	0.0540082		0.0268974	0.0233255		0.0220713	0.0382286		0	0
TaPHD186	TraesCS5D02G556200.1	0	0		0	0		0	0		0	0		0	0		0	0		0	0		0	0		0	0		0	0
TaPHD187	TraesCS6A02G065800.1	0.0088488	0.0153266		0.0251228	0.0219716		0.0063785	0.0110479		0.03886	0.0673075		0.0850439	0.0357727		0.0320002	0.0317461		0.106712	0.0601531		0.034201	0.0314983		0.0360365	0.0335117		0.0226637	0.0392547
TaPHD188	TraesCS6A02G096100.1	0.114902	0.0448889		0.140786	0.0249617		0.163739	0.0416644		0.193417	0.0345869		0.200629	0.0358747		0.231973	0.0436926		0.294208	0.0394169		0.277261	0.184552		0.241357	0.170408		0.156925	0.208909
TaPHD189	TraesCS6A02G117600.1	1.87525	0.232105		2.25558	0.296556		1.49531	0.0793415		1.48749	0.223042		1.92117	0.0805002		1.91084	0.404908		2.75214	0.426338		1.11181	0.952331		2.36275	1.88891		1.20073	1.65863
TaPHD190	TraesCS6A02G123400.1	3.03479	0.49549		2.98767	0.610367		4.74965	0.102682		4.1568	0.610977		5.22062	0.730885		4.17579	0.621115		5.39705	0.218524		4.40106	1.85744		3.60785	2.86533		1.77124	2.53052
TaPHD191	TraesCS6A02G169600.1	0.298407	0.0282845		0.453162	0.089686		0.243834	0.0287744		0.352673	0.110642		0.353028	0.0579023		0.322562	0.065156		0.560756	0.0648785		0.330047	0.222724		0.458622	0.376005		0.235656	0.286062
TaPHD192	TraesCS6A02G282700.1	1.03346	0.203439		1.22935	0.270782		0.80465	0.119691		0.954771	0.229845		1.06718	0.192494		0.976799	0.0856837		1.30977	0.126206		0.841702	0.364304		1.06371	0.922085		0.614873	0.957972
TaPHD193	TraesCS6A02G329200.1	0.601556	0.250002		0.556125	0.318377		0.267059	0.259835		0.447373	0.373393		0.976952	0.29584		0.303193	0.354728		0.669001	0.825539		0.661146	0.63446		0.615932	0.603865		0.202154	0.344236
TaPHD194	TraesCS6A02G380300.1	0.0717219	0.0897266		0.079657	0.13797		0.102959	0.11018		0	0		0	0		0.171202	0.148379		0.0320128	0.0554479		0.0844467	0.0754654		0	0		0	0
TaPHD195	TraesCS6B02G040000.1	0.000238584	0.000312924		0.154655	0.136954		0.117378	0.113088		0.00180727	0.00301266		0.314708	0.137995		0.0150201	0.0251448		0.181388	0.214649		0.170962	0.136202		1.33e-05	2.29e-05		0.0251163	0.029263
TaPHD196	TraesCS6B02G088800.1	0.153215	0.0696046		0.176904	0.172052		0.222851	0.121037		0.207337	0.10877		0.414929	0.12378		0.350643	0.352691		0.637342	0.151561		0.231032	0.205763		0.261641	0.245233		0.0751433	0.130152
TaPHD197	TraesCS6B02G124500.1	0.235054	0.0146616		0.266374	0.146213		0.0838205	0.0228595		0.340567	0.394073		0.296244	0.0679046		0.608762	0.0606852		0.746366	0.163378		0.679944	0.510733		0.571112	0.51344		0.36097	0.445688
TaPHD198	TraesCS6B02G145900.1	1.79256	0.192556		2.36419	0.507941		1.35982	0.163161		1.57148	0.34247		1.82355	0.122296		1.49978	0.314822		2.53843	0.553238		1.22193	0.916525		2.10191	1.76551		1.1937	1.56819
TaPHD199	TraesCS6B02G151600.1	0.00549747	0.00952189		0.527838	0.898179		0.00700383	0.00607579		0.00345063	0.00597667		0	0		0.00811553	0.0140565		0.00867299	0.00854516		0	0		0	0		0	0
TaPHD200	TraesCS6B02G197500.1	0.416622	0.025426		0.461096	0.0331565		0.373078	0.0469596		0.55393	0.261814		0.504774	0.128085		0.69069	0.283382		0.816267	0.105395		0.881747	0.611544		0.620308	0.53723		0.278096	0.449764
TaPHD201	TraesCS6B02G311000.1	1.00101	0.0984686		1.33889	0.028878		1.02514	0.0756376		1.2874	0.143716		1.09819	0.0726135		1.10378	0.150894		1.26001	0.240651		0.888767	0.366108		1.09448	0.948111		0.588595	0.918187
TaPHD202	TraesCS6B02G360000.1	4.29e-06	7.43e-06		0	0		0.0257858	0.0446623		0.0115707	0.020041		0	0		0	0		4.77e-06	8.25e-06		0	0		0.200758	0.210517		0	0
TaPHD203	TraesCS6B02G419100.1	0.389618	0.0275335		0.588602	0.130832		0.23617	0.024751		0.334103	0.0989745		0.33008	0.0588087		0.278162	0.0998612		0.451859	0.0961014		0.141713	0.130508		0.338699	0.293645		0.12727	0.220438
TaPHD204	TraesCS6D02G031700.1	1.02e-05	1.5e-05		0.000170362	0.000290247		6.28e-09	1.09e-08		0.0414893	0.0718608		0.021955	0.023587		0.0536591	0.09294		0.00424272	0.00631516		0.0475511	0.0756508		0.000208368	0.000360903		0	0
TaPHD205	TraesCS6D02G087200.1	0.0748876	0.0283549		0.0946654	0.0143519		0.0481674	0.0161615		0.111099	0.118122		0.0881201	0.00875466		0.17758	0.0276924		0.269094	0.0419824		0.346676	0.17732		0.200858	0.178251		0.342006	0.320947
TaPHD206	TraesCS6D02G107700.1	2.88117	0.425601		3.53298	1.00674		1.96002	0.189377		2.62892	0.680283		2.91201	0.328731		2.67478	0.438778		3.94945	0.483307		2.37803	1.67733		2.73993	2.37751		1.70543	2.01746
TaPHD207	TraesCS6D02G113600.1	3.76179	0.522594		3.26104	1.4685		3.54395	0.115233		2.51358	0.373333		4.25619	0.261339		2.82878	1.13712		3.81982	0.176157		2.29773	1.34805		2.4075	1.99071		1.71748	1.9062
TaPHD208	TraesCS6D02G159400.1	0.414467	0.0417739		0.481132	0.154953		0.332383	0.0522536		0.573884	0.253707		0.537883	0.114366		0.570797	0.074032		0.803437	0.0916414		0.925167	0.600359		0.638645	0.5392		0.376205	0.330355
TaPHD209	TraesCS6D02G263200.1	1.02457	0.121019		1.29756	0.146177		0.941642	0.0538276		0.964885	0.185971		1.18561	0.152945		0.914545	0.102998		1.23096	0.254685		0.751137	0.317325		0.996051	0.767104		0.598753	0.92964
TaPHD210	TraesCS6D02G308100.1	0.855174	0.222061		1.19216	0.841289		0.290346	0.101117		0.802864	1.0726		0.448789	0.155793		1.14997	0.69503		0.611485	0.242247		1.28549	0.308121		0.301431	0.20042		0.346972	0.366457
TaPHD211	TraesCS6D02G365000.1	0.0126828	0.0219631		0.130677	0.129179		0.0381954	0.0661553		0.142989	0.0742566		0.107757	0.0933194		1.68e-06	1.83e-06		0.127082	0.135364		6.76e-06	4.11e-06		0.0310505	0.053781		0.0477687	0.0827378
TaPHD212	TraesCS7A02G002000.1	0.13982	0.17613		0.298979	0.178494		0.182504	0.0878657		0.158784	0.205465		0.179651	0.177948		0.351664	0.359198		0.408598	0.0843543		0.0987393	0.0955453		0.228159	0.218664		0.105635	0.182965
TaPHD213	TraesCS7A02G147100.2	0	0		0	0		0.0286601	0.0496407		0	0		0.0335855	0.0347676		0.0367093	0.0635824		0.118358	0.102579		0	0		0.000948333	0.00164256		0.052132	0.0902953
TaPHD214	TraesCS7A02G151700.1	0.123389	0.213116		0.0105397	0.0182543		0.0611041	0.105835		0.17247	0.298725		0.0493423	0.0854626		0.419349	0.273384		0.116998	0.202644		0.249329	0.431847		7.3e-07	1.26e-06		2.4e-06	4.15e-06
TaPHD215	TraesCS7A02G168900.1	0.966317	0.880253		1.15396	1.08644		0.684636	0.600521		1.98979	1.68271		1.19981	0.410276		0.997104	0.164013		1.52949	1.11597		0.856816	1.29454		1.12766	0.972361		0.521856	0.840677
TaPHD216	TraesCS7A02G324700.1	0.378693	0.139583		0.375895	0.26939		0.338678	0.231589		0.753106	0.382603		0.443298	0.255223		0.388364	0.293296		0.80327	0.135245		0.251891	0.0525096		0.396366	0.352126		0.497104	0.299998
TaPHD217	TraesCS7A02G410900.1	0.629843	0.0748307		0.608383	0.108038		0.719511	0.0141318		0.7494	0.193862		0.610921	0.026978		0.704363	0.303887		0.607482	0.045839		0.403849	0.345402		0.332826	0.291093		0.252659	0.304722
TaPHD218	TraesCS7A02G490700.1	0.0593803	0.10285		0	0		0.279238	0.323541		0.066148	0.0919379		0	0		0.0724853	0.125548		0.0355657	0.0616015		0	0		0	0		0.0634734	0.105011
TaPHD219	TraesCS7A02G566000.1	0.605043	0.027196		1.14081	0.591789		0.662941	0.0856435		0.780191	0.251632		0.706235	0.0608065		0.726844	0.0564339		0.968738	0.172119		0.488224	0.329041		0.810576	0.6599		0.370439	0.482902
TaPHD220	TraesCS7A02G569600.1	1.20244	0.391513		1.43792	0.615415		0.816269	0.135497		0.812376	0.191774		1.15617	0.0807723		0.946812	0.593205		1.24841	0.17623		0.703503	0.620955		1.18597	1.05095		0.366369	0.411145
TaPHD221	TraesCS7B02G050100.2	1.56317	0.756219		2.03793	1.53658		2.76936	0.471385		1.78075	1.54222		3.26545	0.586344		2.01024	1.76104		4.20404	0.444424		0.98915	1.33557		4.57142	3.99006		0.869083	1.5053
TaPHD222	TraesCS7B02G055600.1	1.20534	0.193993		1.30565	0.123294		1.01842	0.0330785		1.28263	0.395902		1.79982	0.0316778		1.44229	0.285255		1.88339	0.220014		0.578027	0.336143		1.61983	1.35884		0.731628	1.06347
TaPHD223	TraesCS7B02G073800.1	1.11366	0.20112		0.807913	0.921873		1.41297	0.164987		0.987781	0.55747		1.05697	0.701185		0.660083	0.71173		1.15008	0.997484		0.964727	0.90398		1.07997	1.10083		0.61403	1.06353
TaPHD224	TraesCS7B02G225200.1	0.819692	0.177059		0.929057	0.251738		1.09884	0.096583		1.09746	0.36661		1.03114	0.161351		0.687296	0.433071		1.25057	0.0703017		0.552241	0.351386		0.900957	0.789115		0.299414	0.518601
TaPHD225	TraesCS7B02G310100.1	0.459906	0.114672		0.397414	0.130388		0.72464	0.0477202		0.647169	0.087597		0.526779	0.0862165		0.632422	0.266912		0.711714	0.124566		0.465079	0.308055		0.387154	0.335842		0.187439	0.324653
TaPHD226	TraesCS7B02G393900.1	0.426474	0.292557		1.61415	0.657407		0.785873	0.373453		0.866527	0.750489		0.932365	0.423232		0.515297	0.477391		1.24818	0.0376056		0.431207	0.376187		1.02939	0.909468		0.442239	0.765697
TaPHD227	TraesCS7B02G489100.1	1.18411	0.333666		1.37935	0.447919		0.702919	0.0655538		0.736451	0.182524		1.26633	0.161717		1.10409	0.564481		1.55954	0.224619		0.795943	0.697014		1.30081	1.12694		0.348017	0.602783
TaPHD228	TraesCS7B02G492100.1	0.136227	0.031114		0.189165	0.172813		0.25653	0.162143		0.228111	0.209834		0.313356	0.153806		0.163974	0.143541		0.411609	0.0818736		0.117929	0.14583		0.540867	0.492762		0.0520893	0.0902214
TaPHD229	TraesCS7D02G093600.1	0	0		0	0		0	0		0	0		0	0		0	0		0	0		0	0		0	0		0	0
TaPHD230	TraesCS7D02G093700.1	0	0		0	0		0	0		0	0		0	0		0	0		0	0		0	0		0	0		0	0
TaPHD231	TraesCS7D02G148900.1	1.54769	0.768214		1.99569	0.718801		1.5563	0.0942082		1.73772	0.320329		2.44067	0.312106		1.42938	0.905953		2.6266	0.283654		0.945395	1.00101		2.50891	2.20375		0.949063	1.64383
TaPHD232	TraesCS7D02G153500.1	0.254941	0.0375047		0.516481	0.108233		0.217667	0.0194521		0.309775	0.0951595		0.429387	0.0397985		0.310992	0.0960508		0.514642	0.0321436		0.137475	0.119127		0.375722	0.325465		0.246252	0.372416
TaPHD233	TraesCS7D02G169800.1	0.832716	0.421974		1.06681	0.0755504		1.33198	0.481468		2.58839	1.77624		1.74974	0.32194		1.50178	0.750905		2.38288	0.803403		0.562563	0.299353		1.82733	1.56879		0.846752	1.40733
TaPHD234	TraesCS7D02G225300.1	0.208399	0.0524144		0.370537	0.0239613		0.369142	0.0496765		0.351148	0.0798727		0.234062	0.0271388		0.169193	0.0975027		0.34887	0.0356833		0.124155	0.116041		0.287005	0.249876		0.140582	0.189366
TaPHD235	TraesCS7D02G321100.1	1.01727	0.29968		1.07244	0.199266		1.3178	0.158842		1.16645	0.433239		1.18071	0.0596306		0.879479	0.212918		1.22528	0.101368		0.599351	0.292818		1.04528	0.909189		0.486981	0.617741
TaPHD236	TraesCS7D02G403900.1	0.200225	0.0905419		0.169501	0.061018		0.339924	0.0266963		0.279459	0.0712022		0.222985	0.0390514		0.215673	0.143044		0.250366	0.0538933		0.0774836	0.0829492		0.131312	0.126102		0.0761123	0.13183
TaPHD237	TraesCS7D02G477000.1	0.347354	0.30711		0.691307	0.457982		0.717852	0.171614		1.02048	0.292446		0.759197	0.661606		0.569832	0.476029		1.11103	0.314394		0.54278	0.323083		0.536791	0.472479		0.00465464	0.00525983
TaPHD238	TraesCS7D02G543000.1	1.68649	0.378546		1.87545	1.35402		1.08812	0.039944		1.23641	0.229239		1.7742	0.14049		1.5149	0.759755		2.11848	0.298768		1.12758	0.874254		1.85656	1.58031		0.506172	0.73637
TaPHD239	TraesCS7D02G544800.1	0.362514	0.123412		0.619513	0.331476		0.380978	0.0537343		0.340801	0.262149		0.501898	0.195093		0.312299	0.211344		0.635979	0.144035		0.267047	0.241117		0.90058	0.830332		0.102153	0.176934
TaPHD240	TraesCSU02G031300.1	1.31532	0.0817791		1.53768	0.152436		1.19943	0.149697		1.7102	1.02885		1.51244	0.269744		2.81848	0.707167		2.82452	0.761839		3.53048	1.91386		2.45584	2.09854		1.19213	1.33728
TaPHD241	TraesCSU02G079800.1	0.0486382	0.0158804		0.111242	0.0831626		0.0848262	0.0150636		0.0786823	0.0537896		0.0812142	0.0378985		0.0479181	0.0219551		0.0719884	0.0142673		0.0421283	0.0400995		0.0996852	0.0941269		0.0143356	0.0248299
TaPHD242	TraesCSU02G120100.1	0.131298	0.0925964		0.0492917	0.0853757		0	0		0	0		0.0578443	0.0700661		0.025608	0.0443544		0.17767	0.0305264		0.0146589	0.0253899		0.149741	0.00795861		0.197323	0.244684
TaPHD243	TraesCSU02G246200.1	0	0		0	0		0	0		0	0		0	0		0	0		0	0		0	0		0	0		0	0
TaPHD244	TraesCSU02G252500.1	0	0		0	0		0	0		0	0		0	0		0	0		0	0		0	0		0	0		0	0

## Sheet: Crown_rot
Table S8-6 Transcriptome value of inoculated crown rot
Name	ID	mock 3 days, Janz*2 NIL1 susceptible			Fusarium pseudograminearum 3 days, Janz*2 NIL1 susceptible			mock 3 days, Janz*2 NIL1 resistant			Fusarium pseudograminearum 3 days, Janz*2 NIL1 resistant			mock Janz*2 NIL1 susceptible			Fusarium pseudograminearum 5 days, Janz*2 NIL1 susceptible			mock 5 days, Janz*2 NIL1 resistant			Fusarium pseudograminearum 5 days, Janz*2 NIL1 resistant
		tpm	SEM		tpm	SEM		tpm	SEM		tpm	SEM		tpm	SEM		tpm	SEM		tpm	SEM		tpm	SEM
TaPHD1	TraesCS1A02G025700.1	1.6832	0.458934		1.5743	0.176795		1.3351	0.438185		1.42395	0.20517		1.18206	0.189615		1.37121	0.466608		1.12774	0.204832		1.29078	0.271112
TaPHD2	TraesCS1A02G065700.1	1.61421	0.290912		1.19019	0.750187		2.01973	0.552789		2.04362	0.842556		2.29045	0.761616		1.66613	1.10698		2.57983	1.04634		2.73686	0.90193
TaPHD3	TraesCS1A02G108900.1	3.92173	0.426491		4.12795	0.671014		3.22057	0.387631		3.36673	0.486636		4.08893	0.495835		4.13022	0.997639		2.9472	0.332608		3.269	0.553671
TaPHD4	TraesCS1A02G110200.1	17.331	1.39931		17.1446	1.62579		14.6982	1.49226		15.2184	1.22986		19.2782	2.11089		17.1667	3.42384		15.0486	0.940271		16.2866	2.93734
TaPHD5	TraesCS1A02G190700.1	2.70448	0.180949		2.84219	0.320489		2.55407	0.0868915		2.4889	0.225138		2.78723	0.183503		2.98846	0.825267		2.67332	0.382542		2.38651	0.399868
TaPHD6	TraesCS1A02G262200.1	6.0588	0.758817		5.70078	0.607938		5.86669	0.335718		5.3528	0.307418		4.87731	0.465125		4.64663	1.39855		4.87191	0.383743		4.60759	1.0266
TaPHD7	TraesCS1A02G338900.1	1.16194	0.815974		0.627289	0.352651		0.856454	0.620271		0.865576	0.805679		0.708213	0.629004		0.516758	0.812388		0.320927	0.535823		0.700921	0.644259
TaPHD8	TraesCS1B02G032600.1	0.502456	0.0851901		0.345097	0.156698		0.472478	0.131445		0.398756	0.111751		0.38875	0.0778416		0.327382	0.117032		0.323775	0.133329		0.359422	0.146705
TaPHD9	TraesCS1B02G083900.1	0.165423	0.282747		0.367418	0.342487		0.470435	0.445934		0.452874	0.519306		0.586504	0.551102		0.484109	0.555895		0.366598	0.409617		0.734677	0.554855
TaPHD10	TraesCS1B02G108200.1	2.73714	0.352314		2.99159	0.282694		2.472	0.356663		2.57489	0.314693		2.805	0.207018		2.9574	0.766595		2.36712	0.179451		2.59915	0.525938
TaPHD11	TraesCS1B02G129400.1	18.0451	1.28659		17.1988	0.716427		14.828	1.25087		15.0507	0.747483		18.8961	1.33239		16.9272	4.02719		16.1206	1.43041		16.571	2.75454
TaPHD12	TraesCS1B02G205900.1	3.36043	0.374475		3.20908	0.227487		3.1346	0.313181		3.11943	0.251038		3.64255	0.396908		3.33787	1.03676		3.28124	0.36175		3.10665	0.581205
TaPHD13	TraesCS1B02G272800.2	0	0		0	0		0	0		0	0		0	0		0	0		0	0		0	0
TaPHD14	TraesCS1B02G351300.1	5.63667	0.899969		5.58378	0.475774		5.63591	0.600988		5.74561	0.553639		5.49259	0.378319		5.00989	1.3987		4.85942	0.653197		5.25067	0.82221
TaPHD15	TraesCS1D02G026100.1	1.56818	0.224698		1.38135	0.239145		1.25074	0.286044		1.28073	0.256462		1.22584	0.112716		1.08981	0.342405		1.08575	0.335619		1.03379	0.23716
TaPHD16	TraesCS1D02G066700.1	0.223453	0.268149		0.57764	0.480563		0	0		0.260774	0.556484		0.0897067	0.177448		0.167974	0.208807		0.71715	0.862455		0.0132846	0.0298949
TaPHD17	TraesCS1D02G090400.1	3.89373	0.514099		4.23189	0.818474		3.26478	0.810662		3.05813	0.431485		4.48895	0.409332		4.70855	1.46026		3.29269	0.625723		4.15762	1.10808
TaPHD18	TraesCS1D02G111700.1	18.8182	3.09044		17.4255	2.59635		14.3603	1.65171		15.7928	1.02049		18.6706	1.31756		17.0972	3.77632		15.5756	0.860541		16.5553	2.6
TaPHD19	TraesCS1D02G262200.1	15.2073	0.780477		14.7528	1.81165		14.129	1.41294		15.2224	0.766503		12.6729	0.974415		11.1681	2.32237		12.105	0.742281		11.0424	1.72378
TaPHD20	TraesCS1D02G341000.1	0.0309545	0.0758227		6.14e-06	1.5e-05		0.0322072	0.0788911		0	0		0.182055	0.445942		0.0340731	0.066082		0	0		0.12924	0.316439
TaPHD21	TraesCS2A02G064600.1	1.61694	0.512408		1.70272	0.39411		1.77458	0.32354		1.55504	0.172578		1.76577	0.540059		1.68013	0.475362		1.4648	0.326267		1.69076	0.44615
TaPHD22	TraesCS2A02G085100.1	0	0		0	0		0	0		0	0		0	0		0	0		0	0		0	0
TaPHD23	TraesCS2A02G094000.1	4.99966	0.40344		5.57627	0.363916		5.00241	0.294375		4.64147	0.35688		5.13249	0.68609		6.12673	1.95413		4.87243	0.697591		5.85793	0.999949
TaPHD24	TraesCS2A02G094800.1	0.380667	0.0677966		0.395137	0.118712		0.414172	0.0716135		0.398682	0.0661211		0.215847	0.0742721		0.178948	0.0461675		0.204039	0.0490771		0.17526	0.0388084
TaPHD25	TraesCS2A02G126900.1	2.08578	0.252543		1.82219	0.181056		2.05396	0.129066		1.80012	0.340082		2.01892	0.306714		1.81555	0.472776		2.03643	0.211294		2.04071	0.330746
TaPHD26	TraesCS2A02G172100.1	25.9397	3.29248		23.2699	1.07846		22.8119	1.48419		25.0436	1.2466		24.1146	2.09299		21.6022	5.89299		21.5605	1.86068		21.6905	3.83427
TaPHD27	TraesCS2A02G227100.1	7.68863	2.20879		7.18131	2.05731		7.29074	1.61113		8.08712	0.957906		7.60848	1.36657		6.55777	3.17107		6.51377	1.45896		7.56349	1.69498
TaPHD28	TraesCS2A02G235700.1	6.45998	0.427745		6.00161	0.805094		6.06409	0.345004		5.85001	0.472098		6.79622	0.583584		6.16976	2.15599		6.17769	0.386874		6.2885	1.21652
TaPHD29	TraesCS2A02G260400.1	5.64172	0.648103		5.61852	0.734079		5.1003	0.393116		5.32515	0.566363		5.76889	0.374977		5.32058	1.61294		5.45922	0.594299		5.22313	0.962654
TaPHD30	TraesCS2A02G305000.1	2.18458	0.288447		1.95088	0.256249		2.61309	0.29579		2.6164	0.404101		1.60901	0.301577		1.01468	0.370076		1.5668	0.166399		1.33462	0.327326
TaPHD31	TraesCS2A02G312700.1	0	0		0.0202265	0.0495446		0	0		0	0		0	0		0	0		0	0		0.0186358	0.0456483
TaPHD32	TraesCS2A02G428300.1	3.6272	0.583024		3.99653	0.945938		4.24126	1.24223		4.06913	0.629653		3.52912	0.704839		2.7939	1.10165		4.60751	0.933667		3.46208	1.13594
TaPHD33	TraesCS2A02G563500.1	4.00735	1.24749		3.36085	0.868695		4.77588	1.11965		3.79975	1.36968		3.02781	1.9395		2.20383	2.20191		3.51402	0.48232		3.39478	2.00068
TaPHD34	TraesCS2B02G076800.1	1.5439	0.657215		1.26325	0.217168		1.10082	0.235143		1.19554	0.241771		1.2725	0.204579		1.34664	0.459479		1.36738	0.560691		1.32623	0.202645
TaPHD35	TraesCS2B02G099800.1	0	0		0	0		0	0		0	0		0	0		0	0		0	0		0	0
TaPHD36	TraesCS2B02G108800.1	5.40611	0.256592		5.35378	0.181916		5.08666	0.154549		5.08772	0.26527		5.23897	0.805815		4.65164	1.4392		4.80463	0.378524		5.00387	0.921757
TaPHD37	TraesCS2B02G109900.1	0.816318	0.168886		0.684592	0.112628		0.703197	0.143919		0.728767	0.194899		0.440493	0.110408		0.364839	0.125772		0.329336	0.116934		0.303371	0.075253
TaPHD38	TraesCS2B02G148800.1	2.54896	0.258801		2.51022	0.338727		2.29297	0.295448		2.38387	0.350645		2.62829	0.252121		2.28872	0.673976		2.64021	0.26004		2.46846	0.479262
TaPHD39	TraesCS2B02G198500.1	6.36555	1.94703		4.47418	0.847159		6.50156	1.18871		5.858	0.553346		4.79905	0.74903		4.59261	1.13676		5.36085	0.464807		4.42194	1.9074
TaPHD40	TraesCS2B02G257000.1	6.55642	0.824068		6.5721	0.898609		6.16799	0.62759		5.43879	0.834199		5.9379	0.568152		6.4621	1.83558		6.32237	0.899964		5.73586	1.01286
TaPHD41	TraesCS2B02G257600.1	0.033573	0.0524076		0	0		0.0572817	0.0639799		0.0205905	0.0504362		0	0		0	0		0.023219	0.0568747		0	0
TaPHD42	TraesCS2B02G281600.1	3.04e-11	7.46e-11		0.00317143	0.00775909		0.164274	0.254673		0.103515	0.253558		0.133246	0.206457		0.216957	0.340041		4.73e-05	0.000104239		0.0782741	0.191691
TaPHD43	TraesCS2B02G321800.1	3.51084	0.545005		2.87986	0.468756		3.81046	0.415344		3.65624	0.143086		2.41314	0.426966		1.55756	0.594814		2.61206	0.438328		1.98261	0.379181
TaPHD44	TraesCS2B02G329700.1	0.748692	0.27532		0.73601	0.247002		1.06737	0.353656		0.848928	0.420791		0.74578	0.101451		0.564135	0.294089		0.869961	0.499148		0.646552	0.243846
TaPHD45	TraesCS2B02G622700.1	0.00146049	0.00115562		0.00106536	0.000735036		0.00183022	0.000927611		0.00133167	0.000583554		0.000948834	0.000694354		0.000548394	0.000192608		0.00088488	0.000358689		0.00100295	0.000466756
TaPHD46	TraesCS2D02G062900.5	0	0		0	0		0	0		0	0		0	0		0	0		0	0		0	0
TaPHD47	TraesCS2D02G083000.1	0	0		0	0		0	0		0	0		0	0		0	0		0	0		0	0
TaPHD48	TraesCS2D02G092600.1	5.90364	0.617019		6.39315	0.87067		6.02694	0.377513		5.78361	0.675803		6.09849	0.43917		5.59884	1.84449		5.85555	0.281939		5.88845	1.28703
TaPHD49	TraesCS2D02G093300.1	0.509979	0.12605		0.419963	0.0576615		0.403804	0.158602		0.463347	0.171474		0.26572	0.090814		0.211764	0.150121		0.263296	0.100398		0.186713	0.109343
TaPHD50	TraesCS2D02G129400.1	2.77193	0.251494		2.73508	0.241206		2.58883	0.210776		2.67444	0.298553		2.85664	0.308402		2.36479	0.665387		2.59986	0.236745		2.67658	0.548337
TaPHD51	TraesCS2D02G179400.1	30.8165	4.58656		29.412	2.0355		28.8313	1.15329		32.688	2.19976		28.2731	4.01264		27.0986	7.84266		25.758	1.592		26.7717	3.1471
TaPHD52	TraesCS2D02G238100.1	5.44002	0.452376		4.99597	0.499711		5.0415	0.324006		5.03989	0.530755		5.37658	0.249601		5.18714	1.69978		5.17829	0.555618		4.87972	0.73409
TaPHD53	TraesCS2D02G242500.1	7.48149	1.09099		7.33984	0.881066		5.84085	0.713452		6.36051	0.682168		7.35139	0.73523		8.42005	2.49738		7.25964	1.46424		6.79335	1.20702
TaPHD54	TraesCS2D02G263300.1	7.36977	0.687865		6.34249	0.559059		6.50035	0.113763		6.47982	0.462033		6.73947	0.671016		6.16633	2.05018		6.55823	0.44053		6.53063	1.19312
TaPHD55	TraesCS2D02G303600.1	3.63133	0.505048		3.14705	0.622503		3.96655	0.270354		4.01297	0.579185		2.64435	0.66443		1.44954	0.54706		2.49862	0.382987		2.03926	0.592786
TaPHD56	TraesCS2D02G311200.1	0.0877668	0.0930699		0.109225	0.109007		0.0326892	0.0354175		0.00523598	0.0128255		0.0499107	0.0831783		0.0356303	0.0641808		0.033886	0.0540811		0.0244893	0.0599864
TaPHD57	TraesCS2D02G426400.1	0.106845	0.09288		0.0163766	0.0401142		0.0359455	0.0559258		0	0		0.014229	0.0348537		0.0451007	0.0789154		0.0145404	0.0356165		0.0346965	0.0546157
TaPHD58	TraesCS2D02G571900.1	1.23341	0.365102		0.480787	0.573694		1.17367	0.331953		1.17451	0.569983		0.768888	0.510708		0.820162	0.432246		1.0891	0.189037		0.816545	0.378813
TaPHD59	TraesCS3A02G113700.1	1.6332	0.320576		1.37942	0.203251		1.46348	0.208206		1.53251	0.231362		0.924375	0.316088		0.82993	0.335594		1.01437	0.146185		0.888937	0.240465
TaPHD60	TraesCS3A02G143300.1	1.25316	0.462301		1.41894	0.398251		1.69799	0.473934		1.5477	0.180903		0.712036	0.354738		0.853557	0.300636		0.911438	0.587102		1.02681	0.207916
TaPHD61	TraesCS3A02G273300.1	6.50967	1.65353		6.59458	0.874497		5.51097	0.8604		5.65875	0.82801		6.39305	0.958593		6.00198	1.89733		5.61885	0.178451		5.04115	1.49356
TaPHD62	TraesCS3A02G388800.1	3.60892	0.759968		3.72319	0.52016		3.69316	0.328385		3.72998	0.294014		4.87716	0.496542		4.81339	1.21082		4.65273	0.738093		4.13873	0.639905
TaPHD63	TraesCS3A02G395200.1	0.474584	0.14602		0.417763	0.100163		0.357576	0.099033		0.443569	0.142168		0.497484	0.0920975		0.596212	0.255254		0.579105	0.159175		0.465855	0.120612
TaPHD64	TraesCS3A02G403600.1	26.8109	1.7502		25.7103	1.88794		23.0041	1.86658		25.3219	1.0916		24.4842	1.17844		20.7865	5.57807		21.9764	1.72048		19.7542	3.57946
TaPHD65	TraesCS3A02G408500.1	0.0464133	0.05065		0.0230143	0.0356902		0.0542378	0.0604995		0.0300089	0.0487179		0.0116329	0.028494		0.0972304	0.0811116		0.0717316	0.0650493		0.0621263	0.0887139
TaPHD66	TraesCS3A02G416700.1	0	0		0	0		0	0		0.00632207	0.0154858		0	0		0.0196212	0.0336973		0	0		0.00608643	0.0149087
TaPHD67	TraesCS3A02G513600.1	1.07275	0.221191		0.816846	0.266887		1.00852	0.324436		1.1129	0.231891		1.17868	0.270002		1.27323	0.376737		0.902469	0.268262		0.855751	0.421536
TaPHD68	TraesCS3A02G514100.1	0	0		0	0		0	0		0	0		0	0		0	0		0	0		0	0
TaPHD69	TraesCS3A02G538000.1	1.9609	0.979301		1.8093	1.42277		1.08849	1.57651		0.469743	0.761943		2.83182	1.6596		2.62649	1.23428		2.93323	0.814584		2.98303	1.56122
TaPHD70	TraesCS3B02G133100.1	3.49066	0.985081		2.7525	0.527108		2.76906	0.338819		3.30791	0.614179		1.92917	0.526057		1.84377	0.662866		1.63348	0.429786		1.71402	0.369433
TaPHD71	TraesCS3B02G161800.1	0.0120743	0.0295758		0.0594315	0.096794		0.0226395	0.0554552		0.0159304	0.0390215		0.0146508	0.035887		0.0308505	0.0478077		0.0569015	0.0890704		0.0177575	0.0434968
TaPHD72	TraesCS3B02G307000.1	9.21174	1.25947		8.30909	1.02412		7.75043	0.595585		7.64238	0.596975		7.05197	0.714163		6.16108	1.73548		5.76987	0.704435		5.84879	1.45475
TaPHD73	TraesCS3B02G419900.1	3.78287	0.41031		3.59621	0.467702		3.37221	0.395511		3.51697	0.505712		4.54533	0.65687		4.59399	1.46213		3.74449	0.467015		3.75326	0.636803
TaPHD74	TraesCS3B02G427000.1	0.613824	0.115944		0.627803	0.173523		0.588262	0.114591		0.537184	0.132283		0.785007	0.142662		0.65796	0.249043		0.767166	0.217737		0.747331	0.125744
TaPHD75	TraesCS3B02G437100.1	25.0166	1.51453		24.0303	1.7494		20.7461	0.979363		22.9073	1.05856		22.3313	1.84394		18.4631	4.19774		19.0689	2.05186		18.2566	4.03505
TaPHD76	TraesCS3B02G451700.1	0.244033	0.132017		0.240681	0.0829676		0.296789	0.0974816		0.248905	0.121574		0.202507	0.0588786		0.177575	0.101162		0.175778	0.0797499		0.132828	0.0801825
TaPHD77	TraesCS3B02G582000.1	2.33407	0.340413		2.25091	0.352574		2.42161	0.339431		2.21085	0.260114		1.88254	0.396324		1.58683	0.560927		1.93873	0.448875		1.89704	0.36963
TaPHD78	TraesCS3B02G582800.1	0	0		0	0		0	0		0	0		0	0		0	0		0	0		0	0
TaPHD79	TraesCS3B02G603400.1	0	0		0	0		0	0		0	0		0.100273	0.245617		0	0		0	0		0	0
TaPHD80	TraesCS3D02G116200.1	3.30897	0.746245		2.6701	0.419064		2.35256	0.40133		2.80507	0.535748		1.9351	0.657617		1.57631	0.466551		1.5744	0.271477		1.66953	0.621324
TaPHD81	TraesCS3D02G144300.1	1.61274	0.288861		1.55611	0.48609		1.63256	0.425608		1.45042	0.424637		1.18163	0.309136		1.17133	0.453957		1.19364	0.631285		0.919795	0.357386
TaPHD82	TraesCS3D02G202300.1	2.92679	0.302192		2.95684	0.296023		3.0841	0.3351		2.73418	0.166855		3.14455	0.412663		2.79791	1.00784		3.78598	0.198717		3.32525	0.552098
TaPHD83	TraesCS3D02G272700.1	6.85808	1.91929		7.41149	1.76688		6.68149	0.881329		7.01851	0.595408		6.74458	0.665362		5.26698	1.60424		5.71644	1.12592		5.26974	1.67314
TaPHD84	TraesCS3D02G380800.1	3.77395	0.601756		3.54911	0.305545		3.39758	0.445874		3.56405	0.345923		4.34551	0.394298		4.29292	1.21328		3.79879	0.52734		3.92861	0.755466
TaPHD85	TraesCS3D02G388800.1	0.857553	0.0396103		0.838869	0.130688		0.677383	0.162962		0.820094	0.0927353		0.869173	0.17895		0.942349	0.313102		0.994568	0.163187		0.912964	0.204066
TaPHD86	TraesCS3D02G398800.1	0	0		0	0		0	0		0	0		0	0		0	0		0	0		0	0
TaPHD87	TraesCS3D02G403600.1	0.0839613	0.0193643		0.0578826	0.0322845		0.0843011	0.0127358		0.0536114	0.0475881		0.102277	0.0654365		0.064552	0.0247719		0.10192	0.0379297		0.105066	0.045198
TaPHD88	TraesCS3D02G412200.1	0.0475991	0.0460418		0.0736341	0.072506		0.0203714	0.0236155		0.00971512	0.0237971		0.0860954	0.0633768		0.038473	0.0383695		0.0170571	0.0186962		0.044882	0.0523683
TaPHD89	TraesCS3D02G521900.1	1.38046	0.333383		1.43487	0.552703		1.14438	0.394635		1.58013	0.301049		1.31368	0.390317		1.01155	0.427128		1.42109	0.171526		0.943409	0.315086
TaPHD90	TraesCS3D02G543400.1	0.00363673	0.00884467		0.86663	1.34239		0.257735	0.623051		0.495572	1.20682		0.0286691	0.0698924		0.0186407	0.0450049		0.933155	2.21146		0.530043	0.863164
TaPHD91	TraesCS4A02G066400.1	4.37441	0.32702		4.25167	0.325187		4.66163	0.228957		4.15635	0.433897		4.92689	0.617716		5.0083	1.4689		5.23099	0.467594		5.4717	0.865947
TaPHD92	TraesCS4A02G109600.1	1.50588	0.806178		2.08528	1.06397		2.19513	0.437625		1.64456	0.357492		1.34396	0.314238		1.19396	0.264763		1.21562	0.723556		1.74316	0.803455
TaPHD93	TraesCS4A02G117900.1	7.51727	0.519856		8.79835	1.08259		7.38004	0.656557		7.64368	0.552547		7.80782	0.701569		6.13234	1.33222		6.82995	0.704832		6.66815	1.11775
TaPHD94	TraesCS4A02G166600.1	0.29244	0.139889		0.434171	0.12766		0.337037	0.152294		0.35587	0.178458		0.298173	0.148434		0.278948	0.246054		0.309173	0.0758894		0.456762	0.185844
TaPHD95	TraesCS4A02G167200.1	2.29842	0.335577		2.60858	0.51934		2.26238	0.208698		1.95287	0.254715		2.80139	0.405761		2.54629	0.598357		2.6322	0.43582		2.86863	0.585891
TaPHD96	TraesCS4A02G182900.1	1.90755	0.272045		1.74044	0.591832		1.49599	0.249288		1.56105	0.327436		1.88812	0.259158		1.91717	0.64036		1.62088	0.202783		1.45233	0.361951
TaPHD97	TraesCS4A02G184500.1	0.371718	0.0846574		0.263253	0.134322		0.25569	0.0528197		0.259475	0.103353		0.25639	0.0446968		0.31868	0.124642		0.154211	0.068885		0.197537	0.0556141
TaPHD98	TraesCS4A02G210200.1	5.76227	1.98138		3.93271	1.14855		4.52933	1.75125		4.50037	1.31706		3.9965	0.953077		4.06895	2.02365		3.79419	1.11181		3.19814	1.6701
TaPHD99	TraesCS4A02G225500.1	1.91278	0.49273		1.79351	0.301335		1.55402	0.257367		1.59806	0.243552		1.68951	0.190215		2.21351	0.840126		1.5255	0.25718		2.0503	0.531898
TaPHD100	TraesCS4A02G227900.1	31.7281	3.44481		31.8111	2.91673		32.4388	1.95246		32.047	1.87086		29.1791	2.54672		28.0434	6.65183		30.9535	1.26032		28.1656	4.6078
TaPHD101	TraesCS4A02G265200.1	0.246853	0.109653		0.145123	0.150556		0.270257	0.107388		0.276515	0.124085		0.172047	0.0764019		0.270483	0.113141		0.190343	0.0945861		0.345442	0.189411
TaPHD102	TraesCS4A02G324900.1	0	0		0	0		0	0		0	0		0	0		0.0026281	0.0064375		0	0		0	0
TaPHD103	TraesCS4A02G368200.1	1.01e-08	1.04e-08		1.19e-08	7.51e-09		6.29e-07	1.5e-06		1.65e-08	1.03e-08		1.72e-08	5.36e-09		7.16e-09	3.29e-09		1.56e-08	1.14e-08		8.9e-09	6.19e-09
TaPHD104	TraesCS4A02G397400.1	0	0		0	0		0	0		0	0		0	0		0	0		0	0		0	0
TaPHD105	TraesCS4A02G409000.1	4.50481	1.19463		4.61962	0.398484		3.93913	0.682338		3.36107	1.76666		4.54328	0.660123		3.87504	1.3582		3.01833	1.53031		3.60463	1.9163
TaPHD106	TraesCS4A02G498600.1	0.362105	0.60786		0.725799	0.576918		0.178016	0.289421		0.584229	0.528504		6.7e-09	1.04e-08		0.31552	0.510128		0.111534	0.273196		0.598018	0.943099
TaPHD107	TraesCS4B02G049600.1	0.102672	0.0613103		0.15971	0.101707		0.218739	0.135223		0.195935	0.101969		0.0940283	0.0915098		0.164494	0.0961413		0.0961377	0.0365459		0.143182	0.0674476
TaPHD108	TraesCS4B02G088200.1	28.086	3.03418		27.5748	2.63096		28.0881	1.4262		29.0672	2.26255		24.8289	1.65721		23.6419	6.35065		27.091	1.9163		23.5644	4.72206
TaPHD109	TraesCS4B02G090700.1	2.25661	0.255933		2.1277	0.404119		2.18466	0.132077		2.33869	0.423356		2.3162	0.342196		2.37869	0.730556		2.298	0.397588		2.09988	0.409888
TaPHD110	TraesCS4B02G113600.1	2.80164	0.489525		2.21272	0.576458		2.39652	0.375898		2.79869	0.839363		2.48085	0.877762		2.60939	1.03167		2.02375	0.316611		2.12863	0.565757
TaPHD111	TraesCS4B02G125100.1	3.77347	0.402262		3.77568	0.576294		2.41973	0.272322		2.70993	0.396705		4.08968	0.521013		3.78961	1.03742		2.59653	0.550117		2.69862	0.509621
TaPHD112	TraesCS4B02G134200.1	0.463374	0.112336		0.432788	0.0625487		0.385057	0.0897676		0.472943	0.0990717		0.305125	0.0583728		0.387817	0.161117		0.290895	0.0533817		0.316642	0.103909
TaPHD113	TraesCS4B02G135700.1	0.0259305	0.0635165		0.106091	0.135659		0.030095	0.0737174		0.0905768	0.14155		0	0		0	0		0	0		0.0324962	0.079599
TaPHD114	TraesCS4B02G145500.1	0	0		0	0		0.0992675	0.161849		0	0		0.0166762	0.0408481		0	0		0	0		0.0707407	0.173279
TaPHD115	TraesCS4B02G186500.1	7.34166	0.745363		8.01971	0.998481		7.29494	0.581597		7.27333	0.701479		8.68316	1.96252		7.63659	2.83549		7.55689	0.953753		8.40613	1.41297
TaPHD116	TraesCS4B02G194600.1	0.600657	0.160176		0.537083	0.485922		0.420496	0.277548		0.58293	0.290503		0.266182	0.265923		0.402602	0.185797		0.399129	0.346748		0.587207	0.446836
TaPHD117	TraesCS4B02G229300.1	5.43431	0.706849		6.31187	0.732573		4.52923	0.72109		4.97676	0.362504		6.23602	1.11419		7.01638	1.82671		4.53457	0.309162		6.04791	1.28292
TaPHD118	TraesCS4B02G243900.1	4.08048	0.654784		4.3001	0.416848		4.22707	0.799664		3.67697	0.655998		4.87568	1.27807		4.48874	1.54613		4.74775	0.396721		4.58071	0.734913
TaPHD119	TraesCS4B02G307800.1	6.8309	1.14402		6.15915	0.879128		5.83007	1.08484		5.62386	0.693874		5.8655	0.311428		6.20225	1.67978		5.58198	1.20637		5.65299	1.26751
TaPHD120	TraesCS4B02G395800.1	1.86954	0.322048		1.93171	0.372718		2.06964	0.153562		2.13967	0.46361		2.32167	0.477664		2.05858	0.805918		2.00924	0.169062		2.08559	0.285555
TaPHD121	TraesCS4D02G050000.1	0.124424	0.0794318		0.183123	0.103319		0.189025	0.0723003		0.222471	0.0991318		0.145481	0.0689804		0.132708	0.0799453		0.142612	0.0768554		0.11733	0.0786516
TaPHD122	TraesCS4D02G085300.1	25.0302	2.88248		23.8325	1.99313		22.8539	1.73489		24.4532	1.75617		21.1602	1.3954		19.1215	4.51916		22.3875	2.1292		20.2742	3.24924
TaPHD123	TraesCS4D02G087800.1	2.74657	0.51288		2.49874	0.400197		2.49329	0.47871		2.56625	0.328384		2.5783	0.278535		2.57949	0.890889		2.26885	0.245265		2.52683	0.636444
TaPHD124	TraesCS4D02G111200.1	2.65296	0.84578		1.70736	0.57414		1.96972	0.39698		2.40431	0.646394		2.02878	0.504717		1.85306	0.88877		1.12297	0.610106		1.82438	0.588875
TaPHD125	TraesCS4D02G129100.1	0.559975	0.172088		0.482135	0.150585		0.484107	0.123141		0.525451	0.0935424		0.422723	0.128153		0.526111	0.16509		0.328542	0.114592		0.354628	0.124968
TaPHD126	TraesCS4D02G130400.1	0	0		0	0		0.0449493	0.110103		0	0		0	0		0.22705	0.556157		0	0		0	0
TaPHD127	TraesCS4D02G150100.1	0.117892	0.132657		0.135022	0.276961		0.0871592	0.150254		0	0		0.109286	0.144804		0.132972	0.155874		0.0387732	0.0949745		0.0858933	0.0976388
TaPHD128	TraesCS4D02G153100.1	2.91778	0.444813		3.434	0.324397		3.12046	0.557546		3.00228	0.344197		2.96703	0.637628		3.26235	1.07638		3.26005	0.610787		3.20764	0.565813
TaPHD129	TraesCS4D02G187800.1	6.08725	0.485411		7.09673	1.11811		5.34742	0.468966		5.82348	0.710149		6.0946	0.888843		5.13655	1.38044		5.39483	0.683727		5.43985	0.882723
TaPHD130	TraesCS4D02G195300.1	1.34395	0.422413		1.22301	0.559867		1.18963	0.500007		1.44766	0.685816		0.713925	0.727038		0.719941	0.631298		1.09825	0.270247		0.458419	0.353591
TaPHD131	TraesCS4D02G230400.1	4.68861	0.453061		4.68335	0.647292		3.45154	0.379426		3.86879	0.421682		5.24381	0.904999		5.68149	1.33435		3.73803	0.458742		4.60369	0.760215
TaPHD132	TraesCS4D02G243300.1	4.89093	0.376472		5.14144	0.283915		5.70675	0.649201		5.39109	0.429447		5.66089	0.487497		5.15826	1.55077		5.72907	0.450095		5.88456	1.17378
TaPHD133	TraesCS4D02G306000.1	2.93392	0.965978		2.87662	1.0233		3.68065	1.26121		3.77106	1.31853		3.37829	0.601824		3.85241	0.809631		2.96958	0.803308		3.24032	1.08803
TaPHD134	TraesCS5A02G097100.1	3.23008	0.460741		3.50621	0.396713		2.90584	0.297881		2.87423	0.436969		4.23178	0.64703		4.40765	1.34343		3.1162	0.650062		4.04151	0.483507
TaPHD135	TraesCS5A02G099800.1	6.25693	0.698895		6.00968	0.642386		5.71664	0.605799		5.58907	0.400343		5.908	0.638843		5.80184	1.75507		5.1587	0.540738		5.94075	1.37259
TaPHD136	TraesCS5A02G101700.1	10.3596	0.861649		10.3544	1.17103		8.77445	1.07582		8.81578	1.03272		10.5772	0.669099		9.13889	2.11453		8.65324	0.545333		8.69642	1.57107
TaPHD137	TraesCS5A02G125100.1	0.0235795	0.020336		0.029677	0.0301139		1.10947	0.089524		1.15467	0.186508		0.019067	0.03011		0.0345112	0.0318545		0.689055	0.211446		0.76583	0.166667
TaPHD138	TraesCS5A02G130800.1	0	0		0	0		0	0		0	0		0	0		0.0149532	0.0366277		0.0122968	0.0301208		0	0
TaPHD139	TraesCS5A02G155100.1	2.42875	0.293663		2.44021	0.37809		2.2904	0.36079		2.36207	0.211673		2.51792	0.253621		3.10504	0.995476		2.35365	0.258194		2.70721	0.538769
TaPHD140	TraesCS5A02G165200.1	4.5223	0.498795		4.24033	0.565576		4.29591	0.363238		4.34559	0.373546		3.92819	0.252207		3.28028	1.03094		3.88817	0.390624		3.38277	0.677834
TaPHD141	TraesCS5A02G201700.1	15.6801	1.66049		13.2598	1.40065		12.8938	1.04988		13.5733	1.46843		13.0013	1.26309		12.6846	3.65811		11.4269	1.118		11.2764	2.25374
TaPHD142	TraesCS5A02G216100.1	0.327799	0.416803		0.168869	0.271879		0.345186	0.411258		0.301553	0.48403		0.435897	0.639046		0.264931	0.418571		0.260767	0.492198		0.10447	0.162129
TaPHD143	TraesCS5A02G233600.1	7.17e-07	1.25e-06		2.56e-07	6.27e-07		0	0		4.36e-07	9.01e-07		0.0136903	0.033533		0.0138352	0.0338891		0.0066452	0.0162773		8.42e-08	2.06e-07
TaPHD144	TraesCS5A02G307300.1	0.173695	0.194503		0.0353638	0.0866233		0.062234	0.0964127		0.191914	0.325848		0.0539087	0.132049		0.05479	0.133203		0.0482293	0.118137		0.12701	0.152429
TaPHD145	TraesCS5A02G318200.1	1.53267	0.480444		1.10307	0.492947		0.727167	0.760802		0.661077	0.753504		0.849608	0.746851		1.10807	0.878145		0.168929	0.160348		0.962717	0.465398
TaPHD146	TraesCS5A02G362100.1	0.252066	0.372563		0.706702	0.911856		0.435326	0.491605		0.346269	0.436239		1.25149	1.03721		0.180557	0.319851		0.30809	0.499055		0.514769	0.95992
TaPHD147	TraesCS5A02G386300.1	3.09099	0.399598		2.82418	0.43936		2.76103	0.45207		2.71419	0.347955		3.13358	0.488176		2.50696	0.87374		2.91595	0.356815		2.51643	0.61168
TaPHD148	TraesCS5A02G386800.1	12.2468	0.672019		12.0063	1.36934		11.7836	1.17784		12.0539	1.00787		13.5945	1.43595		12.2487	2.56797		12.6384	1.20473		12.9977	2.40103
TaPHD149	TraesCS5A02G445200.1	5.59887	1.32299		5.4931	1.09574		5.73635	1.61136		4.1545	0.906281		5.4097	1.30705		4.95631	1.52055		3.93951	1.51223		4.90066	1.7446
TaPHD150	TraesCS5A02G557400.1	4.06599	0.135333		4.27345	0.256467		4.04533	0.146336		3.89973	0.18693		4.40085	0.281885		4.71998	1.01778		3.87271	0.311147		3.79474	0.742439
TaPHD151	TraesCS5B02G102800.1	2.07205	0.579109		2.16241	0.531974		2.45064	0.334852		2.4663	0.274293		2.72911	1.03722		3.15336	1.25681		3.26295	0.510655		3.50922	0.866998
TaPHD152	TraesCS5B02G105000.1	4.0674	0.670728		3.49005	0.690961		4.75361	0.576272		4.81822	0.54604		3.91828	1.0333		3.61672	1.17171		4.65239	0.339291		4.56076	0.703799
TaPHD153	TraesCS5B02G106500.1	1.16294	1.80205		0.38696	0.409609		1.00886	0.838983		0.631746	0.837491		0.913822	1.41541		1.62802	2.12409		1.56515	0.948782		1.18743	1.47516
TaPHD154	TraesCS5B02G124600.1	1.74171	0.327226		1.54367	0.281293		1.53433	0.281061		1.47775	0.208413		1.24843	0.133759		0.745633	0.361107		1.25678	0.115869		0.983774	0.24588
TaPHD155	TraesCS5B02G130700.1	0	0		0	0		0	0		0	0		0	0		0.00282403	0.00691744		0	0		0	0
TaPHD156	TraesCS5B02G153300.1	1.60116	0.201346		1.55084	0.373051		1.2666	0.264538		1.42894	0.168219		1.79978	0.279132		2.32061	0.782346		1.49771	0.129705		2.00165	0.388775
TaPHD157	TraesCS5B02G163000.1	6.09958	0.415608		5.79288	0.800921		5.31279	0.363491		5.60356	0.419324		5.40153	0.842982		4.90207	1.34954		4.82631	0.280185		4.81061	0.843249
TaPHD158	TraesCS5B02G200300.1	14.6614	1.96594		14.1814	1.09111		14.7126	1.24716		14.7544	1.99351		13.6139	0.869592		12.6715	3.65808		12.4969	1.48431		12.3851	2.34228
TaPHD159	TraesCS5B02G214600.1	2.27295	0.284566		2.18613	0.34568		2.45697	0.7979		2.12964	0.481496		2.52386	0.935048		2.35438	0.403813		1.96584	0.455399		2.58916	0.878251
TaPHD160	TraesCS5B02G232100.1	0.0378612	0.047836		0.00679395	0.0166417		0	0		0.0122571	0.0189889		0.0063527	0.0155609		0	0		0	0		0.0124858	0.0193824
TaPHD161	TraesCS5B02G307700.1	0.863917	0.501381		0.864207	0.446243		1.06977	0.50563		0.611119	0.301672		0.866647	0.481246		0.760539	0.626291		0.847869	0.173129		1.15097	0.438346
TaPHD162	TraesCS5B02G318700.1	0.0306722	0.0751312		0	0		0	0		0.0227673	0.0557683		0	0		0.0222138	0.0544126		0	0		0	0
TaPHD163	TraesCS5B02G364900.1	0.0366737	0.0834395		0	0		0.00755727	0.0185114		0.00327367	0.00801881		0.00298148	0.00730311		0	0		0	0		0	0
TaPHD164	TraesCS5B02G391200.1	4.13579	0.398376		3.9741	0.50796		3.43377	0.219945		3.56947	0.324737		4.32078	0.338434		3.62281	1.19235		3.92842	0.256273		3.76053	0.703531
TaPHD165	TraesCS5B02G391700.1	11.628	1.35202		12.8067	1.17428		11.0179	1.00517		11.3717	0.577658		11.7689	1.17598		10.5824	2.40883		11.5767	0.442747		11.0996	1.98069
TaPHD166	TraesCS5B02G450300.1	14.7164	1.97003		15.382	1.6378		16.0192	1.73516		15.2767	2.08716		14.5441	2.52508		11.8554	3.41317		13.3565	1.07054		12.6262	3.24472
TaPHD167	TraesCS5B02G486600.1	8.85377	0.759864		8.81076	1.0967		8.05197	0.893149		8.71077	1.16004		7.13178	0.953588		7.01259	1.86922		7.0862	1.29118		6.93394	1.06968
TaPHD168	TraesCS5B02G504400.1	0	0		0	0		0	0		0	0		0	0		0	0		0	0		0	0
TaPHD169	TraesCS5D02G109600.1	4.19535	0.235475		4.15433	0.504709		3.76409	0.447741		3.65056	0.430946		5.17116	0.637163		5.26398	1.74975		4.1786	0.39989		4.58679	0.623525
TaPHD170	TraesCS5D02G112100.1	7.51114	0.582368		7.09044	0.56634		6.37439	0.58407		6.69673	0.658383		6.82738	0.677336		6.53807	1.88338		6.31716	0.538763		6.25868	1.27231
TaPHD171	TraesCS5D02G113900.1	5.92334	1.72793		5.65589	0.866855		5.43275	0.759108		4.91331	1.22143		5.91569	2.10673		4.47528	1.74687		5.98649	1.17963		5.52495	1.02375
TaPHD172	TraesCS5D02G132800.1	0	0		0.051922	0.0836682		0.0085223	0.0208753		0.057968	0.0745947		0.0178468	0.0437156		0.045672	0.0613325		8.48e-11	2.08e-10		0.0079333	0.0194325
TaPHD173	TraesCS5D02G138300.1	0	0		0	0		0	0		0	0		0	0		0	0		0.0196595	0.0481557		0	0
TaPHD174	TraesCS5D02G170100.1	4.85911	0.986137		4.29477	0.676419		4.00317	1.61188		4.62722	0.288876		4.63368	1.14098		3.52132	1.99534		3.89556	0.455089		3.89205	1.08799
TaPHD175	TraesCS5D02G208000.1	14.7207	1.47449		14.6176	1.83875		14.5713	1.48843		15.2054	1.77099		12.7485	0.89988		13.4251	3.78497		12.5299	0.575717		13.253	2.75068
TaPHD176	TraesCS5D02G224100.1	6.77632	0.429252		6.86002	0.947005		6.13932	0.543834		6.04194	0.682166		6.72827	0.591642		5.67534	1.28809		6.46594	0.708743		6.12708	1.50713
TaPHD177	TraesCS5D02G240500.1	0.0421155	0.0476684		0.0261257	0.0480949		0.0130224	0.0318984		0.0315612	0.0498175		0.0371675	0.0578383		0.0065488	0.0160412		0	0		0.0135854	0.0210492
TaPHD178	TraesCS5D02G314200.1	0.363069	0.283943		0.604627	0.404661		0.244667	0.28377		0.472899	0.445005		0.204929	0.191253		0.516652	0.516333		0.594359	0.484006		0.239277	0.228451
TaPHD179	TraesCS5D02G324500.1	0.0621215	0.152166		0.0563483	0.138025		1.47e-09	3.6e-09		0.102002	0.249854		0	0		1.62e-08	2.63e-08		0.0902848	0.221152		0.0635063	0.155558
TaPHD180	TraesCS5D02G371100.1	0.898662	0.967326		1.15569	0.984949		0.678247	1.0124		0.604843	0.515416		0.450092	0.93685		0.725497	0.497091		0.590354	0.865816		0.790961	0.811192
TaPHD181	TraesCS5D02G396100.1	4.99774	0.514295		4.90949	0.652898		4.20567	0.45386		4.10569	0.622912		4.65777	0.246617		4.48455	1.21114		3.96752	0.37593		3.83324	0.70921
TaPHD182	TraesCS5D02G396600.1	8.34604	1.32393		9.79041	1.03596		9.38813	1.12971		8.88323	1.48532		7.83359	1.59797		8.21059	2.28273		9.05734	0.769953		8.23683	1.40663
TaPHD183	TraesCS5D02G453200.1	19.8454	2.21149		17.7927	2.13199		18.2545	1.22595		18.4439	1.68935		16.7054	1.97777		14.7192	4.41939		16.9623	2.13199		15.8722	3.51166
TaPHD184	TraesCS5D02G486400.1	1.20595	0.686716		1.20354	0.427119		1.02034	0.314921		0.996704	0.341479		1.04155	0.499109		1.08931	0.566372		0.660524	0.467142		0.984629	0.779335
TaPHD185	TraesCS5D02G505100.1	0.023027	0.0564044		0.00984172	0.0241072		0	0		0	0		0.0352315	0.0862992		0.0198273	0.0485669		0.0370242	0.0906903		0.0265148	0.0649478
TaPHD186	TraesCS5D02G556200.1	0	0		0	0		0	0		0	0		0	0		0	0		0	0		0	0
TaPHD187	TraesCS6A02G065800.1	1.45535	0.313137		1.44352	0.364541		1.24873	0.420861		1.78883	0.234116		1.01432	0.613088		0.626879	0.308579		0.781902	0.288529		0.822819	0.375261
TaPHD188	TraesCS6A02G096100.1	1.9713	0.432855		1.55506	0.207325		1.64362	0.154794		1.95797	0.339441		1.28357	0.26958		1.29495	0.426871		1.01393	0.182411		1.03083	0.265803
TaPHD189	TraesCS6A02G117600.1	4.20726	0.898604		3.85764	0.64853		3.51539	0.357882		3.54881	0.390887		3.85658	0.454027		3.92546	1.13214		3.46611	0.374999		3.91743	0.865378
TaPHD190	TraesCS6A02G123400.1	12.1519	0.39392		11.4853	1.16943		12.9	0.673665		12.8122	1.1631		10.3177	0.715592		9.54272	2.17624		10.9627	0.524472		10.263	2.20119
TaPHD191	TraesCS6A02G169600.1	1.20496	0.130927		1.12787	0.0889637		1.06999	0.10827		1.04749	0.167663		0.991965	0.084163		0.938573	0.313311		1.05783	0.130782		0.972654	0.147608
TaPHD192	TraesCS6A02G282700.1	3.18026	0.540057		2.84797	0.281793		2.55833	0.496664		2.7125	0.41674		2.77016	0.239378		2.92885	0.747324		2.40806	0.311619		2.65435	0.604103
TaPHD193	TraesCS6A02G329200.1	1.63534	0.741048		0.861313	0.597832		1.46853	0.60477		0.697111	0.543147		1.11711	0.430661		0.971472	0.51856		1.06157	0.721079		1.35628	0.919883
TaPHD194	TraesCS6A02G380300.1	0.297979	0.473057		0.110801	0.22051		0.280359	0.415162		0.263082	0.411234		0.0509715	0.124854		0.241923	0.452712		0.0470045	0.115137		0.0592488	0.145129
TaPHD195	TraesCS6B02G040000.1	5.22e-05	0.000127761		0.200836	0.175519		0.0854234	0.133555		0.02524	0.0611831		0.00711335	0.0174241		0.0846225	0.132873		0.103268	0.16299		0.331535	0.186358
TaPHD196	TraesCS6B02G088800.1	6.6877	1.32124		5.76774	0.697199		4.84568	0.850934		6.11012	1.14158		3.56475	1.23801		3.10688	1.24032		3.02622	0.685605		2.98391	0.905727
TaPHD197	TraesCS6B02G124500.1	1.83525	0.459686		1.55462	0.22103		1.36141	0.230781		1.60212	0.380433		1.14627	0.204317		1.26941	0.386877		1.01701	0.187908		1.0999	0.226182
TaPHD198	TraesCS6B02G145900.1	2.92788	0.35641		2.73535	0.318266		2.68827	0.256533		2.69985	0.23575		3.08673	0.594548		2.54371	0.827358		2.7294	0.398515		2.58434	0.689215
TaPHD199	TraesCS6B02G151600.1	4.24207	2.49237		4.75807	0.771573		3.53842	1.97018		3.81969	1.52194		2.84404	1.3507		3.47982	1.42531		2.94848	1.72738		3.707	1.29876
TaPHD200	TraesCS6B02G197500.1	1.42925	0.116554		1.35046	0.192811		1.23337	0.0900453		1.11026	0.17829		1.28906	0.0961028		1.16235	0.342536		1.21149	0.141521		1.12696	0.224498
TaPHD201	TraesCS6B02G311000.1	2.81867	0.601634		2.79087	0.373872		2.38722	0.262382		2.4484	0.334852		2.61999	0.133834		2.42639	0.764965		2.52176	0.384997		2.20658	0.510527
TaPHD202	TraesCS6B02G360000.1	0	0		0.00155204	0.00380171		0.138287	0.337781		0.0298708	0.0731678		2.54e-07	6.19e-07		0	0		0.0499405	0.122329		0.023086	0.0565489
TaPHD203	TraesCS6B02G419100.1	0.986548	0.0759666		0.790765	0.286808		1.05059	0.155156		0.90332	0.123111		0.891615	0.117734		0.875872	0.269438		0.996617	0.14539		1.1425	0.18514
TaPHD204	TraesCS6D02G031700.1	0.00329173	0.00785603		0.0495503	0.0769793		0	0		4.68e-11	1.15e-10		0.0502343	0.0802025		0.0373942	0.0684976		0.00490918	0.012025		0.14841	0.20123
TaPHD205	TraesCS6D02G087200.1	1.88674	0.415321		1.46545	0.14264		1.43219	0.26685		1.71487	0.425472		1.27814	0.291255		1.19747	0.433086		0.936196	0.128167		0.952225	0.416187
TaPHD206	TraesCS6D02G107700.1	4.60503	0.747817		4.5491	0.477603		3.77759	0.432775		3.74006	0.288795		4.53209	0.503777		3.64321	0.98638		3.93065	0.506651		3.89455	0.857407
TaPHD207	TraesCS6D02G113600.1	10.4651	0.74852		9.42848	0.789015		9.10819	0.801738		10.1089	0.454326		9.55671	0.606383		8.48253	2.21882		8.58912	0.340708		8.55464	1.67485
TaPHD208	TraesCS6D02G159400.1	1.65725	0.166528		1.4682	0.281925		1.4535	0.0973825		1.41747	0.099075		1.56245	0.148224		1.34836	0.355853		1.4779	0.239102		1.40077	0.271287
TaPHD209	TraesCS6D02G263200.1	2.50856	0.438629		2.31668	0.295373		2.56359	0.364721		2.47778	0.21942		2.54059	0.412734		2.53555	0.81502		2.39108	0.232161		2.2948	0.534033
TaPHD210	TraesCS6D02G308100.1	1.51163	0.493036		1.10686	0.535616		1.48037	0.540048		1.1034	0.466601		1.65345	0.569255		1.57849	0.738036		1.39549	0.380681		1.30759	0.534581
TaPHD211	TraesCS6D02G365000.1	0.315596	0.34753		0.322955	0.354316		0.335947	0.274889		0.491861	0.283323		0.10787	0.196831		0.363008	0.358646		0.0482714	0.118172		0.387705	0.319427
TaPHD212	TraesCS7A02G002000.1	3.75198	1.4313		3.47783	0.683687		2.6204	0.526906		3.34529	1.39151		2.5624	0.767486		2.54006	1.09527		2.36386	0.78059		2.86311	0.971407
TaPHD213	TraesCS7A02G147100.2	0.219222	0.287861		0.0484817	0.118755		0.0231504	0.0567065		0.0679358	0.166408		0.0450477	0.110339		2.11e-08	5.18e-08		3.22e-09	7.89e-09		0.0476982	0.116836
TaPHD214	TraesCS7A02G151700.1	5.06512	1.73127		6.20561	2.837		4.19117	1.48634		4.58144	1.19348		3.96602	1.25112		2.95857	0.624325		4.53494	1.49272		3.84929	2.07758
TaPHD215	TraesCS7A02G168900.1	4.73328	1.13172		3.71744	1.37942		3.62768	1.0781		4.34427	0.422805		3.76868	0.760685		4.3239	1.27088		3.8061	0.323065		3.6268	1.19146
TaPHD216	TraesCS7A02G324700.1	0	0		0.357163	0.70037		0.000297918	0.000729748		0.0831049	0.187078		0.0012888	0.00311101		0.142124	0.348128		0.0657706	0.161092		0.0659395	0.160549
TaPHD217	TraesCS7A02G410900.1	2.41427	0.522611		2.49935	0.352944		2.14092	0.146209		2.52851	0.216931		2.30511	0.309571		1.79542	0.474713		2.03644	0.171431		1.82117	0.223319
TaPHD218	TraesCS7A02G490700.1	0.272357	0.158978		0.370603	0.591278		0.107369	0.262595		0.20699	0.233422		0.206472	0.346047		0.410571	0.724532		0.643269	0.396267		0.441383	0.418131
TaPHD219	TraesCS7A02G566000.1	4.85328	0.486623		4.67211	0.490407		4.47107	0.20965		4.59893	0.4526		4.42995	0.428561		3.88419	1.15739		4.14228	0.420744		3.92957	0.765489
TaPHD220	TraesCS7A02G569600.1	2.16381	0.528507		1.73413	0.124944		1.39584	0.283279		1.67482	0.212402		1.58224	0.145386		2.01186	0.686594		1.4251	0.249364		1.60902	0.287092
TaPHD221	TraesCS7B02G050100.2	5.05479	0.835077		3.62042	0.880927		4.56946	1.80159		5.72988	1.38095		6.01745	0.889857		4.6425	2.68322		5.48853	0.718438		3.72325	1.16359
TaPHD222	TraesCS7B02G055600.1	12.5061	1.7188		10.6536	1.40603		11.3008	0.686158		12.2912	1.30121		8.75043	1.27412		6.96375	2.28218		7.41544	0.857959		7.28283	1.57027
TaPHD223	TraesCS7B02G073800.1	4.6454	0.899816		3.49055	0.825009		3.42954	0.354929		4.20716	0.53168		4.37335	0.438069		3.59168	1.9651		4.29919	0.656484		3.39712	1.45535
TaPHD224	TraesCS7B02G225200.1	4.30347	0.27621		3.69478	0.630619		3.30979	0.530179		3.72309	0.659027		3.01332	0.328324		2.32637	0.825994		2.72089	0.228685		2.70174	0.700371
TaPHD225	TraesCS7B02G310100.1	1.95833	0.332197		1.76834	0.32957		1.9278	0.0929999		1.90822	0.275494		1.52022	0.227252		1.46278	0.465765		1.51243	0.233396		1.41875	0.434196
TaPHD226	TraesCS7B02G393900.1	2.6605	0.812234		1.82207	1.38449		2.66522	0.590507		1.99105	0.283161		1.86608	0.613843		1.7425	0.862189		2.14871	0.600028		1.92408	0.741585
TaPHD227	TraesCS7B02G489100.1	2.53455	0.372502		2.22078	0.290808		1.90368	0.287546		2.10952	0.38634		2.10303	0.34028		1.99886	0.665747		1.789	0.2421		1.76897	0.445249
TaPHD228	TraesCS7B02G492100.1	2.39056	0.450341		1.80744	0.892519		1.59611	0.395844		2.15636	0.633013		2.57273	0.571102		1.67171	0.737652		1.86029	0.627815		1.75812	0.597645
TaPHD229	TraesCS7D02G093600.1	0	0		0	0		0	0		0	0		0	0		0	0		0	0		0	0
TaPHD230	TraesCS7D02G093700.1	0	0		0	0		0	0		0	0		0	0		0	0		0	0		0	0
TaPHD231	TraesCS7D02G148900.1	2.91456	0.983506		2.70521	1.17335		2.72946	1.72829		2.47991	1.2923		2.55856	0.897746		3.70415	1.73835		2.4435	0.69365		2.73019	1.20134
TaPHD232	TraesCS7D02G153500.1	13.6852	1.66508		12.1384	1.41878		12.1144	1.60572		12.7889	1.10864		10.2696	1.61299		7.69808	2.19809		9.10205	1.03595		9.04662	2.0908
TaPHD233	TraesCS7D02G169800.1	3.13349	1.19042		4.32763	1.02429		4.48928	0.929324		4.28254	0.853187		4.78341	1.23801		4.27866	1.51019		4.67683	1.18172		4.78357	1.10108
TaPHD234	TraesCS7D02G225300.1	1.03276	0.185238		0.877468	0.229658		0.933457	0.145991		0.858059	0.0798304		0.800368	0.163776		0.73325	0.212792		0.742654	0.167956		0.854164	0.265231
TaPHD235	TraesCS7D02G321100.1	5.40476	1.13796		4.7642	0.600055		4.94714	0.625618		5.37727	0.559889		3.93917	0.362759		3.20156	0.800117		3.59396	0.214798		3.42106	0.600653
TaPHD236	TraesCS7D02G403900.1	1.62696	0.22474		1.49979	0.134694		1.48558	0.222178		1.62229	0.153996		1.26515	0.156263		0.989189	0.163234		1.0596	0.137275		1.07559	0.238886
TaPHD237	TraesCS7D02G477000.1	2.56099	0.900363		2.52065	0.756768		2.07376	0.770571		2.16212	0.782497		3.29529	1.46121		2.36568	0.699534		2.12627	0.916866		2.78073	1.05809
TaPHD238	TraesCS7D02G543000.1	2.7786	0.440885		2.39955	0.416161		2.22327	0.261559		2.34359	0.282311		2.37247	0.228984		2.2043	0.690341		2.15041	0.292373		2.2632	0.562157
TaPHD239	TraesCS7D02G544800.1	1.41877	0.300176		1.29254	0.356542		1.4403	0.196117		1.38426	0.167024		1.31101	0.205577		0.994447	0.464485		1.11291	0.229459		1.15141	0.310759
TaPHD240	TraesCSU02G031300.1	3.90192	0.281872		3.98217	0.371129		4.00575	0.240252		3.96783	0.207394		4.08942	0.578755		3.90474	1.02087		3.66887	0.493343		3.88077	0.798072
TaPHD241	TraesCSU02G079800.1	0.609047	0.120863		0.470255	0.231174		0.575797	0.0933423		0.56676	0.11679		0.537352	0.0805513		0.468479	0.215838		0.570958	0.0983967		0.530497	0.109504
TaPHD242	TraesCSU02G120100.1	5.29775	1.67461		4.16749	0.363943		4.24975	0.789936		4.84143	1.24804		2.50064	1.06088		2.05285	0.857215		2.31619	0.740593		2.39401	0.613251
TaPHD243	TraesCSU02G246200.1	0	0		0	0		0	0		0	0		0	0		0	0		0	0		0	0
TaPHD244	TraesCSU02G252500.1	0	0		0	0		0	0		0	0		0	0		0	0		0	0		0	0

## Sheet: Heat
Table S8-7. Transcriptome value of heat treatment
Name	ID	none			1 hour heat			6 hour heat
		tpm	SEM		tpm	SEM		tpm	SEM
TaPHD1	TraesCS1A02G025700.1	0.443066	0.0706831		0.154757	0.0238224		0.125681	0.0272837
TaPHD2	TraesCS1A02G065700.1	0.165369	0.0151392		0.0765076	0.0158861		0.201639	0.0689988
TaPHD3	TraesCS1A02G108900.1	0.668928	0.142645		0.511167	0.00494056		1.50247	0.174189
TaPHD4	TraesCS1A02G110200.1	0.348768	0.227244		0.587769	0.274602		0.739918	0.240317
TaPHD5	TraesCS1A02G190700.1	1.69048	0.308115		1.17813	0.0259367		3.37426	0.232419
TaPHD6	TraesCS1A02G262200.1	1.98443	0.470544		1.34387	0.488742		1.90463	0.0786727
TaPHD7	TraesCS1A02G338900.1	0.0499315	0.0154974		0.0362389	0.0512495		0.167378	0.143525
TaPHD8	TraesCS1B02G032600.1	0.686042	0.111861		0.563854	0.0652879		0.736808	0.0944935
TaPHD9	TraesCS1B02G083900.1	0.323358	0.195589		0.05934	0.0839194		0.368837	0.271526
TaPHD10	TraesCS1B02G108200.1	2.05092	0.548432		1.43441	0.0529977		3.79331	0.528329
TaPHD11	TraesCS1B02G129400.1	11.3167	2.54371		8.46675	2.26889		13.5	0.501975
TaPHD12	TraesCS1B02G205900.1	1.9151	0.34685		1.43224	0.0146725		3.10804	0.0549068
TaPHD13	TraesCS1B02G272800.2	0	0		0	0		0	0
TaPHD14	TraesCS1B02G351300.1	1.79277	0.228678		1.134	0.0849023		1.17067	0.00878934
TaPHD15	TraesCS1D02G026100.1	0.47195	0.166565		0.330485	0.0373565		0.727636	0.106032
TaPHD16	TraesCS1D02G066700.1	0.631581	0.692864		0	0		0.155798	0.0547011
TaPHD17	TraesCS1D02G090400.1	3.26885	0.471859		1.47354	0.180885		3.51591	0.55993
TaPHD18	TraesCS1D02G111700.1	14.2078	4.71258		13.1992	3.58121		25.8702	2.3466
TaPHD19	TraesCS1D02G262200.1	6.25654	1.56115		4.77855	0.980467		5.28439	0.59182
TaPHD20	TraesCS1D02G341000.1	0.140923	0.199295		0.000418279	0.000591535		0.110187	0.155828
TaPHD21	TraesCS2A02G064600.1	1.75165	0.22131		0.841615	0.162835		2.54286	0.0457357
TaPHD22	TraesCS2A02G085100.1	0	0		0	0		0	0
TaPHD23	TraesCS2A02G094000.1	5.10255	1.08873		2.38472	0.429391		7.42854	0.121573
TaPHD24	TraesCS2A02G094800.1	0.0191164	0.0147931		0.272906	0.0680937		0.408546	0.0628583
TaPHD25	TraesCS2A02G126900.1	1.37728	0.315992		0.686716	0.0695114		1.5529	0.0944341
TaPHD26	TraesCS2A02G172100.1	8.63631	2.23714		5.26447	1.4235		18.2149	0.180171
TaPHD27	TraesCS2A02G227100.1	3.77376	1.03074		2.25184	0.520006		4.90129	1.64838
TaPHD28	TraesCS2A02G235700.1	3.3804	0.658387		1.65328	0.0967676		4.2366	0.121403
TaPHD29	TraesCS2A02G260400.1	2.45262	0.547987		1.33638	0.0577636		2.96432	0.0110026
TaPHD30	TraesCS2A02G305000.1	0.100827	0.0310479		0.0366322	0.0104282		0.515984	0.0152572
TaPHD31	TraesCS2A02G312700.1	0	0		0.0209251	0.0295925		0	0
TaPHD32	TraesCS2A02G428300.1	0.0336708	0.0476177		0	0		0	0
TaPHD33	TraesCS2A02G563500.1	0.307225	0.0217626		0.13324	0.0757272		0.245813	0.0664369
TaPHD34	TraesCS2B02G076800.1	0.876503	0.124662		0.498438	0.018529		1.03884	0.109671
TaPHD35	TraesCS2B02G099800.1	0.00396887	0.00561282		0	0		0.0583941	0.0220962
TaPHD36	TraesCS2B02G108800.1	2.22969	0.403751		1.57343	0.498567		4.28578	0.220815
TaPHD37	TraesCS2B02G109900.1	0.00964971	0.00497207		0.0982504	0.0588675		0.616002	0.0624347
TaPHD38	TraesCS2B02G148800.1	1.70152	0.282015		0.907897	0.0917485		2.41154	0.00124451
TaPHD39	TraesCS2B02G198500.1	1.45317	0.641948		0.590804	0.130169		2.84987	0.35513
TaPHD40	TraesCS2B02G257000.1	3.50196	0.982702		2.4845	0.539579		6.05518	0.448383
TaPHD41	TraesCS2B02G257600.1	0.189921	0.268588		0.000657772	0.000420032		4.02e-07	5.54e-07
TaPHD42	TraesCS2B02G281600.1	0.051858	0.0733383		0.0277994	0.0393143		0.230226	0.117319
TaPHD43	TraesCS2B02G321800.1	0.0697921	0.000290692		0.0332103	0.0256612		0.00919685	0.00120088
TaPHD44	TraesCS2B02G329700.1	0.285666	0.0711901		0.185277	0.012549		0	0
TaPHD45	TraesCS2B02G622700.1	0.000195754	0.00011685		0.000141198	3.34e-06		0.000268613	0.000128351
TaPHD46	TraesCS2D02G062900.5	0.0469044	0.0663328		2.43e-08	3.44e-08		0.0890159	0.042435
TaPHD47	TraesCS2D02G083000.1	0	0		0.0565761	0.0301855		0	0
TaPHD48	TraesCS2D02G092600.1	5.17109	1.27764		4.18318	1.09885		10.0704	0.286244
TaPHD49	TraesCS2D02G093300.1	0.00596722	0.00399151		0.00623735	0.00882095		0.10046	0.00835001
TaPHD50	TraesCS2D02G129400.1	1.60366	0.228381		0.721387	0.156223		1.84626	0.157487
TaPHD51	TraesCS2D02G179400.1	7.83755	3.37099		3.91646	0.524723		13.6129	0.682217
TaPHD52	TraesCS2D02G238100.1	2.86091	0.919083		1.57885	0.303115		3.07606	0.155896
TaPHD53	TraesCS2D02G242500.1	5.13499	0.512886		3.54989	0.472651		4.40707	0.368841
TaPHD54	TraesCS2D02G263300.1	2.96058	0.480295		1.45948	0.133834		2.61633	0.154941
TaPHD55	TraesCS2D02G303600.1	0.0303899	0.000302076		0.0116195	0.00611644		0.00334593	0.00473186
TaPHD56	TraesCS2D02G311200.1	0.0132709	0.000204142		0.0416678	0.0589272		0.00857685	0.0121295
TaPHD57	TraesCS2D02G426400.1	0.0195781	0.0276877		0	0		0.0554525	0.0784217
TaPHD58	TraesCS2D02G571900.1	1.75e-08	2.48e-08		0	0		0	0
TaPHD59	TraesCS3A02G113700.1	0.174792	0.0300916		0.125385	0.0300556		0.0609194	0.0117594
TaPHD60	TraesCS3A02G143300.1	0.19714	0.124601		0.137411	0.121722		0.487484	0.204207
TaPHD61	TraesCS3A02G273300.1	2.64846	0.612086		2.3193	0.738262		4.93823	0.507894
TaPHD62	TraesCS3A02G388800.1	3.54102	0.798946		3.4373	0.31904		5.5565	0.211984
TaPHD63	TraesCS3A02G395200.1	0.401357	0.0556337		0.185724	0.0399056		0.26261	0.102238
TaPHD64	TraesCS3A02G403600.1	8.67449	2.6774		7.41713	1.76368		11.4779	0.538391
TaPHD65	TraesCS3A02G408500.1	0.0266508	0.00788424		0.0058392	0.00825788		0.048876	0.0350586
TaPHD66	TraesCS3A02G416700.1	0	0		0	0		0.00398711	0.00563863
TaPHD67	TraesCS3A02G513600.1	0.653273	0.171057		0.272659	0.0164112		0.442693	0.0556776
TaPHD68	TraesCS3A02G514100.1	0	0		0	0		0	0
TaPHD69	TraesCS3A02G538000.1	1.98297	0.565431		1.58544	0.130221		3.85905	0.998753
TaPHD70	TraesCS3B02G133100.1	0.00522214	0.000251518		0	0		0.0179527	0.0158181
TaPHD71	TraesCS3B02G161800.1	0.00646555	0.00914367		0.0223689	0.0316345		0.0387475	0.0305585
TaPHD72	TraesCS3B02G307000.1	2.01104	0.248781		0.604398	0.0471308		1.11812	0.0222173
TaPHD73	TraesCS3B02G419900.1	3.11359	0.355279		5.32677	1.16975		7.33068	0.2427
TaPHD74	TraesCS3B02G427000.1	0.393291	0.0792172		0.194831	0.0297558		0.290768	0.047507
TaPHD75	TraesCS3B02G437100.1	5.9006	1.56593		5.18553	1.53961		13.3727	0.427587
TaPHD76	TraesCS3B02G451700.1	0.315032	0.135636		0.0902637	0.0222446		0.379223	0.103627
TaPHD77	TraesCS3B02G582000.1	0.943075	0.354509		0.608209	0.128753		1.19127	0.00860549
TaPHD78	TraesCS3B02G582800.1	0	0		0	0		0.00307899	0.00435435
TaPHD79	TraesCS3B02G603400.1	0.0629255	0.0889901		0.170827	0.107338		0.248349	0.0588214
TaPHD80	TraesCS3D02G116200.1	0.0025613	0.00362223		0.0034261	0.00484523		0.011044	0.0156186
TaPHD81	TraesCS3D02G144300.1	0.275102	0.0459605		0.157639	0.0306764		0.576498	0.0188911
TaPHD82	TraesCS3D02G202300.1	1.12782	0.136358		0.719673	0.0329505		2.68457	0.268078
TaPHD83	TraesCS3D02G272700.1	2.72722	0.547633		2.15116	0.408616		5.2775	0.152035
TaPHD84	TraesCS3D02G380800.1	2.77301	0.424943		4.11363	0.5249		8.02505	0.864933
TaPHD85	TraesCS3D02G388800.1	0.605026	0.17508		0.460116	0.00938189		1.27422	0.0893359
TaPHD86	TraesCS3D02G398800.1	0	0		0	0		0.0366295	0.051802
TaPHD87	TraesCS3D02G403600.1	0.157494	0.00915208		0.0788652	0.00589621		0.036732	0.0101526
TaPHD88	TraesCS3D02G412200.1	0.0110744	0.00726759		0.00388283	0.00549116		0	0
TaPHD89	TraesCS3D02G521900.1	0.799793	0.190678		0.302407	0.104897		0.719117	0.0299262
TaPHD90	TraesCS3D02G543400.1	0.14102	0.199431		1.47158	0.651974		4.83254	3.7685
TaPHD91	TraesCS4A02G066400.1	3.51107	0.722154		1.46155	0.214784		3.94828	0.126395
TaPHD92	TraesCS4A02G109600.1	0.375279	0.0755126		0.151443	0.116572		0.348805	0.0617191
TaPHD93	TraesCS4A02G117900.1	2.39766	0.554428		3.25149	0.539289		7.14626	0.132816
TaPHD94	TraesCS4A02G166600.1	0.103321	0.0251375		0.0330208	0.0143123		0.0976307	0.00210845
TaPHD95	TraesCS4A02G167200.1	1.76079	0.454076		0.442783	0.17792		2.54879	0.0951059
TaPHD96	TraesCS4A02G182900.1	0.614931	0.171799		0.418109	0.0225793		0.281985	0.0498779
TaPHD97	TraesCS4A02G184500.1	0.0622649	0.00602193		0.0408031	0.00589621		0.0341364	0.00449381
TaPHD98	TraesCS4A02G210200.1	1.09356	0.0720118		0.172951	0.00695722		0.461743	0.140885
TaPHD99	TraesCS4A02G225500.1	2.96129	0.846343		29.216	3.9733		9.90972	0.114085
TaPHD100	TraesCS4A02G227900.1	18.9337	5.25076		8.22171	2.28749		8.14772	0.0475883
TaPHD101	TraesCS4A02G265200.1	0.512027	0.0811653		0.314986	0.0556861		0.785675	0.232521
TaPHD102	TraesCS4A02G324900.1	0	0		0	0		0	0
TaPHD103	TraesCS4A02G368200.1	9.24e-10	2.07e-11		1.69e-09	5.14e-10		1.25e-09	1.45e-09
TaPHD104	TraesCS4A02G397400.1	0	0		0	0		0	0
TaPHD105	TraesCS4A02G409000.1	1.09151	0.410379		0.606066	0.219615		0.850347	0.0618697
TaPHD106	TraesCS4A02G498600.1	0.128708	0.00375827		0	0		0.112061	0.0127364
TaPHD107	TraesCS4B02G049600.1	0.06383	0.0148366		0.0493222	0.0341542		0.226563	0.0340981
TaPHD108	TraesCS4B02G088200.1	13.6951	3.17936		6.8793	1.64129		8.50651	0.573096
TaPHD109	TraesCS4B02G090700.1	1.11239	0.399953		4.8647	0.528513		4.48724	0.000961665
TaPHD110	TraesCS4B02G113600.1	0.785111	0.323543		0.341359	0.101305		0.619295	0.0420241
TaPHD111	TraesCS4B02G125100.1	1.21679	0.282864		0.600266	0.184104		1.53585	0.241767
TaPHD112	TraesCS4B02G134200.1	0.0994025	0.0398264		0.109945	0.0425665		0.0847712	0.00198563
TaPHD113	TraesCS4B02G135700.1	0	0		0.0561148	0.00180227		0.321711	0.0810231
TaPHD114	TraesCS4B02G145500.1	0	0		0	0		0.110711	0.156568
TaPHD115	TraesCS4B02G186500.1	4.25733	0.842235		12.8864	2.46929		17.8101	0.492005
TaPHD116	TraesCS4B02G194600.1	0.109897	0.0870762		0.0921422	0.0509623		0.133989	0.0151865
TaPHD117	TraesCS4B02G229300.1	4.24535	0.551282		2.7823	0.7992		10.4207	0.279166
TaPHD118	TraesCS4B02G243900.1	3.85556	0.631277		1.8798	0.0872428		5.18105	0.284865
TaPHD119	TraesCS4B02G307800.1	5.66988	1.13471		4.27965	0.561358		7.65788	0.123263
TaPHD120	TraesCS4B02G395800.1	1.42954	0.263928		1.13045	0.364344		4.98252	0.102842
TaPHD121	TraesCS4D02G050000.1	0.160907	0.00314733		0.0967626	0.0422304		0.0723669	0.0379653
TaPHD122	TraesCS4D02G085300.1	12.4399	3.51281		5.74834	1.07583		6.99856	0.244023
TaPHD123	TraesCS4D02G087800.1	1.42893	0.424653		39.3464	4.27976		10.6971	0.281004
TaPHD124	TraesCS4D02G111200.1	0.201978	0.00606344		0.0818186	0.0430224		0.129138	0.0317887
TaPHD125	TraesCS4D02G129100.1	0.0453783	0.0148444		0.0461712	0.00526561		0.0115545	0.00811265
TaPHD126	TraesCS4D02G130400.1	0	0		0.0251547	0.035574		0	0
TaPHD127	TraesCS4D02G150100.1	0.0900245	0.0505405		0	0		0.225353	0.176657
TaPHD128	TraesCS4D02G153100.1	1.28922	0.286025		0.653343	0.118812		2.61348	0.198909
TaPHD129	TraesCS4D02G187800.1	2.79745	0.518585		1.52025	0.127824		5.96847	0.304982
TaPHD130	TraesCS4D02G195300.1	0.310059	0.0181465		0.143567	0.131277		0.243228	0.211634
TaPHD131	TraesCS4D02G230400.1	4.76792	0.90632		4.0065	0.982596		6.47043	0.522962
TaPHD132	TraesCS4D02G243300.1	4.66103	0.994086		1.80522	0.188239		5.71738	0.270935
TaPHD133	TraesCS4D02G306000.1	6.98892	1.9808		5.07512	1.3835		10.5104	0.061589
TaPHD134	TraesCS5A02G097100.1	3.17979	0.983798		1.42233	0.229612		2.74184	0.170024
TaPHD135	TraesCS5A02G099800.1	2.01144	0.379087		1.22506	0.329287		5.04096	0.0404112
TaPHD136	TraesCS5A02G101700.1	8.07314	1.32481		4.22776	0.0508975		8.49746	0.664525
TaPHD137	TraesCS5A02G125100.1	0.0106034	0.00818736		0.00323823	0.00457955		0.023609	0.0178572
TaPHD138	TraesCS5A02G130800.1	0	0		0	0		0	0
TaPHD139	TraesCS5A02G155100.1	1.17583	0.396855		0.642162	0.132994		1.58805	0.143896
TaPHD140	TraesCS5A02G165200.1	1.74334	0.414188		0.90164	0.135585		2.24478	0.153506
TaPHD141	TraesCS5A02G201700.1	2.70289	1.16399		0.923736	0.53783		2.35681	0.0140573
TaPHD142	TraesCS5A02G216100.1	0.0695324	0.00448079		0	0		0.119958	0.0800414
TaPHD143	TraesCS5A02G233600.1	0	0		0.117102	0.000451134		0	0
TaPHD144	TraesCS5A02G307300.1	0.150006	0.0346857		0.192476	0.09681		0.0409158	0.0578636
TaPHD145	TraesCS5A02G318200.1	0.762842	0.0472121		0.462502	0.0355986		0.612273	0.164708
TaPHD146	TraesCS5A02G362100.1	0.281355	0.145956		0.0936965	0.132507		0	0
TaPHD147	TraesCS5A02G386300.1	1.24554	0.129393		0.820636	0.0693629		1.1018	0.0392444
TaPHD148	TraesCS5A02G386800.1	6.9383	2.07673		4.04992	1.03029		7.61043	0.00771453
TaPHD149	TraesCS5A02G445200.1	2.22524	0.666773		1.34211	0.30523		2.25477	0.12781
TaPHD150	TraesCS5A02G557400.1	2.46479	0.390867		1.57961	0.049653		7.46827	0.095615
TaPHD151	TraesCS5B02G102800.1	2.88469	0.842567		0.863074	0.0710451		2.45624	0.207819
TaPHD152	TraesCS5B02G105000.1	1.735	0.362124		0.99554	0.161447		4.78572	0.00222032
TaPHD153	TraesCS5B02G106500.1	0.947848	0.1846		0.559967	0.18205		1.00946	0.428807
TaPHD154	TraesCS5B02G124600.1	0.169847	0.0189823		0.0271555	0.00194879		0.0441551	0.0026537
TaPHD155	TraesCS5B02G130700.1	0	0		0	0		0.0379898	0.0010439
TaPHD156	TraesCS5B02G153300.1	1.02737	0.192897		1.01788	0.0110804		1.5169	0.0935644
TaPHD157	TraesCS5B02G163000.1	2.30559	0.454429		1.259	0.138621		2.8236	0.261467
TaPHD158	TraesCS5B02G200300.1	5.43081	0.764686		4.17523	0.959077		5.61951	0.789251
TaPHD159	TraesCS5B02G214600.1	0.701946	0.103649		0.231743	0.0231797		1.74345	0.163667
TaPHD160	TraesCS5B02G232100.1	0	0		0.0929475	0.131448		0	0
TaPHD161	TraesCS5B02G307700.1	0.374811	0.10135		0.414404	0.14364		1.15084	0.111525
TaPHD162	TraesCS5B02G318700.1	0.116315	0.0024381		7.82e-09	6.35e-09		3.15e-06	4.45e-06
TaPHD163	TraesCS5B02G364900.1	0	0		0	0		0.000297075	0.000420127
TaPHD164	TraesCS5B02G391200.1	2.00779	0.252918		1.21093	0.0257104		1.58325	0.100558
TaPHD165	TraesCS5B02G391700.1	7.81644	2.16066		4.65252	0.77914		6.37413	0.0128269
TaPHD166	TraesCS5B02G450300.1	1.91763	0.831133		0.981526	0.474049		2.21664	0.473267
TaPHD167	TraesCS5B02G486600.1	3.83324	1.17611		1.8745	0.611421		7.99319	0.177583
TaPHD168	TraesCS5B02G504400.1	0	0		0	0		0	0
TaPHD169	TraesCS5D02G109600.1	3.15072	0.635413		1.58767	0.244765		3.55907	0.0898733
TaPHD170	TraesCS5D02G112100.1	2.42733	0.705		1.31908	0.175589		4.82583	0.0865852
TaPHD171	TraesCS5D02G113900.1	5.70176	0.150861		3.38028	1.11401		5.57683	1.31158
TaPHD172	TraesCS5D02G132800.1	0.0317819	0.0449463		0.00656805	0.00928863		0.0127368	0.00809601
TaPHD173	TraesCS5D02G138300.1	0	0		0	0		0	0
TaPHD174	TraesCS5D02G170100.1	1.32322	0.248194		0.566176	0.100984		0.438634	0.0796803
TaPHD175	TraesCS5D02G208000.1	6.11502	2.20418		4.55247	1.58533		8.22149	0.809142
TaPHD176	TraesCS5D02G224100.1	2.99058	0.587761		1.65558	0.0530896		5.39095	0.311714
TaPHD177	TraesCS5D02G240500.1	0.0449182	0.0168809		0.184542	0.0464951		0.252217	0.0191103
TaPHD178	TraesCS5D02G314200.1	0.227357	0.084051		0.654612	0.18717		0.95076	0.0554075
TaPHD179	TraesCS5D02G324500.1	0	0		0	0		0	0
TaPHD180	TraesCS5D02G371100.1	0.912065	0.0148895		0.17146	0.242479		0.423957	0.00380777
TaPHD181	TraesCS5D02G396100.1	1.82621	0.330424		1.14793	0.0385656		1.20535	0.0445265
TaPHD182	TraesCS5D02G396600.1	5.10622	1.20364		3.33473	0.703409		5.34807	0.213461
TaPHD183	TraesCS5D02G453200.1	5.58784	2.02721		2.84666	0.387403		4.83982	0.270652
TaPHD184	TraesCS5D02G486400.1	0.537868	0.0745814		0.128263	0.048395		1.02982	0.0589819
TaPHD185	TraesCS5D02G505100.1	0.0208779	0.0295258		0	0		0.0272174	0.0199068
TaPHD186	TraesCS5D02G556200.1	0	0		0	0		0	0
TaPHD187	TraesCS6A02G065800.1	0.0159682	0.0225824		0.00785515	0.0111089		0.00719705	0.0101782
TaPHD188	TraesCS6A02G096100.1	0.330441	0.0812819		0.15911	0.0225687		0.564357	0.0342996
TaPHD189	TraesCS6A02G117600.1	2.07489	0.605934		1.47466	0.00189505		3.12235	0.234279
TaPHD190	TraesCS6A02G123400.1	4.49413	0.848429		2.44913	0.000523259		6.0145	0.29043
TaPHD191	TraesCS6A02G169600.1	0.695687	0.054047		0.345602	0.0661124		0.724904	0.0479843
TaPHD192	TraesCS6A02G282700.1	1.63368	0.203873		1.13855	0.226701		5.06473	0.354939
TaPHD193	TraesCS6A02G329200.1	0.115535	0.0355276		0.0869525	0.122969		0.210724	0.297197
TaPHD194	TraesCS6A02G380300.1	0.0430827	0.0609281		0.122321	0.0737806		0.131227	0.185583
TaPHD195	TraesCS6B02G040000.1	0.0103118	0.0145831		0.00064611	0.000913738		0.528373	0.22495
TaPHD196	TraesCS6B02G088800.1	0.0357287	0.0345149		0.0361733	0.0274423		0.0859873	0.0084297
TaPHD197	TraesCS6B02G124500.1	0.58524	0.0498913		0.314601	0.00491298		0.698608	0.0854277
TaPHD198	TraesCS6B02G145900.1	1.54291	0.300832		0.916562	0.0898316		2.14183	0.0754059
TaPHD199	TraesCS6B02G151600.1	0.677577	0.0401842		0.307305	0.152196		0.253828	0.358967
TaPHD200	TraesCS6B02G197500.1	1.08515	0.0976161		0.587931	0.0634444		0.799944	0.0667862
TaPHD201	TraesCS6B02G311000.1	1.80409	0.322455		1.10609	0.152551		4.77314	0.708083
TaPHD202	TraesCS6B02G360000.1	0.317823	0.0270857		0.09309	0.131649		0.343339	0.0427262
TaPHD203	TraesCS6B02G419100.1	0.807304	0.177683		0.445584	0.0188691		0.829758	0.0123666
TaPHD204	TraesCS6D02G031700.1	0.0353797	0.0500345		0.0170178	0.0240668		0.0154608	0.0218649
TaPHD205	TraesCS6D02G087200.1	0.22743	0.00776615		0.121721	0.0405416		0.514357	0.0489587
TaPHD206	TraesCS6D02G107700.1	2.05262	0.334405		0.942532	0.239466		2.01274	0.128071
TaPHD207	TraesCS6D02G113600.1	3.82788	0.597767		2.83803	0.173326		3.5136	0.103994
TaPHD208	TraesCS6D02G159400.1	0.869259	0.179255		0.485252	0.00452195		0.861151	0.0132137
TaPHD209	TraesCS6D02G263200.1	1.87102	0.311488		1.11683	0.170092		4.63549	0.25977
TaPHD210	TraesCS6D02G308100.1	0.0424756	0.0600696		0	0		0	0
TaPHD211	TraesCS6D02G365000.1	0.24394	0.234799		0.068072	0.0962627		0.551602	0.145285
TaPHD212	TraesCS7A02G002000.1	0.523181	0.0915145		0.413708	0.0914558		1.25551	0.134965
TaPHD213	TraesCS7A02G147100.2	0.0968872	0.000931047		0.000335824	0.000474926		0.597225	0.0466811
TaPHD214	TraesCS7A02G151700.1	0.227215	0.168397		0.0636572	0.0900229		0.495038	0.386706
TaPHD215	TraesCS7A02G168900.1	1.55726	0.179089		0.379027	0.536025		0.58018	0.140279
TaPHD216	TraesCS7A02G324700.1	0	0		0.0957665	0.135434		0	0
TaPHD217	TraesCS7A02G410900.1	0.533975	0.03905		0.20553	0.0513013		0.10224	0.0095603
TaPHD218	TraesCS7A02G490700.1	0.0281685	0.0398363		0.021448	0.0303321		0.0268301	0.0379434
TaPHD219	TraesCS7A02G566000.1	1.18717	0.245225		0.562407	0.129634		2.7416	0.0567736
TaPHD220	TraesCS7A02G569600.1	0.610391	0.213335		0.43915	0.0631022		0.974202	0.0629155
TaPHD221	TraesCS7B02G050100.2	4.28643	0.736247		2.82956	0.196406		3.20722	0.373621
TaPHD222	TraesCS7B02G055600.1	1.36556	0.332849		0.719812	0.0981266		0.885579	0.0367165
TaPHD223	TraesCS7B02G073800.1	2.1198	0.453001		0.735828	0.559705		0.968152	0.190252
TaPHD224	TraesCS7B02G225200.1	0.731187	0.217488		0.51922	0.150806		1.87739	0.035617
TaPHD225	TraesCS7B02G310100.1	0.35815	0.0388018		0.146894	0.0488342		0.114343	0.00909057
TaPHD226	TraesCS7B02G393900.1	0.305347	0.0204658		0.0942425	0.0480062		0.447555	0.19724
TaPHD227	TraesCS7B02G489100.1	0.887942	0.233243		0.648578	0.122016		1.02052	0.0580888
TaPHD228	TraesCS7B02G492100.1	1.00831	0.34348		0.723738	0.0847291		2.28832	0.144031
TaPHD229	TraesCS7D02G093600.1	0	0		0	0		0	0
TaPHD230	TraesCS7D02G093700.1	0	0		0	0		0	0
TaPHD231	TraesCS7D02G148900.1	0.95019	0.384397		1.04493	0.233873		1.18112	0.223113
TaPHD232	TraesCS7D02G153500.1	2.69316	0.673844		1.18348	0.0287297		1.44334	0.09174
TaPHD233	TraesCS7D02G169800.1	1.96969	0.526087		0.426477	0.163132		0.714456	0.30271
TaPHD234	TraesCS7D02G225300.1	0.212039	0.116868		0.984491	0.152551		0.533129	0.0447917
TaPHD235	TraesCS7D02G321100.1	0.838325	0.200804		0.874223	0.171077		2.37163	0.0456155
TaPHD236	TraesCS7D02G403900.1	0.337157	0.173238		0.0700006	0.0215368		0.0217109	0.00742844
TaPHD237	TraesCS7D02G477000.1	0.456361	0.224946		0.0652055	0.0922145		0.184475	0.0624389
TaPHD238	TraesCS7D02G543000.1	1.0883	0.329133		0.796451	0.19914		1.74606	0.242389
TaPHD239	TraesCS7D02G544800.1	1.31163	0.309501		0.731751	0.112036		4.15332	0.32761
TaPHD240	TraesCSU02G031300.1	2.93052	0.368226		2.03745	0.0996313		6.66929	0.0913228
TaPHD241	TraesCSU02G079800.1	0.271033	0.0817783		0.220061	0.0788481		0.413605	0.0193733
TaPHD242	TraesCSU02G120100.1	0.0169848	0.000646861		0	0		0	0
TaPHD243	TraesCSU02G246200.1	0	0		0	0		0	0
TaPHD244	TraesCSU02G252500.1	0	0		0	0		0	0

## Sheet: Drought-1
Table S8-8. Transcriptome value of PEG treatment in Giza 168
Name	ID	none, Giza 168			PEG 6000 2 hours			PEG 6000 12 hours
		tpm	SEM		tpm	SEM		tpm	SEM
TaPHD1	TraesCS1A02G025700.1	1.02862	0.11729		0.31309	0.0373661		0.731267	0.0269576
TaPHD2	TraesCS1A02G065700.1	3.77032	1.12838		2.71988	0.200854		2.51735	0.166848
TaPHD3	TraesCS1A02G108900.1	5.71862	0.358552		2.96036	0.186917		2.70372	0.305118
TaPHD4	TraesCS1A02G110200.1	13.6371	1.29696		10.8139	1.82431		7.30391	0.422892
TaPHD5	TraesCS1A02G190700.1	3.9108	0.618134		4.32287	0.566664		3.03809	0.0438959
TaPHD6	TraesCS1A02G262200.1	5.12049	0.780768		3.93369	0.214832		3.09619	0.29323
TaPHD7	TraesCS1A02G338900.1	0.938726	0.705273		1.10739	0.0361248		0.520057	0.203824
TaPHD8	TraesCS1B02G032600.1	0.729127	0.153673		0.540423	0.125999		0.53491	0.0710949
TaPHD9	TraesCS1B02G083900.1	0	0		0.292216	0.337422		0.074783	0.086352
TaPHD10	TraesCS1B02G108200.1	1.05723	0.176583		2.01743	0.204018		0.503327	0.0100678
TaPHD11	TraesCS1B02G129400.1	3.73556	0.452926		12.5184	1.66675		1.62979	0.0945988
TaPHD12	TraesCS1B02G205900.1	5.33348	0.445784		4.9478	0.364533		4.91129	0.202846
TaPHD13	TraesCS1B02G272800.2	0	0		0.104188	0.120306		0	0
TaPHD14	TraesCS1B02G351300.1	5.66911	0.541797		4.44571	0.414214		3.36997	0.408949
TaPHD15	TraesCS1D02G026100.1	1.95931	0.13006		0.833141	0.0185843		0.828798	0.00763315
TaPHD16	TraesCS1D02G066700.1	0	0		0	0		0	0
TaPHD17	TraesCS1D02G090400.1	6.26981	0.543795		4.08148	0.141849		4.00728	0.291192
TaPHD18	TraesCS1D02G111700.1	14.7754	2.8696		12.5689	0.121532		11.4684	0.45703
TaPHD19	TraesCS1D02G262200.1	21.9227	0.21004		15.2447	0.475217		9.98754	0.830992
TaPHD20	TraesCS1D02G341000.1	0.285328	0.329217		0.000479698	0.000508706		5.95e-06	6.87e-06
TaPHD21	TraesCS2A02G064600.1	2.98409	0.605		2.74671	0.121244		1.8412	0.00318697
TaPHD22	TraesCS2A02G085100.1	0	0		0	0		0	0
TaPHD23	TraesCS2A02G094000.1	6.68044	1.16099		6.26458	0.990029		5.08419	0.18048
TaPHD24	TraesCS2A02G094800.1	0.0367564	0.0189874		0	0		0.0202652	0.0134757
TaPHD25	TraesCS2A02G126900.1	3.67812	0.466539		3.56096	0.295153		2.44358	0.269501
TaPHD26	TraesCS2A02G172100.1	17.8135	2.59126		16.2034	1.69804		10.263	0.207269
TaPHD27	TraesCS2A02G227100.1	18.1991	2.67336		16.6763	0.97959		12.0386	1.62772
TaPHD28	TraesCS2A02G235700.1	10.1912	1.56025		9.66235	0.824046		5.51133	0.373009
TaPHD29	TraesCS2A02G260400.1	4.80477	1.31286		3.81394	0.540683		2.60792	0.233342
TaPHD30	TraesCS2A02G305000.1	0.170778	0.0117976		0.222823	0.0696914		0.563374	0.133948
TaPHD31	TraesCS2A02G312700.1	0	0		0	0		0	0
TaPHD32	TraesCS2A02G428300.1	2.07865	1.18512		2.35654	0.356572		0.884579	0.0202765
TaPHD33	TraesCS2A02G563500.1	1.34286	0.426094		1.15525	0.263805		0.42899	0.151886
TaPHD34	TraesCS2B02G076800.1	1.40856	0.253919		1.54402	0.093167		0.91882	0.17443
TaPHD35	TraesCS2B02G099800.1	0	0		0	0		0	0
TaPHD36	TraesCS2B02G108800.1	6.79646	1.20694		6.26039	0.513033		4.494	0.343281
TaPHD37	TraesCS2B02G109900.1	0.0391777	0.0298338		0.0492262	0.012215		0.00998615	0.011531
TaPHD38	TraesCS2B02G148800.1	5.14245	0.681256		4.61571	0.0563898		3.00578	0.102306
TaPHD39	TraesCS2B02G198500.1	3.81184	1.32277		3.72637	0.194082		2.39814	0.00349297
TaPHD40	TraesCS2B02G257000.1	8.75422	0.305522		7.21889	0.38354		5.4482	0.0151901
TaPHD41	TraesCS2B02G257600.1	0	0		0	0		0	0
TaPHD42	TraesCS2B02G281600.1	0.150343	0.1736		0.0647315	0.0747455		1.11e-10	1.28e-10
TaPHD43	TraesCS2B02G321800.1	0.0323908	0.00165301		0.0207302	0.000983458		0.131333	0.032685
TaPHD44	TraesCS2B02G329700.1	0.119639	0.0651054		0.326628	0.0264669		0.352016	0.0140123
TaPHD45	TraesCS2B02G622700.1	0.000331514	0.000381529		0.35743	0.412724		0.000309906	9.45e-05
TaPHD46	TraesCS2D02G062900.5	0	0		0.192703	0.222514		0.0746925	0.0862475
TaPHD47	TraesCS2D02G083000.1	0	0		0	0		0	0
TaPHD48	TraesCS2D02G092600.1	8.09229	0.767316		6.84673	0.470367		5.36761	0.583886
TaPHD49	TraesCS2D02G093300.1	0.0428814	0.00855783		0.00824576	0.00246615		0.011274	0.00207385
TaPHD50	TraesCS2D02G129400.1	5.48628	0.518917		4.99223	0.258936		3.1173	0.121613
TaPHD51	TraesCS2D02G179400.1	16.5839	2.10652		18.4916	0.0271355		10.115	1.41879
TaPHD52	TraesCS2D02G238100.1	8.33704	1.21826		7.44873	0.52286		4.54146	0.329061
TaPHD53	TraesCS2D02G242500.1	9.80365	1.05418		8.55928	1.8166		5.63032	0.444606
TaPHD54	TraesCS2D02G263300.1	5.10752	1.78641		4.24233	0.966196		2.95263	0.239791
TaPHD55	TraesCS2D02G303600.1	0.0159695	0.00879802		0.00843205	0.00973649		0.112262	0.0154673
TaPHD56	TraesCS2D02G311200.1	0.0218385	0.00216079		0.0128725	0.0148639		0.0226261	0.00347103
TaPHD57	TraesCS2D02G426400.1	0	0		0.079669	0.0919938		0.221643	0.255932
TaPHD58	TraesCS2D02G571900.1	0.509265	0.588049		0.169918	0.0208377		0.327121	0.377727
TaPHD59	TraesCS3A02G113700.1	0.464315	0.0529598		0.166778	0.0654975		0.103611	0.0326509
TaPHD60	TraesCS3A02G143300.1	0.539837	0.0425813		0.599595	0.0544135		0.483905	0.0617632
TaPHD61	TraesCS3A02G273300.1	5.99943	2.37209		3.82102	0.304997		3.39087	0.693479
TaPHD62	TraesCS3A02G388800.1	6.22961	0.493086		6.91103	0.295569		4.74648	0.389602
TaPHD63	TraesCS3A02G395200.1	1.71616	0.137219		1.16158	0.235108		1.12907	0.0767529
TaPHD64	TraesCS3A02G403600.1	12.6326	1.08236		10.9762	0.552351		7.49962	1.01528
TaPHD65	TraesCS3A02G408500.1	0.112598	0.00207384		0.0306324	0.0353712		0	0
TaPHD66	TraesCS3A02G416700.1	0.0105633	0.0121974		0.0189918	0.00764989		0.0404994	0.0227938
TaPHD67	TraesCS3A02G513600.1	1.06196	0.530407		1.167	0.0775381		0.73135	0.155276
TaPHD68	TraesCS3A02G514100.1	0	0		0	0		0	0
TaPHD69	TraesCS3A02G538000.1	2.73063	1.79028		2.23793	0.249433		1.54165	0.383164
TaPHD70	TraesCS3B02G133100.1	0.0363388	0.0319677		0	0		0.0449161	0.0180511
TaPHD71	TraesCS3B02G161800.1	0.0421566	0.0486782		0	0		0.0328743	0.0379599
TaPHD72	TraesCS3B02G307000.1	5.29532	1.09863		3.94408	0.359048		2.66725	0.0590745
TaPHD73	TraesCS3B02G419900.1	5.21748	0.0638723		4.78979	0.152091		3.8339	0.243636
TaPHD74	TraesCS3B02G427000.1	1.71126	0.229531		0.894534	0.0398152		0.868477	0.0133772
TaPHD75	TraesCS3B02G437100.1	9.63307	1.43949		9.45932	0.987367		6.33321	0.900793
TaPHD76	TraesCS3B02G451700.1	0.0395696	0.0456911		0.0268065	0.0309535		0	0
TaPHD77	TraesCS3B02G582000.1	1.66782	0.0407494		1.64903	0.135123		1.45145	0.0223261
TaPHD78	TraesCS3B02G582800.1	0	0		0	0		0	0
TaPHD79	TraesCS3B02G603400.1	0	0		1.07e-10	1.24e-10		0	0
TaPHD80	TraesCS3D02G116200.1	0.0737935	0.025184		0.0530555	0.0204626		0	0
TaPHD81	TraesCS3D02G144300.1	0.607228	0.206941		0.498511	0.202935		0.29706	0.0850241
TaPHD82	TraesCS3D02G202300.1	2.19774	0.686648		0.669794	0.0701406		2.14367	0.350879
TaPHD83	TraesCS3D02G272700.1	5.37301	0.357368		3.3595	0.236835		2.25988	0.427638
TaPHD84	TraesCS3D02G380800.1	5.33889	0.281297		5.2966	0.253486		4.22593	0.163223
TaPHD85	TraesCS3D02G388800.1	2.64722	0.553021		2.05884	0.0572962		1.58828	0.272226
TaPHD86	TraesCS3D02G398800.1	0	0		0	0		0	0
TaPHD87	TraesCS3D02G403600.1	0.0362231	0.0116072		0.00980535	0.0113222		0	0
TaPHD88	TraesCS3D02G412200.1	0	0		0.024191	0.0279334		0	0
TaPHD89	TraesCS3D02G521900.1	0.782677	0.0406859		1.02734	0.338959		0.618168	0.0212349
TaPHD90	TraesCS3D02G543400.1	5.51e-07	6.13e-07		3.66e-06	3.57e-06		1.23e-07	1.35e-07
TaPHD91	TraesCS4A02G066400.1	8.73831	1.27211		9.48855	0.734216		5.7866	0.0182847
TaPHD92	TraesCS4A02G109600.1	0.810615	0.477972		0.904204	0.775701		1.14148	0.405053
TaPHD93	TraesCS4A02G117900.1	5.0072	0.0835368		3.66936	0.0876245		3.56517	0.340059
TaPHD94	TraesCS4A02G166600.1	0.212792	0.0736543		0.117457	0.0377346		0.0611317	0.0424153
TaPHD95	TraesCS4A02G167200.1	4.30481	0.553679		4.29732	0.581802		2.13772	0.335111
TaPHD96	TraesCS4A02G182900.1	2.15229	0.232205		1.62693	0.074559		0.683729	0.160058
TaPHD97	TraesCS4A02G184500.1	0.169697	0.012047		0.099175	0.0382448		0.090818	0.00922756
TaPHD98	TraesCS4A02G210200.1	3.14701	0.582194		1.95133	0.463104		1.79439	0.169908
TaPHD99	TraesCS4A02G225500.1	6.17146	0.70125		9.94976	0.751525		3.55437	0.210831
TaPHD100	TraesCS4A02G227900.1	39.7416	2.30877		30.4613	0.228227		24.3501	0.115816
TaPHD101	TraesCS4A02G265200.1	0.797941	0.0456367		1.31451	0.112127		0.585887	0.027184
TaPHD102	TraesCS4A02G324900.1	0	0		0	0		0	0
TaPHD103	TraesCS4A02G368200.1	1.34e-07	1.55e-07		8.63e-10	2.4e-10		0	0
TaPHD104	TraesCS4A02G397400.1	0	0		0	0		0	0
TaPHD105	TraesCS4A02G409000.1	4.39731	0.169447		2.81718	0.279351		1.58691	0.376525
TaPHD106	TraesCS4A02G498600.1	0.277678	0.320634		0.217998	0.251722		0.185343	0.214016
TaPHD107	TraesCS4B02G049600.1	0.437692	0.00868912		0.326945	0.0729875		0.237542	0.040907
TaPHD108	TraesCS4B02G088200.1	30.7345	2.28209		24.6719	1.92852		16.2064	0.335556
TaPHD109	TraesCS4B02G090700.1	2.86808	0.321636		2.2361	0.0576311		2.06936	0.181606
TaPHD110	TraesCS4B02G113600.1	2.29332	0.716578		1.33186	0.000877572		0.980591	0.271712
TaPHD111	TraesCS4B02G125100.1	2.76411	0.541075		2.02859	0.10099		1.62924	0.128911
TaPHD112	TraesCS4B02G134200.1	0.241084	9.81e-06		0.0870539	0.00382622		0.110471	0.0162687
TaPHD113	TraesCS4B02G135700.1	0.0529495	0.0611408		0	0		0	0
TaPHD114	TraesCS4B02G145500.1	0.731276	0.114436		1.01711	0.152947		0.679976	0.0855454
TaPHD115	TraesCS4B02G186500.1	7.73416	0.766681		6.28529	0.585069		5.23797	0.053607
TaPHD116	TraesCS4B02G194600.1	0.590519	0.0679218		0.0423272	0.0488753		0.168371	0.194418
TaPHD117	TraesCS4B02G229300.1	6.21345	0.0244161		4.7945	0.766323		3.66127	0.124529
TaPHD118	TraesCS4B02G243900.1	8.48336	1.41193		9.26073	0.292324		5.19666	0.15921
TaPHD119	TraesCS4B02G307800.1	10.0335	0.327381		6.2893	0.335793		4.82036	0.346093
TaPHD120	TraesCS4B02G395800.1	2.81463	0.436113		2.57212	0.0695938		2.11967	0.370128
TaPHD121	TraesCS4D02G050000.1	0.235787	0.0614243		0.24168	0.020097		0.0798746	0.00286643
TaPHD122	TraesCS4D02G085300.1	27.223	1.85607		22.7369	0.508068		15.4934	0.173263
TaPHD123	TraesCS4D02G087800.1	6.58217	0.5557		3.69905	0.041702		2.58395	0.241044
TaPHD124	TraesCS4D02G111200.1	0.56027	0.246117		0.529008	0.0768499		0.0852809	0.032147
TaPHD125	TraesCS4D02G129100.1	0.34444	0.045893		0.191246	0.0121919		0.0869435	0.00086464
TaPHD126	TraesCS4D02G130400.1	0	0		0	0		0	0
TaPHD127	TraesCS4D02G150100.1	0.981005	0.187806		0	0		0.526898	0.230636
TaPHD128	TraesCS4D02G153100.1	4.03953	0.837545		3.23095	0.219382		2.96211	0.0663722
TaPHD129	TraesCS4D02G187800.1	5.96234	0.467504		4.9365	0.142582		4.4647	0.239416
TaPHD130	TraesCS4D02G195300.1	0.45579	0.080851		0.591664	0.0737068		0.395049	0.0899321
TaPHD131	TraesCS4D02G230400.1	6.35053	0.542288		5.05044	0.0532201		3.80475	0.0513842
TaPHD132	TraesCS4D02G243300.1	10.7979	1.875		10.0748	0.649658		6.70756	0.0434572
TaPHD133	TraesCS4D02G306000.1	2.77192	0.342184		1.991	0.699223		1.32221	0.129263
TaPHD134	TraesCS5A02G097100.1	6.0884	0.514425		6.21117	0.236708		3.43589	0.292087
TaPHD135	TraesCS5A02G099800.1	6.18755	1.13844		5.26782	0.630409		3.39986	0.548754
TaPHD136	TraesCS5A02G101700.1	18.4887	0.731214		21.3384	0.816027		11.2231	0.529777
TaPHD137	TraesCS5A02G125100.1	0.0984879	0.00294576		0.0133521	0.00574102		0.0606677	0.00144701
TaPHD138	TraesCS5A02G130800.1	0	0		0.0191493	0.0221117		0	0
TaPHD139	TraesCS5A02G155100.1	2.30911	0.410958		1.50951	0.400179		1.30556	0.0867238
TaPHD140	TraesCS5A02G165200.1	2.21278	0.799012		1.44715	0.429537		1.2156	0.0971103
TaPHD141	TraesCS5A02G201700.1	15.3386	1.48772		11.4759	0.977743		6.68767	0.749274
TaPHD142	TraesCS5A02G216100.1	0.109125	0.126007		0.263686	0.304479		0.068629	0.0792459
TaPHD143	TraesCS5A02G233600.1	0	0		0	0		0	0
TaPHD144	TraesCS5A02G307300.1	0.188082	0.217178		9.97e-05	0.000115087		0.0284356	0.0328347
TaPHD145	TraesCS5A02G318200.1	0.951301	0.202568		0.830994	0.0842187		0.50597	0.443783
TaPHD146	TraesCS5A02G362100.1	0.683149	0.788788		0.55786	0.644161		0.231974	0.26786
TaPHD147	TraesCS5A02G386300.1	2.32249	0.250997		2.08159	0.0336076		1.70141	0.247741
TaPHD148	TraesCS5A02G386800.1	15.3085	0.549522		11.9978	0.312693		9.59586	0.322011
TaPHD149	TraesCS5A02G445200.1	5.73649	1.43365		4.03447	1.23519		5.01638	0.71174
TaPHD150	TraesCS5A02G557400.1	6.49202	1.0292		5.43091	0.0844028		3.55964	0.207055
TaPHD151	TraesCS5B02G102800.1	6.42133	0.526353		6.42971	0.31301		3.02492	0.159354
TaPHD152	TraesCS5B02G105000.1	4.54268	0.894194		3.36409	0.526237		2.73754	0.129442
TaPHD153	TraesCS5B02G106500.1	19.2024	2.69103		7.71523	1.95367		3.71198	0.950301
TaPHD154	TraesCS5B02G124600.1	1.93079	0.242337		0.190007	0.0090286		1.73903	0.366156
TaPHD155	TraesCS5B02G130700.1	0	0		0	0		0	0
TaPHD156	TraesCS5B02G153300.1	2.02428	0.673872		1.37586	0.324534		0.858281	0.127371
TaPHD157	TraesCS5B02G163000.1	3.05415	1.15525		2.31681	0.362772		1.54418	0.155336
TaPHD158	TraesCS5B02G200300.1	13.9433	1.35233		10.9127	1.12833		8.20464	0.0551254
TaPHD159	TraesCS5B02G214600.1	1.8817	0.550538		1.65058	0.0660431		1.03144	0.0612811
TaPHD160	TraesCS5B02G232100.1	0	0		0	0		0	0
TaPHD161	TraesCS5B02G307700.1	1.76917	0.0759504		1.09062	0.19968		1.02313	0.323778
TaPHD162	TraesCS5B02G318700.1	0.14436	0.166693		0	0		5.04e-08	4.06e-08
TaPHD163	TraesCS5B02G364900.1	0	0		0.0054709	0.00631725		0.0487916	0.0563396
TaPHD164	TraesCS5B02G391200.1	4.16573	0.472885		3.66634	0.27774		2.84944	0.104414
TaPHD165	TraesCS5B02G391700.1	20.103	0.294391		26.0527	1.23998		10.5473	1.2439
TaPHD166	TraesCS5B02G450300.1	8.22054	0.381553		6.09404	0.21392		7.13729	0.328351
TaPHD167	TraesCS5B02G486600.1	7.27285	0.523512		5.35335	0.89058		4.32456	0.22553
TaPHD168	TraesCS5B02G504400.1	0	0		0	0		0	0
TaPHD169	TraesCS5D02G109600.1	7.16245	0.478485		8.03973	0.444306		3.71434	0.361312
TaPHD170	TraesCS5D02G112100.1	6.97425	1.51168		6.41601	0.207552		3.7093	0.0317485
TaPHD171	TraesCS5D02G113900.1	13.8726	4.21148		27.7865	3.99122		14.6857	1.52091
TaPHD172	TraesCS5D02G132800.1	0	0		0	0		0	0
TaPHD173	TraesCS5D02G138300.1	0	0		0	0		0.0113945	0.0131573
TaPHD174	TraesCS5D02G170100.1	1.18902	0.302843		0.761644	0.429117		0.409923	0.230512
TaPHD175	TraesCS5D02G208000.1	13.8853	1.6324		12.4115	0.0313501		7.21053	0.703236
TaPHD176	TraesCS5D02G224100.1	6.54029	1.10481		5.71522	1.28369		4.15672	0.159262
TaPHD177	TraesCS5D02G240500.1	0.0110168	0.00110083		0.0126076	0.0009457		0.00516815	0.00596767
TaPHD178	TraesCS5D02G314200.1	0.327912	0.0345065		0.622594	0.201276		0.220374	0.0838497
TaPHD179	TraesCS5D02G324500.1	0	0		2.36e-05	2.71e-05		5.47e-07	2.62e-07
TaPHD180	TraesCS5D02G371100.1	0.901683	0.464059		0.378223	0.416425		0.994267	0.156846
TaPHD181	TraesCS5D02G396100.1	3.79449	0.978632		3.02673	0.657804		2.41533	0.162957
TaPHD182	TraesCS5D02G396600.1	17.801	0.454144		13.8545	2.14982		10.256	1.88126
TaPHD183	TraesCS5D02G453200.1	11.7587	1.3424		11.7655	0.558355		9.33412	0.0786813
TaPHD184	TraesCS5D02G486400.1	0.342963	0.136901		0.727257	0.567239		0.330136	0.0622493
TaPHD185	TraesCS5D02G505100.1	0.0711629	0.082149		0.169396	0.0511607		0.0254199	0.0293524
TaPHD186	TraesCS5D02G556200.1	0	0		0	0		0	0
TaPHD187	TraesCS6A02G065800.1	0.0083272	0.00961542		0.0132728	0.0153261		0	0
TaPHD188	TraesCS6A02G096100.1	0.215925	0.0151745		0.157073	0.00594613		0.28251	0.0361346
TaPHD189	TraesCS6A02G117600.1	6.2922	1.47936		4.48273	0.781068		3.25888	0.567668
TaPHD190	TraesCS6A02G123400.1	11.1396	0.183886		9.36377	0.00780578		5.96382	0.0507433
TaPHD191	TraesCS6A02G169600.1	1.61298	0.0651367		1.63895	0.0617592		0.979093	0.0978349
TaPHD192	TraesCS6A02G282700.1	5.25117	0.0291562		4.01307	0.199082		2.74389	0.177853
TaPHD193	TraesCS6A02G329200.1	2.017	0.736445		1.1724	0.365276		1.25829	0.040963
TaPHD194	TraesCS6A02G380300.1	0.356567	0.411728		0.0928503	0.107178		0.0692507	0.0799507
TaPHD195	TraesCS6B02G040000.1	0.0321215	0.0370865		0.129691	0.148701		0.107679	0.0588374
TaPHD196	TraesCS6B02G088800.1	0.0599614	0.0282064		0.0289269	0.0334018		0.00872905	0.0100794
TaPHD197	TraesCS6B02G124500.1	0.683481	0.0983314		0.836465	0.0923824		0.599638	0.027942
TaPHD198	TraesCS6B02G145900.1	4.45298	0.349256		3.78209	0.0502814		2.59526	0.100193
TaPHD199	TraesCS6B02G151600.1	3.78749	0.141988		0.00135961	0.00156924		1.95722	0.207985
TaPHD200	TraesCS6B02G197500.1	2.11517	0.174181		1.87085	0.0633757		1.27973	0.041448
TaPHD201	TraesCS6B02G311000.1	4.69225	0.424445		4.3522	0.0577754		2.92528	0.255327
TaPHD202	TraesCS6B02G360000.1	0.091706	0.105893		1.11615	0.142141		1.40145	0.0385901
TaPHD203	TraesCS6B02G419100.1	1.69464	0.396397		1.39234	0.274519		0.615433	0.0877001
TaPHD204	TraesCS6D02G031700.1	5.24e-09	5.81e-09		0.000385223	0.000321316		2.78e-06	3.21e-06
TaPHD205	TraesCS6D02G087200.1	0.281876	0.0702537		0.155916	0.010584		0.229212	0.0323276
TaPHD206	TraesCS6D02G107700.1	5.45427	0.832822		4.52079	0.307168		2.50997	0.10405
TaPHD207	TraesCS6D02G113600.1	12.0881	0.0417424		12.5596	0.00069282		7.65146	0.0823706
TaPHD208	TraesCS6D02G159400.1	2.14832	0.377437		1.89719	0.11685		1.14323	0.0126555
TaPHD209	TraesCS6D02G263200.1	4.96791	0.316475		4.36036	0.423862		3.16755	0.045576
TaPHD210	TraesCS6D02G308100.1	1.63214	0.275396		1.12122	0.67943		0.752082	0.127371
TaPHD211	TraesCS6D02G365000.1	0.337663	0.150661		0.239138	0.276118		0.450315	0.0903801
TaPHD212	TraesCS7A02G002000.1	0.0509935	0.0588822		0	0		0.0401777	0.0463932
TaPHD213	TraesCS7A02G147100.2	0.10747	0.124096		0.074827	0.0864028		0	0
TaPHD214	TraesCS7A02G151700.1	0.88032	0.190722		0.958883	0.604736		0.312434	0.360768
TaPHD215	TraesCS7A02G168900.1	2.64875	0.77511		2.7864	1.58349		1.22927	0.00207269
TaPHD216	TraesCS7A02G324700.1	1.11e-10	1.28e-10		6.72e-06	7.76e-06		0.0128569	0.0148459
TaPHD217	TraesCS7A02G410900.1	1.94785	0.0923876		1.5015	0.126232		1.27204	0.0271759
TaPHD218	TraesCS7A02G490700.1	2.52e-08	2.91e-08		0.177143	0.204547		0	0
TaPHD219	TraesCS7A02G566000.1	3.57531	1.30261		2.08107	0.401466		1.33684	0.031558
TaPHD220	TraesCS7A02G569600.1	1.86793	0.478421		1.42104	0.244652		0.981305	0.108906
TaPHD221	TraesCS7B02G050100.2	2.56415	1.10972		4.78677	0.343558		2.36141	0.102503
TaPHD222	TraesCS7B02G055600.1	2.26421	0.312566		1.52056	0.348067		1.24184	0.0899454
TaPHD223	TraesCS7B02G073800.1	2.99187	1.11705		1.77954	1.1004		1.45026	0.799515
TaPHD224	TraesCS7B02G225200.1	1.29561	0.338668		1.28875	0.0703905		0.931768	0.00765682
TaPHD225	TraesCS7B02G310100.1	1.54269	0.175872		1.30476	0.0914581		0.991596	0.0896319
TaPHD226	TraesCS7B02G393900.1	2.6252	0.481493		1.28491	0.432198		0.678195	0.0302826
TaPHD227	TraesCS7B02G489100.1	2.08083	0.542519		1.67027	0.0911578		1.20242	0.017563
TaPHD228	TraesCS7B02G492100.1	0.555948	0.400751		0.594312	0.256994		0.32224	0.206187
TaPHD229	TraesCS7D02G093600.1	0	0		0	0		0	0
TaPHD230	TraesCS7D02G093700.1	0	0		0	0		0	0
TaPHD231	TraesCS7D02G148900.1	1.39512	0.170636		2.22465	0.96078		1.35819	0.115077
TaPHD232	TraesCS7D02G153500.1	4.78297	0.147398		4.18182	0.269738		3.11657	0.0214832
TaPHD233	TraesCS7D02G169800.1	2.05706	0.148206		1.72939	0.0925839		1.27811	0.729586
TaPHD234	TraesCS7D02G225300.1	1.47373	0.141266		0.843476	0.0563881		1.09716	0.025721
TaPHD235	TraesCS7D02G321100.1	1.78664	0.597396		1.71786	0.117635		1.15754	0.0967293
TaPHD236	TraesCS7D02G403900.1	1.16393	0.076164		0.823917	0.0204844		0.860715	0.124742
TaPHD237	TraesCS7D02G477000.1	2.06366	0.988995		1.51587	0.606748		0.729447	0.20588
TaPHD238	TraesCS7D02G543000.1	1.46227	0.647767		1.97654	0.285153		0.326933	0.085438
TaPHD239	TraesCS7D02G544800.1	1.89152	0.934805		1.13305	0.221134		0.891179	0.29214
TaPHD240	TraesCSU02G031300.1	5.32134	0.596022		4.82844	0.249219		3.03471	0.00527698
TaPHD241	TraesCSU02G079800.1	1.10801	0.236069		1.01138	0.0819751		0.706383	0.00757137
TaPHD242	TraesCSU02G120100.1	0	0		0.0155359	0.0179394		0	0
TaPHD243	TraesCSU02G246200.1	0	0		0	0		0	0
TaPHD244	TraesCSU02G252500.1	0	0		0	0		0	0

## Sheet: Drought-2
Table S8-9. Transcriptome value of PEG treatment in Gemmiza 10
Name	ID	none, Gemmiza 10			PEG 6000 2 hours			PEG 6000 12 hours
		tpm	SEM		tpm	SEM		tpm	SEM
TaPHD1	TraesCS1A02G025700.1	0.338492	0.0774383		0.5713	0.316457		0.528343	0.0679305
TaPHD2	TraesCS1A02G065700.1	2.34594	0.184868		1.93788	1.12685		1.88523	0.129529
TaPHD3	TraesCS1A02G108900.1	2.7747	0.279062		3.09048	2.08123		3.10088	0.101152
TaPHD4	TraesCS1A02G110200.1	8.40367	0.757911		9.35291	6.39553		14.9245	0.915793
TaPHD5	TraesCS1A02G190700.1	4.68304	0.131359		2.92049	1.84143		5.50741	0.703415
TaPHD6	TraesCS1A02G262200.1	3.03457	0.0525793		3.33811	2.36975		4.61668	0.017563
TaPHD7	TraesCS1A02G338900.1	1.53757	0.0739297		0.281483	0.0829958		1.16684	0.891443
TaPHD8	TraesCS1B02G032600.1	0.527856	0.0706071		0.473565	0.357188		0.624903	0.0604913
TaPHD9	TraesCS1B02G083900.1	0.438356	0.506169		0	0		0.735442	0.101163
TaPHD10	TraesCS1B02G108200.1	1.76524	0.132906		0.751509	0.510321		2.38836	0.200589
TaPHD11	TraesCS1B02G129400.1	7.71774	0.800369		2.07384	1.07486		14.9489	1.20227
TaPHD12	TraesCS1B02G205900.1	4.94696	0.161312		4.55361	3.20978		5.61623	0.126272
TaPHD13	TraesCS1B02G272800.2	0	0		0.0829215	0.0957495		0	0
TaPHD14	TraesCS1B02G351300.1	3.5427	0.206426		3.21616	2.20231		5.17926	0.215155
TaPHD15	TraesCS1D02G026100.1	0.793535	0.00315926		0.862809	0.610307		1.51194	0.125389
TaPHD16	TraesCS1D02G066700.1	0.122813	0.0225276		3.28e-09	3.79e-09		0.0733975	0.0847521
TaPHD17	TraesCS1D02G090400.1	3.26966	0.0854421		4.15042	2.99706		4.86386	0.153425
TaPHD18	TraesCS1D02G111700.1	8.03628	0.0809791		12.0179	8.82003		14.344	1.04662
TaPHD19	TraesCS1D02G262200.1	10.2011	0.463768		13.6977	9.38715		21.4217	1.12491
TaPHD20	TraesCS1D02G341000.1	0.225765	0.215372		0	0		0.00740737	0.00848339
TaPHD21	TraesCS2A02G064600.1	2.26201	0.219918		2.29764	1.40664		3.22988	0.541202
TaPHD22	TraesCS2A02G085100.1	0	0		0	0		0	0
TaPHD23	TraesCS2A02G094000.1	5.97703	0.175208		5.33676	3.7947		12.0343	0.57787
TaPHD24	TraesCS2A02G094800.1	0.0239314	0.0174328		0.00885377	0.000270171		0	0
TaPHD25	TraesCS2A02G126900.1	3.23072	0.050293		3.0075	2.13326		4.04823	0.0478797
TaPHD26	TraesCS2A02G172100.1	12.7756	0.533991		9.92807	6.20783		16.626	1.93493
TaPHD27	TraesCS2A02G227100.1	15.7034	1.69262		13.8902	9.32783		17.9622	0.304148
TaPHD28	TraesCS2A02G235700.1	6.78188	0.538171		7.9486	5.22732		11.7043	0.785658
TaPHD29	TraesCS2A02G260400.1	3.00069	0.391686		3.24308	2.12843		4.00061	0.545498
TaPHD30	TraesCS2A02G305000.1	0.502107	0.0368222		0.0557788	0.0384157		0.381769	0.0850697
TaPHD31	TraesCS2A02G312700.1	0	0		0	0		0	0
TaPHD32	TraesCS2A02G428300.1	2.54387	0.454103		0.712148	0.49874		2.40922	0.317664
TaPHD33	TraesCS2A02G563500.1	0.816274	0.0500747		0.793755	0.434242		2.36009	0.224762
TaPHD34	TraesCS2B02G076800.1	1.04113	0.105086		0.810045	0.466574		1.96686	0.249981
TaPHD35	TraesCS2B02G099800.1	0	0		0	0		0	0
TaPHD36	TraesCS2B02G108800.1	5.70003	0.256222		5.69534	3.79517		7.76258	0.624745
TaPHD37	TraesCS2B02G109900.1	0.0155505	0.00264986		0.0224245	0.0107466		0.0432061	0.0331659
TaPHD38	TraesCS2B02G148800.1	4.22309	0.182327		3.89928	2.56424		5.39535	0.244312
TaPHD39	TraesCS2B02G198500.1	2.57812	0.529159		2.39524	1.40737		4.40618	0.537178
TaPHD40	TraesCS2B02G257000.1	5.33099	0.0480529		5.27334	3.15987		7.69144	0.00453797
TaPHD41	TraesCS2B02G257600.1	0	0		0	0		0	0
TaPHD42	TraesCS2B02G281600.1	0.113654	0.131236		0.10324	0.0434134		0.420586	0.115711
TaPHD43	TraesCS2B02G321800.1	0.0497181	0.00705718		0	0		0.0328046	0.0137829
TaPHD44	TraesCS2B02G329700.1	0.373233	0.253349		0	0		0.153068	0.176748
TaPHD45	TraesCS2B02G622700.1	0.099469	0.114857		0.000369547	0.000187935		0	0
TaPHD46	TraesCS2D02G062900.5	0.349311	0.0908033		0	0		0	0
TaPHD47	TraesCS2D02G083000.1	0	0		0	0		0	0
TaPHD48	TraesCS2D02G092600.1	6.5503	0.0432493		6.82758	4.61283		8.01897	0.0636586
TaPHD49	TraesCS2D02G093300.1	0.0240409	0.00808643		0.0251213	0.0174808		0.0092187	0.0106448
TaPHD50	TraesCS2D02G129400.1	3.99257	0.222332		3.83356	2.58442		5.72044	0.0954764
TaPHD51	TraesCS2D02G179400.1	12.0382	0.517479		8.56715	5.90532		15.6052	0.0959556
TaPHD52	TraesCS2D02G238100.1	5.68135	0.432718		5.87643	3.67087		8.4459	0.681885
TaPHD53	TraesCS2D02G242500.1	5.56325	0.552236		5.28016	3.414		7.71535	0.0826188
TaPHD54	TraesCS2D02G263300.1	3.30691	0.366652		3.22737	1.76472		4.76476	0.774481
TaPHD55	TraesCS2D02G303600.1	0.0179572	0.0207351		0	0		0	0
TaPHD56	TraesCS2D02G311200.1	0.0695829	0.028207		0	0		0.020758	0.0239692
TaPHD57	TraesCS2D02G426400.1	8.66e-10	1e-09		0.0719765	0.0831113		0.128007	0.14781
TaPHD58	TraesCS2D02G571900.1	0.151356	0.0270275		0.0119656	0.0138167		0.281953	0.0144823
TaPHD59	TraesCS3A02G113700.1	0.053624	0.00393903		0.430117	0.276143		0.316317	0.10673
TaPHD60	TraesCS3A02G143300.1	0.375235	0.0390872		0.186607	0.0918478		0.258784	0.298819
TaPHD61	TraesCS3A02G273300.1	3.31775	0.568228		2.4985	2.08306		5.06475	1.29511
TaPHD62	TraesCS3A02G388800.1	5.42123	0.070252		5.54249	3.73874		7.70788	0.324702
TaPHD63	TraesCS3A02G395200.1	1.03493	0.064751		0.662763	0.443506		1.376	0.261799
TaPHD64	TraesCS3A02G403600.1	7.56146	0.403372		5.75343	4.18163		11.9839	0.401201
TaPHD65	TraesCS3A02G408500.1	0	0		0.0110667	0.0127787		0.0161941	0.0186993
TaPHD66	TraesCS3A02G416700.1	0.0414708	0.00101458		0.0112064	0.01294		0.0603248	0.0444673
TaPHD67	TraesCS3A02G513600.1	0.752721	0.0562755		0.453108	0.394867		1.25344	0.100753
TaPHD68	TraesCS3A02G514100.1	0	0		0	0		0	0
TaPHD69	TraesCS3A02G538000.1	1.4364	0.291325		1.16567	0.442134		3.65387	0.127848
TaPHD70	TraesCS3B02G133100.1	0.0228398	0.00928431		0.107801	0.105526		0.0081613	0.00942386
TaPHD71	TraesCS3B02G161800.1	0	0		0	0		0	0
TaPHD72	TraesCS3B02G307000.1	3.13651	0.279593		2.43802	1.60499		3.56909	0.349932
TaPHD73	TraesCS3B02G419900.1	3.84637	0.0410958		4.69588	3.34747		6.66761	0.279016
TaPHD74	TraesCS3B02G427000.1	1.22481	0.197027		1.14878	0.773403		1.31376	0.0765913
TaPHD75	TraesCS3B02G437100.1	5.84835	0.365896		7.10853	5.12453		10.0499	0.438867
TaPHD76	TraesCS3B02G451700.1	0	0		0	0		0	0
TaPHD77	TraesCS3B02G582000.1	1.38675	0.0454259		1.16122	0.824314		1.7105	0.275621
TaPHD78	TraesCS3B02G582800.1	0	0		0	0		0	0
TaPHD79	TraesCS3B02G603400.1	0	0		0	0		0	0
TaPHD80	TraesCS3D02G116200.1	0	0		0.0238815	0.0085755		0.0306758	0.018022
TaPHD81	TraesCS3D02G144300.1	0.447886	0.162013		0.299551	0.25402		0.303905	0.218496
TaPHD82	TraesCS3D02G202300.1	1.12929	0.296061		1.73793	1.21033		0.900232	0.00589071
TaPHD83	TraesCS3D02G272700.1	2.60074	0.80612		2.37597	1.73575		2.67689	1.06087
TaPHD84	TraesCS3D02G380800.1	4.61099	0.487324		4.76607	3.38656		5.85595	0.265523
TaPHD85	TraesCS3D02G388800.1	1.85327	0.206634		1.57663	1.03917		2.29071	0.227938
TaPHD86	TraesCS3D02G398800.1	0	0		0	0		0	0
TaPHD87	TraesCS3D02G403600.1	0.0330362	0.000578563		0.0292922	0.0271518		0.0440902	0.0377223
TaPHD88	TraesCS3D02G412200.1	0	0		0	0		0.00429628	0.00496092
TaPHD89	TraesCS3D02G521900.1	0.862629	0.153687		0.822796	0.397995		1.06461	0.116288
TaPHD90	TraesCS3D02G543400.1	7.09e-05	8.19e-05		0.00108056	0.000741554		0.352292	0.406791
TaPHD91	TraesCS4A02G066400.1	7.54542	0.315776		6.47187	4.3558		11.169	0.410785
TaPHD92	TraesCS4A02G109600.1	0.517026	0.189906		0.345654	0.326226		0.481046	0.400194
TaPHD93	TraesCS4A02G117900.1	2.52215	0.206813		4.3422	3.09144		3.90517	0.0972604
TaPHD94	TraesCS4A02G166600.1	0	0		0.102859	0.00626206		0.0924802	0.0766049
TaPHD95	TraesCS4A02G167200.1	2.30016	0.139303		3.4723	2.46824		4.0792	0.015906
TaPHD96	TraesCS4A02G182900.1	0.818283	0.15428		1.39647	0.850436		2.46513	0.265876
TaPHD97	TraesCS4A02G184500.1	0.0796318	0.0273978		0.0984357	0.0696403		0.0937989	0.0186163
TaPHD98	TraesCS4A02G210200.1	1.08535	0.787956		1.55378	0.422759		2.44683	0.30502
TaPHD99	TraesCS4A02G225500.1	9.15526	0.396311		2.92108	1.68845		9.93927	0.818371
TaPHD100	TraesCS4A02G227900.1	25.2952	0.995871		26.0267	18.9968		37.8861	1.04812
TaPHD101	TraesCS4A02G265200.1	1.08573	0.154027		0.202684	0.142328		0.813962	0.0614
TaPHD102	TraesCS4A02G324900.1	0	0		0	0		0.0230344	0.00540596
TaPHD103	TraesCS4A02G368200.1	0	0		1.49e-10	1.72e-10		8.29e-11	9.57e-11
TaPHD104	TraesCS4A02G397400.1	0	0		0	0		0	0
TaPHD105	TraesCS4A02G409000.1	1.49932	0.150307		1.74264	1.34479		2.40483	0.379394
TaPHD106	TraesCS4A02G498600.1	0.393811	0.214486		0.73804	0.852215		0.284511	0.328524
TaPHD107	TraesCS4B02G049600.1	0.100243	0.00327		0.0566494	0.0545499		0.105194	0.0251752
TaPHD108	TraesCS4B02G088200.1	17.0818	0.0442828		19.1682	13.6803		26.5914	0.546751
TaPHD109	TraesCS4B02G090700.1	2.11078	0.0688317		1.87577	1.18855		2.77965	0.103178
TaPHD110	TraesCS4B02G113600.1	0.645232	0.0172449		1.50584	1.0148		2.09047	0.130643
TaPHD111	TraesCS4B02G125100.1	2.00442	0.288057		1.71751	1.2449		2.2599	0.0707427
TaPHD112	TraesCS4B02G134200.1	0.0825709	0.0161155		0.156972	0.120848		0.16144	0.024781
TaPHD113	TraesCS4B02G135700.1	0.141378	0.16325		0	0		0.146395	0.169042
TaPHD114	TraesCS4B02G145500.1	0.897238	0.725097		0.48621	0.282369		0.826775	0.282814
TaPHD115	TraesCS4B02G186500.1	4.76666	0.0239831		5.89515	4.00145		6.54026	0.72066
TaPHD116	TraesCS4B02G194600.1	0.225358	0.260221		0.035575	0.0410785		0.04359	0.0503335
TaPHD117	TraesCS4B02G229300.1	4.76381	0.123103		6.32212	4.88806		7.43342	0.457948
TaPHD118	TraesCS4B02G243900.1	7.10722	0.436471		5.63094	3.74181		9.38633	0.376606
TaPHD119	TraesCS4B02G307800.1	4.5298	0.0623942		6.13852	4.74464		8.20241	0.62691
TaPHD120	TraesCS4B02G395800.1	2.41263	0.0843566		3.3394	2.23371		4.32741	0.306723
TaPHD121	TraesCS4D02G050000.1	0.0981096	0.0323518		0.023455	0.00736895		0.0639714	0.0207944
TaPHD122	TraesCS4D02G085300.1	17.3458	0.643168		17.2703	12.3396		23.04	1.03461
TaPHD123	TraesCS4D02G087800.1	3.60139	0.12786		2.9824	1.86358		3.93681	0.0818163
TaPHD124	TraesCS4D02G111200.1	0.285292	0.0296746		0.395273	0.150205		0.737267	0.0865315
TaPHD125	TraesCS4D02G129100.1	0.109464	0.00847088		0.147603	0.0599361		0.293695	0.0332051
TaPHD126	TraesCS4D02G130400.1	0	0		0	0		0	0
TaPHD127	TraesCS4D02G150100.1	0.0523265	0.0604214		0.803071	0.343499		0.157473	0.0614994
TaPHD128	TraesCS4D02G153100.1	2.66028	0.213319		1.73603	0.496666		2.74139	0.13368
TaPHD129	TraesCS4D02G187800.1	3.66802	0.162016		4.02306	2.64311		4.65806	0.1295
TaPHD130	TraesCS4D02G195300.1	0.0906496	0.0701231		0.157572	0.0491596		0.341842	0.151067
TaPHD131	TraesCS4D02G230400.1	4.23295	0.0700384		6.16183	4.80791		7.03271	0.179285
TaPHD132	TraesCS4D02G243300.1	8.20991	0.30655		8.54243	5.70764		12.75	0.852054
TaPHD133	TraesCS4D02G306000.1	1.53249	0.338558		2.92161	2.10793		5.55938	0.560763
TaPHD134	TraesCS5A02G097100.1	4.25487	0.674599		5.13833	3.0825		6.98112	0.400687
TaPHD135	TraesCS5A02G099800.1	3.80154	0.0054906		3.55622	2.42222		5.61236	0.300338
TaPHD136	TraesCS5A02G101700.1	16.1219	1.04529		13.2438	9.81676		24.3544	1.4611
TaPHD137	TraesCS5A02G125100.1	0	0		0.0057739	0.00666713		0.00344249	0.00397504
TaPHD138	TraesCS5A02G130800.1	0	0		0	0		0	0
TaPHD139	TraesCS5A02G155100.1	1.10374	0.0572443		1.4413	0.857217		2.0794	0.0341791
TaPHD140	TraesCS5A02G165200.1	1.23508	0.123478		1.34861	0.895943		2.04406	0.235669
TaPHD141	TraesCS5A02G201700.1	8.03272	0.576444		7.8945	5.84001		12.1223	0.749747
TaPHD142	TraesCS5A02G216100.1	0	0		1.13e-10	1.3e-10		0.200991	0.232084
TaPHD143	TraesCS5A02G233600.1	2.49e-08	2.87e-08		9.87e-08	3.43e-08		1.1e-07	1.27e-07
TaPHD144	TraesCS5A02G307300.1	0	0		8.81e-11	1.02e-10		0.214891	0.0718368
TaPHD145	TraesCS5A02G318200.1	0.766559	0.172158		1.17621	0.959124		2.33496	0.787009
TaPHD146	TraesCS5A02G362100.1	1.04476	0.21958		4.56e-06	3.53e-06		0.746091	0.0554984
TaPHD147	TraesCS5A02G386300.1	1.87729	0.135568		1.57673	0.958859		2.24585	0.0680523
TaPHD148	TraesCS5A02G386800.1	9.60785	0.324355		10.0757	6.86056		14.4332	0.949683
TaPHD149	TraesCS5A02G445200.1	3.34085	0.58918		4.32185	3.38039		4.0999	0.0152998
TaPHD150	TraesCS5A02G557400.1	4.05312	0.294258		6.01274	4.02282		6.81114	0.44848
TaPHD151	TraesCS5B02G102800.1	3.95504	0.347276		5.49503	3.71745		6.81189	0.466112
TaPHD152	TraesCS5B02G105000.1	2.2041	0.143131		3.00588	1.96867		3.73868	0.459565
TaPHD153	TraesCS5B02G106500.1	4.33052	1.14632		8.97492	7.32101		10.9803	2.71913
TaPHD154	TraesCS5B02G124600.1	0.203795	0.0268404		0.298377	0.200304		0.121604	0.042339
TaPHD155	TraesCS5B02G130700.1	0	0		0.0165289	0.0190859		0	0
TaPHD156	TraesCS5B02G153300.1	0.991012	0.0531838		1.62509	0.883315		2.3738	0.0771051
TaPHD157	TraesCS5B02G163000.1	1.64227	0.0171011		2.00405	1.3508		2.32318	0.412909
TaPHD158	TraesCS5B02G200300.1	9.35961	0.130325		6.37505	4.29		11.0476	0.571692
TaPHD159	TraesCS5B02G214600.1	1.50457	0.36891		1.10777	0.487293		1.74214	0.897619
TaPHD160	TraesCS5B02G232100.1	0.0050714	0.00585595		0.00835775	0.00328253		0.0054879	0.00633688
TaPHD161	TraesCS5B02G307700.1	0.850903	0.227819		0.753262	0.243589		0.705575	0.814728
TaPHD162	TraesCS5B02G318700.1	0	0		0.297485	0.0287532		0	0
TaPHD163	TraesCS5B02G364900.1	0.1571	0.137767		0.0269939	0.0170461		0.000183676	0.000212091
TaPHD164	TraesCS5B02G391200.1	4.1848	0.288854		2.80769	1.74002		4.50975	0.0825611
TaPHD165	TraesCS5B02G391700.1	17.8478	0.264426		11.7318	8.52943		31.5114	3.25516
TaPHD166	TraesCS5B02G450300.1	8.51637	1.34614		4.30989	2.48131		6.89377	0.794561
TaPHD167	TraesCS5B02G486600.1	5.67596	0.563315		5.30771	3.1072		8.00421	0.286856
TaPHD168	TraesCS5B02G504400.1	0	0		0	0		0	0
TaPHD169	TraesCS5D02G109600.1	5.117	0.210294		6.19719	4.40681		8.54868	0.349562
TaPHD170	TraesCS5D02G112100.1	4.46992	0.32103		3.64016	2.1739		6.53759	0.188124
TaPHD171	TraesCS5D02G113900.1	19.9155	1.59655		13.9899	9.26266		30.5245	0.209001
TaPHD172	TraesCS5D02G132800.1	0.0082823	0.00956358		0	0		0.0217231	0.0250837
TaPHD173	TraesCS5D02G138300.1	0	0		0.00707365	0.00816795		0	0
TaPHD174	TraesCS5D02G170100.1	0.66793	0.142601		0.684562	0.33261		1.39191	0.359989
TaPHD175	TraesCS5D02G208000.1	7.50715	0.933622		7.67614	5.53062		11.2682	0.228515
TaPHD176	TraesCS5D02G224100.1	5.14573	0.325626		4.4744	2.82176		6.27617	0.573297
TaPHD177	TraesCS5D02G240500.1	0.0100381	0.011591		0	0		0	0
TaPHD178	TraesCS5D02G314200.1	0.27372	0.316065		0.296691	0.0723541		0.281422	0.32495
TaPHD179	TraesCS5D02G324500.1	1.62e-08	1.87e-08		3.62e-07	4.17e-07		7.48e-07	8.16e-07
TaPHD180	TraesCS5D02G371100.1	0.827352	0.91429		0.0200675	0.0175054		0.611652	0.706154
TaPHD181	TraesCS5D02G396100.1	2.65774	0.332917		2.20941	1.47779		3.44849	0.44277
TaPHD182	TraesCS5D02G396600.1	10.042	1.48687		12.2178	9.34057		16.2177	0.689241
TaPHD183	TraesCS5D02G453200.1	11.4265	0.340348		6.50397	4.59228		11.7551	0.748823
TaPHD184	TraesCS5D02G486400.1	0.446155	0.0750134		0.399105	0.136639		0.862446	0.197262
TaPHD185	TraesCS5D02G505100.1	0.0586175	0.0676857		0	0		0.058623	0.067692
TaPHD186	TraesCS5D02G556200.1	0	0		0	0		0	0
TaPHD187	TraesCS6A02G065800.1	0.010516	0.0121428		0	0		0.0171971	0.0198575
TaPHD188	TraesCS6A02G096100.1	0.116938	0.0217514		0.171653	0.122891		0.0690669	0.0207098
TaPHD189	TraesCS6A02G117600.1	4.11421	0.801281		4.56294	3.12442		5.58262	0.45061
TaPHD190	TraesCS6A02G123400.1	7.18796	0.210109		8.24478	5.86024		6.69196	0.941087
TaPHD191	TraesCS6A02G169600.1	1.26836	0.104818		1.57742	1.10742		1.59833	0.072469
TaPHD192	TraesCS6A02G282700.1	3.49132	0.015548		3.66585	2.3199		4.46197	0.0619439
TaPHD193	TraesCS6A02G329200.1	0.996487	0.760604		0.797489	0.429631		1.28157	0.420514
TaPHD194	TraesCS6A02G380300.1	0.436936	0.0378061		0.094282	0.108867		0.192843	0.222675
TaPHD195	TraesCS6B02G040000.1	0.390766	0.259579		0.108785	0.0327261		3.11e-08	3.59e-08
TaPHD196	TraesCS6B02G088800.1	0.0407262	0.00590179		0.09831	0.0170687		0	0
TaPHD197	TraesCS6B02G124500.1	0.597664	0.0155723		0.945557	0.70936		0.67941	0.0105505
TaPHD198	TraesCS6B02G145900.1	3.15914	0.105747		3.74531	2.3758		4.9025	0.283964
TaPHD199	TraesCS6B02G151600.1	7.53345e-09	8.69888e-09		3.91963	2.3086		0.993753	1.13881
TaPHD200	TraesCS6B02G197500.1	1.49322	0.111013		2.43772	1.68212		2.07625	0.028371
TaPHD201	TraesCS6B02G311000.1	3.55536	0.455062		3.58919	2.58198		4.38496	0.230374
TaPHD202	TraesCS6B02G360000.1	1.37677	0.0268468		0.624612	0.407152		1.05199	0.543585
TaPHD203	TraesCS6B02G419100.1	0.710666	0.0582899		1.13385	0.552941		1.57134	0.141641
TaPHD204	TraesCS6D02G031700.1	1.06e-05	1.23e-05		3.645e-06	4.21e-06		2.34e-11	2.7e-11
TaPHD205	TraesCS6D02G087200.1	0.137383	0.0103981		0.216849	0.135931		0.102165	0.012073
TaPHD206	TraesCS6D02G107700.1	3.92495	0.416016		3.52597	2.47374		4.41247	0.753263
TaPHD207	TraesCS6D02G113600.1	10.0849	0.108623		5.83467	4.36026		7.1263	0.603146
TaPHD208	TraesCS6D02G159400.1	1.50428	0.207967		2.07954	1.57882		2.08345	0.0622326
TaPHD209	TraesCS6D02G263200.1	3.52285	0.343408		2.96574	2.09885		4.38664	0.194215
TaPHD210	TraesCS6D02G308100.1	1.00128	0.191131		0.873235	0.422049		0.998653	0.311293
TaPHD211	TraesCS6D02G365000.1	0.194601	0.224293		0.200111	0.231063		0.627989	0.203444
TaPHD212	TraesCS7A02G002000.1	0	0		0	0		0	0
TaPHD213	TraesCS7A02G147100.2	0.054436	0.0628573		0.0292415	0.0337652		0	0
TaPHD214	TraesCS7A02G151700.1	0.551504	0.282601		0.516092	0.212377		0.689492	0.484752
TaPHD215	TraesCS7A02G168900.1	1.6819	0.00907595		0.746042	0.073656		2.9769	0.506792
TaPHD216	TraesCS7A02G324700.1	0.086572	0.0999647		0.083988	0.096981		0.129253	0.149249
TaPHD217	TraesCS7A02G410900.1	1.62533	0.041448		0.784762	0.570628		1.58104	0.183424
TaPHD218	TraesCS7A02G490700.1	0.151053	0.174421		0.0363195	0.0419382		0.319506	0.00903091
TaPHD219	TraesCS7A02G566000.1	1.50764	0.191686		1.94489	1.21028		2.21981	0.306331
TaPHD220	TraesCS7A02G569600.1	1.12293	0.172713		1.04882	0.704001		1.47694	0.126734
TaPHD221	TraesCS7B02G050100.2	3.81955	0.177298		2.68429	2.11575		6.23454	0.803377
TaPHD222	TraesCS7B02G055600.1	0.967005	0.104483		1.33801	0.92036		2.32579	0.117445
TaPHD223	TraesCS7B02G073800.1	1.46596	0.0909442		1.65834	0.65486		3.24782	1.45667
TaPHD224	TraesCS7B02G225200.1	0.912135	0.0847573		0.965061	0.631839		1.60353	0.00295603
TaPHD225	TraesCS7B02G310100.1	1.51077	0.277267		0.596743	0.491021		1.27154	0.103461
TaPHD226	TraesCS7B02G393900.1	0.467079	0.119611		1.5348	0.918527		2.24158	1.07184
TaPHD227	TraesCS7B02G489100.1	1.20796	0.0311711		1.55465	1.14438		1.74751	0.152034
TaPHD228	TraesCS7B02G492100.1	0.417061	0.00350047		0.322242	0.012103		1.01203	0.31683
TaPHD229	TraesCS7D02G093600.1	0	0		0	0		0	0
TaPHD230	TraesCS7D02G093700.1	0	0		0	0		0	0
TaPHD231	TraesCS7D02G148900.1	1.29557	0.651539		1.9715	1.35612		2.52757	0.105944
TaPHD232	TraesCS7D02G153500.1	3.32599	0.0364597		2.17972	1.63383		6.77215	0.0408822
TaPHD233	TraesCS7D02G169800.1	0.839395	0.000510378		1.23657	0.539116		2.81506	0.714101
TaPHD234	TraesCS7D02G225300.1	0.844831	0.0760722		0.575252	0.39523		1.15307	0.0324702
TaPHD235	TraesCS7D02G321100.1	1.54602	0.0303917		1.031	0.651012		1.69558	0.215265
TaPHD236	TraesCS7D02G403900.1	0.927185	0.0188938		0.382176	0.261877		0.813334	0.0738379
TaPHD237	TraesCS7D02G477000.1	1.39158	0.142236		0.950665	0.639964		2.06024	0.3791
TaPHD238	TraesCS7D02G543000.1	1.46487	0.0829941		0.523485	0.131679		2.09317	0.321538
TaPHD239	TraesCS7D02G544800.1	0.913112	0.246492		0.805036	0.435154		2.00939	0.697866
TaPHD240	TraesCSU02G031300.1	3.71575	0.271695		3.91424	2.78574		6.05765	0.0578332
TaPHD241	TraesCSU02G079800.1	0.965205	0.0401212		0.921671	0.668962		1.50015	0.0344794
TaPHD242	TraesCSU02G120100.1	0	0		0	0		0	0
TaPHD243	TraesCSU02G246200.1	0	0		0	0		0	0
TaPHD244	TraesCSU02G252500.1	0	0		0	0		0	0

## Sheet: Cold
Table S8-10. Transcriptome value of Cold treatment
Name	ID	none			cold 2 weeks
		tpm	SEM		tpm	SEM
TaPHD1	TraesCS1A02G025700.1	0.138039	0.0409064		0.125638	0.0197837
TaPHD2	TraesCS1A02G065700.1	1.03713	0.696973		1.93997	0.772387
TaPHD3	TraesCS1A02G108900.1	1.7863	0.216986		1.95542	0.183194
TaPHD4	TraesCS1A02G110200.1	12.1963	1.5103		13.7596	0.369601
TaPHD5	TraesCS1A02G190700.1	1.82283	0.559464		2.06024	0.16622
TaPHD6	TraesCS1A02G262200.1	3.36663	0.335218		2.78578	0.140582
TaPHD7	TraesCS1A02G338900.1	0.142661	0.123708		0.368513	0.0888107
TaPHD8	TraesCS1B02G032600.1	0.74476	0.151172		0.308017	0.0306944
TaPHD9	TraesCS1B02G083900.1	0.429738	0.267379		0.37359	0.415984
TaPHD10	TraesCS1B02G108200.1	1.43246	0.340306		1.8818	0.15169
TaPHD11	TraesCS1B02G129400.1	11.4798	1.38288		12.2904	0.524721
TaPHD12	TraesCS1B02G205900.1	2.7411	0.991973		3.08385	0.233451
TaPHD13	TraesCS1B02G272800.2	0	0		0	0
TaPHD14	TraesCS1B02G351300.1	2.19138	0.740977		2.35557	0.129489
TaPHD15	TraesCS1D02G026100.1	0.301404	0.0547808		0.121886	0.0710476
TaPHD16	TraesCS1D02G066700.1	0.100611	0.0913055		0.408646	0.355997
TaPHD17	TraesCS1D02G090400.1	1.91466	0.317707		2.79201	0.320693
TaPHD18	TraesCS1D02G111700.1	11.4116	1.36653		14.8106	0.918374
TaPHD19	TraesCS1D02G262200.1	8.19557	0.590633		10.1544	0.598421
TaPHD20	TraesCS1D02G341000.1	2e-11	3.47e-11		0.0836167	0.144828
TaPHD21	TraesCS2A02G064600.1	1.3275	0.200286		2.39121	0.090221
TaPHD22	TraesCS2A02G085100.1	0	0		0	0
TaPHD23	TraesCS2A02G094000.1	4.20254	1.26264		3.44233	0.163117
TaPHD24	TraesCS2A02G094800.1	0.0163883	0.00919331		0.0378724	0.0115098
TaPHD25	TraesCS2A02G126900.1	1.08159	0.642959		1.11877	0.0248702
TaPHD26	TraesCS2A02G172100.1	14.934	0.0837778		9.1966	0.709645
TaPHD27	TraesCS2A02G227100.1	6.30648	0.631144		3.51271	0.782786
TaPHD28	TraesCS2A02G235700.1	4.04005	1.80383		5.10246	0.176272
TaPHD29	TraesCS2A02G260400.1	2.84593	0.829448		3.53894	0.154462
TaPHD30	TraesCS2A02G305000.1	0.390731	0.105003		0.519379	0.0885864
TaPHD31	TraesCS2A02G312700.1	0	0		0	0
TaPHD32	TraesCS2A02G428300.1	0.811214	0.234931		0.822276	0.361786
TaPHD33	TraesCS2A02G563500.1	0.365764	0.316969		0.326579	0.0585118
TaPHD34	TraesCS2B02G076800.1	0.850964	0.192786		1.4169	0.318986
TaPHD35	TraesCS2B02G099800.1	0	0		0	0
TaPHD36	TraesCS2B02G108800.1	4.45337	1.53714		4.10046	0.218341
TaPHD37	TraesCS2B02G109900.1	0.0056644	0.00496219		0.0074039	0.00753968
TaPHD38	TraesCS2B02G148800.1	1.48645	0.624717		1.37371	0.0745213
TaPHD39	TraesCS2B02G198500.1	3.47306	0.544811		2.06817	0.582902
TaPHD40	TraesCS2B02G257000.1	3.5735	0.496374		2.61373	0.512852
TaPHD41	TraesCS2B02G257600.1	0	0		0.086101	0.149131
TaPHD42	TraesCS2B02G281600.1	0.892867	0.774361		0.214478	0.251301
TaPHD43	TraesCS2B02G321800.1	0.014622	0.00663804		0.118534	0.0197913
TaPHD44	TraesCS2B02G329700.1	1.65491	0.115645		0.992092	0.112833
TaPHD45	TraesCS2B02G622700.1	0	0		0.000377001	0.000348157
TaPHD46	TraesCS2D02G062900.5	0	0		0	0
TaPHD47	TraesCS2D02G083000.1	0	0		0	0
TaPHD48	TraesCS2D02G092600.1	4.1791	0.743776		3.74639	0.135599
TaPHD49	TraesCS2D02G093300.1	0.035265	0.0175051		0.0104184	0.0102447
TaPHD50	TraesCS2D02G129400.1	1.6158	0.713864		1.54393	0.0616634
TaPHD51	TraesCS2D02G179400.1	22.627	0.88275		12.9346	0.674304
TaPHD52	TraesCS2D02G238100.1	3.72633	1.8714		5.02358	0.059003
TaPHD53	TraesCS2D02G242500.1	6.8638	0.891174		3.56596	0.302979
TaPHD54	TraesCS2D02G263300.1	2.85548	1.23751		3.76763	0.369061
TaPHD55	TraesCS2D02G303600.1	0.0504049	0.0116941		0.115894	0.0713534
TaPHD56	TraesCS2D02G311200.1	0.257107	0.133492		0.132734	0.0507161
TaPHD57	TraesCS2D02G426400.1	0.0122033	0.0211367		0	0
TaPHD58	TraesCS2D02G571900.1	0.0774408	0.134095		0.000560135	0.000970083
TaPHD59	TraesCS3A02G113700.1	0.226683	0.0583065		0.643815	0.118746
TaPHD60	TraesCS3A02G143300.1	0.406678	0.141762		0.296088	0.049919
TaPHD61	TraesCS3A02G273300.1	3.01342	0.555057		4.20838	0.237769
TaPHD62	TraesCS3A02G388800.1	2.8624	0.33699		2.65968	0.144178
TaPHD63	TraesCS3A02G395200.1	0.491515	0.121225		0.267876	0.0616043
TaPHD64	TraesCS3A02G403600.1	8.65606	0.602585		9.11651	0.358462
TaPHD65	TraesCS3A02G408500.1	0.044158	0.0387185		0.0106189	0.0171885
TaPHD66	TraesCS3A02G416700.1	0.313442	0.0465172		0.10113	0.0533242
TaPHD67	TraesCS3A02G513600.1	0.658399	0.0888354		0.613709	0.0913241
TaPHD68	TraesCS3A02G514100.1	0	0		0	0
TaPHD69	TraesCS3A02G538000.1	2.1466	1.1675		5.35184	1.4401
TaPHD70	TraesCS3B02G133100.1	0.0746129	0.0190194		0.00386123	0.00668785
TaPHD71	TraesCS3B02G161800.1	0	0		0	0
TaPHD72	TraesCS3B02G307000.1	2.70089	0.669015		4.16684	0.441582
TaPHD73	TraesCS3B02G419900.1	2.35953	0.521736		2.37167	0.128649
TaPHD74	TraesCS3B02G427000.1	0.546468	0.1246		0.147971	0.128519
TaPHD75	TraesCS3B02G437100.1	8.74985	0.422262		8.70542	0.672236
TaPHD76	TraesCS3B02G451700.1	0.0831755	0.0551823		0.194202	0.0800088
TaPHD77	TraesCS3B02G582000.1	1.62933	0.0320103		1.51738	0.225312
TaPHD78	TraesCS3B02G582800.1	0	0		0	0
TaPHD79	TraesCS3B02G603400.1	0	0		0	0
TaPHD80	TraesCS3D02G116200.1	0.00424927	0.00735995		0	0
TaPHD81	TraesCS3D02G144300.1	0.466962	0.120148		0.401797	0.041054
TaPHD82	TraesCS3D02G202300.1	2.20924	0.576165		1.5507	0.0664114
TaPHD83	TraesCS3D02G272700.1	2.50784	0.364302		2.61388	0.486947
TaPHD84	TraesCS3D02G380800.1	2.79561	0.454057		2.57952	0.30547
TaPHD85	TraesCS3D02G388800.1	0.668706	0.223736		0.393567	0.0814401
TaPHD86	TraesCS3D02G398800.1	0.0340507	0.0589775		0	0
TaPHD87	TraesCS3D02G403600.1	0.308973	0.168951		0.722406	0.124164
TaPHD88	TraesCS3D02G412200.1	0.134829	0.023932		0.128477	0.0246848
TaPHD89	TraesCS3D02G521900.1	0.969902	0.203302		0.786954	0.047881
TaPHD90	TraesCS3D02G543400.1	1.16526	2.01342		0.693447	1.20103
TaPHD91	TraesCS4A02G066400.1	3.96194	1.64635		5.77341	0.346762
TaPHD92	TraesCS4A02G109600.1	0.443349	0.371268		0.473212	0.291805
TaPHD93	TraesCS4A02G117900.1	2.42076	0.508967		2.9464	0.0656411
TaPHD94	TraesCS4A02G166600.1	0.109158	0.0362867		0.117011	0.0697926
TaPHD95	TraesCS4A02G167200.1	2.68902	0.408982		2.26407	0.186631
TaPHD96	TraesCS4A02G182900.1	0.985124	0.137085		0.847462	0.192998
TaPHD97	TraesCS4A02G184500.1	0.0154902	0.0142952		0.0114789	0.0136368
TaPHD98	TraesCS4A02G210200.1	0.944045	0.556773		0.558085	0.65748
TaPHD99	TraesCS4A02G225500.1	4.28816	0.528637		1.00327	0.166031
TaPHD100	TraesCS4A02G227900.1	25.3175	1.99878		20.3242	0.989953
TaPHD101	TraesCS4A02G265200.1	0.291157	0.0640277		0.166551	0.0339204
TaPHD102	TraesCS4A02G324900.1	0.00116594	0.00201947		0	0
TaPHD103	TraesCS4A02G368200.1	2.34e-09	2.52e-09		4.38e-09	3.24e-09
TaPHD104	TraesCS4A02G397400.1	0	0		0	0
TaPHD105	TraesCS4A02G409000.1	1.58299	0.496496		1.58133	0.677371
TaPHD106	TraesCS4A02G498600.1	0.160222	0.268117		0.247206	0.399283
TaPHD107	TraesCS4B02G049600.1	0.0697631	0.0417393		0.0718316	0.0370751
TaPHD108	TraesCS4B02G088200.1	22.3593	1.01237		15.1804	1.01427
TaPHD109	TraesCS4B02G090700.1	1.77433	0.450299		0.66488	0.0510587
TaPHD110	TraesCS4B02G113600.1	0.769039	0.77102		0.560812	0.226911
TaPHD111	TraesCS4B02G125100.1	2.17093	0.464716		1.17155	0.118471
TaPHD112	TraesCS4B02G134200.1	0.0746023	0.0223604		0.0341226	0.00861455
TaPHD113	TraesCS4B02G135700.1	0.00961783	0.0166586		0.0384689	0.03789
TaPHD114	TraesCS4B02G145500.1	0	0		0.077455	0.134156
TaPHD115	TraesCS4B02G186500.1	3.09756	0.938789		5.19674	0.165632
TaPHD116	TraesCS4B02G194600.1	0.157623	0.0859294		0.331169	0.101356
TaPHD117	TraesCS4B02G229300.1	4.7356	0.614351		3.31158	0.107024
TaPHD118	TraesCS4B02G243900.1	3.44991	3.07144		7.89925	0.744214
TaPHD119	TraesCS4B02G307800.1	6.28642	0.483906		4.64224	0.508267
TaPHD120	TraesCS4B02G395800.1	0.932807	0.966032		2.05056	0.167983
TaPHD121	TraesCS4D02G050000.1	0.0383083	0.0122248		0.125167	0.114364
TaPHD122	TraesCS4D02G085300.1	19.0514	1.60662		12.9285	0.267007
TaPHD123	TraesCS4D02G087800.1	1.76535	0.181225		0.705491	0.0100863
TaPHD124	TraesCS4D02G111200.1	0.230683	0.251311		0.117816	0.109026
TaPHD125	TraesCS4D02G129100.1	0.0463384	0.00582878		0.0291943	0.0218672
TaPHD126	TraesCS4D02G130400.1	0.0116363	0.0201547		0	0
TaPHD127	TraesCS4D02G150100.1	0.0159148	0.0275653		0.147851	0.138239
TaPHD128	TraesCS4D02G153100.1	2.20783	0.262433		2.86001	0.11473
TaPHD129	TraesCS4D02G187800.1	2.61967	0.681591		4.12546	0.157373
TaPHD130	TraesCS4D02G195300.1	0.22847	0.079203		0.190699	0.167144
TaPHD131	TraesCS4D02G230400.1	4.41991	0.71997		2.32592	0.22706
TaPHD132	TraesCS4D02G243300.1	5.65847	2.5328		8.33907	0.304483
TaPHD133	TraesCS4D02G306000.1	6.14435	1.3092		7.08068	0.537467
TaPHD134	TraesCS5A02G097100.1	4.11703	0.470879		4.58221	0.538425
TaPHD135	TraesCS5A02G099800.1	2.5085	0.511034		3.80506	0.194018
TaPHD136	TraesCS5A02G101700.1	9.09402	1.68048		10.1128	0.817157
TaPHD137	TraesCS5A02G125100.1	0.0165308	0.00773537		0.0180843	0.00273642
TaPHD138	TraesCS5A02G130800.1	3.4e-05	5.89e-05		0	0
TaPHD139	TraesCS5A02G155100.1	1.36568	0.40113		1.73826	0.239402
TaPHD140	TraesCS5A02G165200.1	1.6621	0.737505		1.15373	0.0552878
TaPHD141	TraesCS5A02G201700.1	5.95965	0.704808		4.50142	0.57339
TaPHD142	TraesCS5A02G216100.1	0.411081	0.429679		0.411979	0.26552
TaPHD143	TraesCS5A02G233600.1	6.7e-07	1.16e-06		0	0
TaPHD144	TraesCS5A02G307300.1	0.0579327	0.0502956		0.0352837	0.0611131
TaPHD145	TraesCS5A02G318200.1	0.000882333	0.00152825		8.53e-07	1.48e-06
TaPHD146	TraesCS5A02G362100.1	0.42392	0.444449		0.759057	0.664343
TaPHD147	TraesCS5A02G386300.1	1.25579	0.709475		1.70903	0.341385
TaPHD148	TraesCS5A02G386800.1	8.92843	0.74629		10.3141	0.731951
TaPHD149	TraesCS5A02G445200.1	3.01446	0.218638		1.54742	0.898259
TaPHD150	TraesCS5A02G557400.1	2.58612	1.25046		4.14071	0.125652
TaPHD151	TraesCS5B02G102800.1	3.26362	0.431354		3.67433	0.215491
TaPHD152	TraesCS5B02G105000.1	2.28304	0.296264		3.4506	0.223167
TaPHD153	TraesCS5B02G106500.1	0.50255	0.712301		0.185711	0.321661
TaPHD154	TraesCS5B02G124600.1	0.370892	0.118357		0.874435	0.0997386
TaPHD155	TraesCS5B02G130700.1	0.0210322	0.0196759		0	0
TaPHD156	TraesCS5B02G153300.1	0.815794	0.243045		1.25389	0.0968662
TaPHD157	TraesCS5B02G163000.1	2.48008	0.382763		1.74598	0.144188
TaPHD158	TraesCS5B02G200300.1	7.31744	0.375538		3.95796	0.15166
TaPHD159	TraesCS5B02G214600.1	2.06511	0.328099		1.8993	0.144685
TaPHD160	TraesCS5B02G232100.1	0.0300327	0.0520182		0	0
TaPHD161	TraesCS5B02G307700.1	0.648681	0.248363		0.756755	0.511326
TaPHD162	TraesCS5B02G318700.1	0.0747661	0.0909995		0.241677	0.418597
TaPHD163	TraesCS5B02G364900.1	0	0		0.0707469	0.11965
TaPHD164	TraesCS5B02G391200.1	2.36458	0.914516		2.77749	0.252264
TaPHD165	TraesCS5B02G391700.1	7.77936	0.779933		9.32141	0.742359
TaPHD166	TraesCS5B02G450300.1	2.13122	0.510908		0.684252	0.600556
TaPHD167	TraesCS5B02G486600.1	7.94079	0.691991		3.41897	0.505357
TaPHD168	TraesCS5B02G504400.1	0	0		0	0
TaPHD169	TraesCS5D02G109600.1	3.78397	0.579085		5.06549	0.290109
TaPHD170	TraesCS5D02G112100.1	2.83156	0.723242		4.53323	0.341378
TaPHD171	TraesCS5D02G113900.1	6.91044	1.64025		8.94083	1.26848
TaPHD172	TraesCS5D02G132800.1	0.0171868	0.0168989		0.099975	0.0871699
TaPHD173	TraesCS5D02G138300.1	0	0		0	0
TaPHD174	TraesCS5D02G170100.1	0.824526	0.82347		1.35177	0.104157
TaPHD175	TraesCS5D02G208000.1	8.03969	0.241464		4.84973	0.389251
TaPHD176	TraesCS5D02G224100.1	5.26699	0.638941		5.76274	0.341577
TaPHD177	TraesCS5D02G240500.1	0.0896252	0.0912355		0.0883813	0.0289283
TaPHD178	TraesCS5D02G314200.1	0.186024	0.196979		0.764674	0.243433
TaPHD179	TraesCS5D02G324500.1	0	0		0	0
TaPHD180	TraesCS5D02G371100.1	0.331326	0.349317		0.327479	0.146428
TaPHD181	TraesCS5D02G396100.1	2.0529	0.864784		2.03011	0.147573
TaPHD182	TraesCS5D02G396600.1	7.16084	2.07351		8.90364	0.979752
TaPHD183	TraesCS5D02G453200.1	9.921	0.676484		4.69356	0.740709
TaPHD184	TraesCS5D02G486400.1	0.979731	0.282634		0.329702	0.0832737
TaPHD185	TraesCS5D02G505100.1	0.093657	0.106328		0.0317829	0.0550496
TaPHD186	TraesCS5D02G556200.1	0	0		0	0
TaPHD187	TraesCS6A02G065800.1	0.0040235	0.00696891		0	0
TaPHD188	TraesCS6A02G096100.1	0.00824856	0.00852608		0.0022202	0.0038455
TaPHD189	TraesCS6A02G117600.1	0.315155	0.151004		0.222435	0.0665927
TaPHD190	TraesCS6A02G123400.1	0.746763	0.100278		0.748901	0.179673
TaPHD191	TraesCS6A02G169600.1	0	0		0	0
TaPHD192	TraesCS6A02G282700.1	0	0		0	0
TaPHD193	TraesCS6A02G329200.1	0	0		0.000219805	0.000380714
TaPHD194	TraesCS6A02G380300.1	0	0		0	0
TaPHD195	TraesCS6B02G040000.1	0.120398	0.0640357		0.000292109	0.000505935
TaPHD196	TraesCS6B02G088800.1	0.0600309	0.0356829		0.038953	0.0138338
TaPHD197	TraesCS6B02G124500.1	0.288586	0.0543514		0.0985136	0.0131659
TaPHD198	TraesCS6B02G145900.1	2.40221	0.984589		1.63022	0.0668495
TaPHD199	TraesCS6B02G151600.1	0.786944	0.549773		1.0821	0.429457
TaPHD200	TraesCS6B02G197500.1	0.534416	0.192628		1.17252	0.212455
TaPHD201	TraesCS6B02G311000.1	1.83256	0.181744		1.84792	0.110321
TaPHD202	TraesCS6B02G360000.1	0.262323	0.454356		0.0588268	0.101833
TaPHD203	TraesCS6B02G419100.1	0.811496	0.475497		0.434544	0.0978175
TaPHD204	TraesCS6D02G031700.1	0	0		3.84e-06	6.66e-06
TaPHD205	TraesCS6D02G087200.1	0.174088	0.0666087		0.147102	0.0210118
TaPHD206	TraesCS6D02G107700.1	5.67263	1.1399		3.43275	0.157106
TaPHD207	TraesCS6D02G113600.1	7.76048	0.836548		6.98485	0.0728199
TaPHD208	TraesCS6D02G159400.1	1.07866	0.339916		2.11008	0.173326
TaPHD209	TraesCS6D02G263200.1	4.02293	0.593409		2.8749	0.210729
TaPHD210	TraesCS6D02G308100.1	1.26851	0.782418		0.765172	0.283252
TaPHD211	TraesCS6D02G365000.1	0.422875	0.361563		0.37007	0.323296
TaPHD212	TraesCS7A02G002000.1	2.25778	1.34156		3.68378	0.133609
TaPHD213	TraesCS7A02G147100.2	0.0507996	0.0879703		0.179755	0.162371
TaPHD214	TraesCS7A02G151700.1	0.357894	0.310155		3.4e-07	5.89e-07
TaPHD215	TraesCS7A02G168900.1	1.20811	0.967404		4.31563	0.205057
TaPHD216	TraesCS7A02G324700.1	0.407417	0.507734		0.309564	0.535468
TaPHD217	TraesCS7A02G410900.1	0.719943	0.156179		0.775683	0.0177271
TaPHD218	TraesCS7A02G490700.1	0	0		0	0
TaPHD219	TraesCS7A02G566000.1	1.49592	0.606557		1.9754	0.192341
TaPHD220	TraesCS7A02G569600.1	0.917122	0.253672		1.31418	0.0868226
TaPHD221	TraesCS7B02G050100.2	1.84581	2.09716		3.79481	0.936689
TaPHD222	TraesCS7B02G055600.1	1.48984	0.330661		1.43599	0.121169
TaPHD223	TraesCS7B02G073800.1	2.18308	0.686287		4.54995	0.23626
TaPHD224	TraesCS7B02G225200.1	1.24665	0.499522		1.39933	0.15005
TaPHD225	TraesCS7B02G310100.1	0.346474	0.226775		0.962702	0.122463
TaPHD226	TraesCS7B02G393900.1	1.20034	0.819368		1.0333	0.658268
TaPHD227	TraesCS7B02G489100.1	1.33944	0.528049		1.5175	0.0395516
TaPHD228	TraesCS7B02G492100.1	0.806131	0.728789		1.15126	0.432644
TaPHD229	TraesCS7D02G093600.1	0	0		0	0
TaPHD230	TraesCS7D02G093700.1	0	0		0	0
TaPHD231	TraesCS7D02G148900.1	0.682186	0.203267		1.21906	0.332631
TaPHD232	TraesCS7D02G153500.1	0.840504	0.145032		0.698732	0.127319
TaPHD233	TraesCS7D02G169800.1	2.24048	1.22612		3.91557	0.521107
TaPHD234	TraesCS7D02G225300.1	0.421689	0.0742115		0.50265	0.0303564
TaPHD235	TraesCS7D02G321100.1	1.71567	0.216363		1.36343	0.151855
TaPHD236	TraesCS7D02G403900.1	0.276181	0.119662		0.449254	0.111103
TaPHD237	TraesCS7D02G477000.1	1.16011	0.347722		1.04432	0.511427
TaPHD238	TraesCS7D02G543000.1	1.07385	0.285775		1.6363	0.159837
TaPHD239	TraesCS7D02G544800.1	1.13469	1.20799		0.795827	0.0576542
TaPHD240	TraesCSU02G031300.1	2.64332	0.988696		4.50045	0.281799
TaPHD241	TraesCSU02G079800.1	0.0039483	0.00344183		0.00380173	0.0065848
TaPHD242	TraesCSU02G120100.1	0.0376642	0.036245		0.0549656	0.0195085
TaPHD243	TraesCSU02G246200.1	0	0		0	0
TaPHD244	TraesCSU02G252500.1	0	0		0	0

[truncated: 1 more sheets: P-starvation]
