# Supplementary material for: PHD-finger family genes in wheat (Triticum aestivum L.): Evolutionary conservatism, functional diversification, and active expression in abiotic stress
Source: Front Plant Sci. 2022 Dec 12;13:1016831. doi: 10.3389/fpls.2022.1016831 (PMC9791960; doi:10.3389/fpls.2022.1016831)
Supplement: Supplementary file 9 [file Table_9.xlsx]

## Sheet: Sheet1
Table S9 DEGs in TaPHD genes during different abiotic stress
group	number	menber
Cold.and.Drought-1.and.Drought-2.and.Heat.common	2	TaPHD215 TaPHD223
Cold.and.Drought-1.and.Drought-2.common	1	TaPHD153
Cold.and.Drought-1.and.Heat.common	1	TaPHD99
Cold.and.Drought-1.common	1	TaPHD69
Cold.and.Drought-2.and.Heat.common	2	TaPHD123 TaPHD184
Cold.and.Drought-2.common	1	TaPHD154
Cold.and.Heat.common	5	TaPHD109 TaPHD118 TaPHD120 TaPHD167 TaPHD178
Cold.uniq	9	TaPHD8 TaPHD42 TaPHD59 TaPHD74 TaPHD87 TaPHD166 TaPHD183 TaPHD200 TaPHD221
Drought-1.and.Drought-2.and.Heat.common	5	TaPHD30 TaPHD96 TaPHD174 TaPHD180 TaPHD239
Drought-1.and.Drought-2.common	14	TaPHD10 TaPHD11 TaPHD19 TaPHD32 TaPHD33 TaPHD110 TaPHD124 TaPHD133 TaPHD146 TaPHD156 TaPHD202 TaPHD203 TaPHD226 TaPHD238
Drought-1.and.Heat.common	7	TaPHD23 TaPHD98 TaPHD211 TaPHD217 TaPHD228 TaPHD232 TaPHD233
Drought-1.uniq	8	TaPHD3 TaPHD7 TaPHD101 TaPHD127 TaPHD145 TaPHD222 TaPHD225 TaPHD236
Drought-2.and.Heat.common	6	TaPHD81 TaPHD82 TaPHD95 TaPHD141 TaPHD206 TaPHD219
Drought-2.uniq	11	TaPHD1 TaPHD15 TaPHD58 TaPHD83 TaPHD105 TaPHD116 TaPHD119 TaPHD171 TaPHD210 TaPHD214 TaPHD237
Heat.uniq	49	TaPHD4 TaPHD16 TaPHD17 TaPHD21 TaPHD25 TaPHD26 TaPHD28 TaPHD37 TaPHD39 TaPHD50 TaPHD51 TaPHD54 TaPHD67 TaPHD72 TaPHD73 TaPHD75 TaPHD84 TaPHD85 TaPHD89 TaPHD90 TaPHD91 TaPHD93 TaPHD100 TaPHD111 TaPHD115 TaPHD117 TaPHD122 TaPHD128 TaPHD129 TaPHD132 TaPHD134 TaPHD135 TaPHD150 TaPHD151 TaPHD152 TaPHD159 TaPHD161 TaPHD191 TaPHD192 TaPHD195 TaPHD201 TaPHD205 TaPHD209 TaPHD212 TaPHD213 TaPHD224 TaPHD234…
